# Supplementary material for: Identifying subtype-specific molecular pathways in Crohn’s disease through RNA-seq and protein–protein interaction network analysis
Source: J Transl Autoimmun. 2025 Dec 23;12:100337. doi: 10.1016/j.jtauto.2025.100337 (PMC12810328; doi:10.1016/j.jtauto.2025.100337)
Supplement: MMC S1 — Survey of prior IBD/Crohn’s subtype studies, their cohorts, methods, and limitations. [file mmc1.csv]

study_id	citation	disease_context	sample_size	methodology	key_findings	limitations
Ashton_2021	Ashton et al., 2021, J Crohn's Colitis	Paediatric ileal CD	70 total (27 treatment-naïve CD, 26 established CD, 17 controls)	Bulk RNA-seq (ileal biopsies); DESeq2; KEGG/GO enrichment	Identified IL-17 and NOD signaling signatures in paediatric ileal CD; highlighted immune dysregulation at the tissue level.	Single subtype (ileal) only; no direct ICD vs CCD comparison; no PPI or network-level analysis; limited systems-level interpretation.
Saeterstad_2022	Sæterstad et al., 2022, PLoS ONE	Active UC and CD (colonic epithelium)	29 biopsies (6 HC, 6 UC uninflamed, 5 CD uninflamed, 7 UC active, 5 CD active)	Bulk RNA-seq of epithelial monolayer; WGCNA	Showed profound epithelial gene-expression changes in active IBD and identified barrier-related co-expression modules.	Mixed UC/CD and activity states; no focused ICD vs CCD analysis; network method is co-expression only (no protein–interaction context).
Franke_2010	Franke et al., 2010, Nat Genet	Crohn’s disease susceptibility	GWAS meta-analysis: 6,333 CD cases, 15,056 controls (plus follow-up cohorts)	Genome-wide association study (GWAS) meta-analysis	Increased confirmed CD susceptibility loci to 71; implicated genes such as ATG16L1, NOD2, and IL23R in CD risk.	Genetic association only (germline SNPs); does not capture gene-expression dynamics or tissue-/subtype-specific pathways during active disease.
Karbalaei_2018	Karbalaei et al., 2018, Gastroenterol Hepatol Bed Bench	Alzheimer’s disease & NAFLD	Not applicable (PPI built from curated databases, no new patient cohort)	PPI network analysis using STRING/DisGeNET gene sets	Demonstrated that PPI-based network analysis can reveal shared pathway ancestors between distinct diseases (AD and NAFLD).	Non-CD context; network built from curated disease gene lists rather than RNA-seq; provides methodological precedent but not IBD-specific data.
Kong_2023	Kong et al., 2023, Immunity	Crohn’s disease (ileum & colon, multi-state inflammation)	71 donors; 720,633 cells (terminal ileum and colon)	Single-cell RNA-seq; multi-organ, multi-compartment atlas	Mapped organ- and compartment-specific transcriptional heterogeneity in CD; showed distinct epithelial, immune, and stromal responses in ileum vs colon.	Cross-sectional; not stratified explicitly as ICD vs CCD by Montreal; primarily descriptive atlas, not focused on subtype-specific therapeutic targeting.
Pierre_2020	Pierre et al., 2020, ProteomeXchange PXD012284	Crohn’s disease ulcer-edge vs control (ileum & colon)	16 CD patients; 32 biopsies (ulcer-edge vs paired control in ileum and colon)	Label-free tissue proteomics (MaxQuant); pathway enrichment	Compared proteomes of ulcer-edge and control tissue; identified shared and distinct pathophysiologic processes across intestinal segments.	Proteomics only; limited sample size; designed for ulcer-edge vs control rather than explicit ICD vs CCD subtype classification.
