# Supplementary material for: Identifying subtype-specific molecular pathways in Crohn’s disease through RNA-seq and protein–protein interaction network analysis
Source: J Transl Autoimmun. 2025 Dec 23;12:100337. doi: 10.1016/j.jtauto.2025.100337 (PMC12810328; doi:10.1016/j.jtauto.2025.100337)
Supplement: MMC S2 — Identified ICD and CCD DEGs. [file mmc2.csv]

gene_id	base_mean	log2FC	lfcSE	stat	pvalue_raw	pvalue_adjust	regulation
A1BG	57.18891813506957	0.08124341671858479	0.04853520121773318	1.6739062720563322	0.09414902135003517	0.1116400831224678	ICD_up
A1BG-AS1	29.841222811738003	0.14765440275909425	0.0461600870526493	3.1987395257781257	0.00138029817503963	0.00195298791986979	ICD_up
A1CF	3637.745824058699	0.6781560908573212	0.04461400816404346	15.200527141962835	3.507868478390027e-52	2.414221337637288e-51	ICD_up
A2M	10360.361324203564	0.04853945635024927	0.04190080696287621	1.158437275757085	0.24668563476530697	0.2762237125715072	ICD_up
A2M-AS1	202.51771773149804	0.13652882063400495	0.03964515926624926	3.4437717964970864	5.736596740286674e-4	8.352432537141461e-4	ICD_up
A2MP1	6.206236859090964	0.6309209127333918	0.08216843728072576	7.678739450086084	1.6066162474687525e-14	4.1252519815177465e-14	ICD_up
A4GALT	91.74244659129091	0.19747133040502535	0.05814159424053472	3.396394003265236	6.827999693811644e-4	9.885160993301945e-4	ICD_up
AAAS	548.9798388309905	-0.06435198771547257	0.04960781976609543	-1.2972133527212528	0.19455778763409615	0.22108798091859572	CCD_up
AACS	955.3506509910544	-0.44489991959625885	0.02325079055961657	-19.134819740900255	1.2952651706810286e-81	1.4606040844292064e-80	CCD_up
AADAC	1540.8483827016871	5.327622120360439	0.14470955110938336	36.80603566768203	1.478261480202759e-292	1.82096301218682e-293	ICD_up
AADACL2	2.4643519874205033	1.8063237222371633	0.10974488493405746	16.45541915571264	7.668914937301721e-61	6.135890497312919e-60	ICD_up
AADACL2-AS1	2.509775196992389	1.680821990494581	0.10350642423204376	16.23588868543707	2.8114659631899393e-59	2.1811331371077448e-58	ICD_up
AADACP1	95.0074550726814	1.832021699815692	0.06067386019077086	30.19441638835706	2.8041090317913807e-200	1.4176523723850299e-198	ICD_up
AADAT	63.6378707029256	-0.7728945728108955	0.03558085808693227	-21.721814640945706	1.2763665022301054e-104	2.0073613680893048e-103	CCD_up
AAGAB	1747.0241020581211	-0.34388406262594123	0.02364364664266498	-14.544457965626648	6.333048554044487e-48	4.0220907945825067e-47	CCD_up
AAK1	1243.842775242265	-0.17837365524781038	0.02425490289690898	-7.354127902712659	1.921776526671673e-13	4.724521423639092e-13	CCD_up
AAMDC	197.40053615551344	0.283202288931097	0.03069369519778404	9.226737705683565	2.789997568483105e-20	8.905020517477247e-20	ICD_up
AAMP	2475.562511715458	-0.14179670412253306	0.01827541180420434	-7.758878153202558	8.568392085330817e-15	2.2228914754709214e-14	CCD_up
AANAT	14.905532584155392	0.34687468336842375	0.07597110144672801	4.565919450338165	4.973097150457747e-6	8.369661457116176e-6	ICD_up
AAR2	558.9327625844197	0.0341753098851675	0.02743983454550317	1.2454651320743777	0.2129608247031464	0.24074013187352	ICD_up
AARD	5.054478930170963	-0.4271459673355746	0.07178062926169629	-5.949982480706801	2.681711916061703e-9	5.443505066254233e-9	CCD_up
AARS1	1850.2046020477655	0.05236684335723679	0.02521070514071368	2.0771672145283553	0.0377861286895944	0.04683125561340078	ICD_up
AARS2	865.4988973598485	0.3128730185171563	0.01851184258936034	16.901240218833507	4.405423892418752e-64	3.744533155773235e-63	ICD_up
AARSD1	145.64115561753297	-0.15026867178902542	0.02201575493532538	-6.825499037727364	8.76201889938796e-12	2.015812596050887e-11	CCD_up
AASDH	460.6525691030748	0.0221830943801902	0.01568798796653051	1.414016876769197	0.15735694728599325	0.18116429641280943	ICD_up
AASDHPPT	734.2777609388795	0.0858659614988942	0.01535853083877222	5.590767182674381	2.2606853144437545e-8	4.3681862031695665e-8	ICD_up
AASS	344.1054072988956	0.5014206611174589	0.03079967254797545	16.28007899108761	1.366923898205066e-59	1.0686579329169566e-58	ICD_up
AATBC	40.28527071836863	-0.5410191302548418	0.06955579819319346	-7.778071296069704	7.363856805829151e-15	1.915929163793889e-14	CCD_up
AATF	750.60143210870865	0.15428029350081063	0.0140958678001238	10.94507381839815	7.016055340547133e-28	2.826338229566024e-27	ICD_up
AATK	529.5475988381002	2.2763219796627867	0.07921112745115068	28.737056230592756	1.3145775450293074e-181	5.325685022575327e-180	ICD_up
ABALON	340.7569488284302	0.3736274069054809	0.02299956514384571	16.244990668504247	2.4237830300166066e-59	1.8845864399042933e-58	ICD_up
ABAT	897.4425301470483	0.7340908008640628	0.04349208901877122	16.87871905518114	6.452984232590546e-64	5.46577900077748e-63	ICD_up
ABCA1	3148.509878281988	-0.33265355007190706	0.04559941048555217	-7.295128616910384	2.9837390827547134e-13	7.28801170822432e-13	CCD_up
ABCA10	264.4003522213613	0.3202072653473879	0.04693289813744463	6.82267214881167	8.936244258381973e-12	2.0543372434459578e-11	ICD_up
ABCA11P	161.22311551782218	-0.13717935403570322	0.02033802418533999	-6.744966423927602	1.530624158644376e-11	3.487012435019064e-11	CCD_up
ABCA12	91.91278691079968	-2.447166251202064	0.1389891069231599	-20.910467500096775	4.2999919828729686e-97	6.059692534749031e-96	CCD_up
ABCA13	132.303720228857	0.6027730740080742	0.06865140385847092	8.780247988971052	1.6311460539851816e-18	4.896464781303612e-18	ICD_up
ABCA17P	6.057229347445434	-0.0087202765932198	0.06090014842695044	-0.14319015386225495	0.88614000577098	0.8976065250258534	CCD_up
ABCA2	876.1783011138119	-0.46117195786252063	0.03842679999646777	-12.001302234917189	3.4974968410912147e-33	1.6206560214390018e-32	CCD_up
ABCA3	115.65411209416024	0.11647292176471964	0.04646424570182212	2.5067165099438657	0.01218584019250032	0.01584152697012938	ICD_up
ABCA4	57.465737475377566	3.836369632252162	0.092471611285587	41.47998415218934	0	0	ICD_up
ABCA5	3319.819365595137	0.3756046862185584	0.03483603955460599	10.782073474097114	4.1834770313788725e-27	1.64779154553597e-26	ICD_up
ABCA6	333.42301189868994	0.5565352504381665	0.04660554748540103	11.941400946117536	7.200015161676504e-33	3.3053872101476305e-32	ICD_up
ABCA7	573.3362475100257	0.13076309046983747	0.04506396366725487	2.901723807659016	0.00371115577885007	0.00505719998233124	ICD_up
ABCA8	1009.4550732718792	-0.5413039128313308	0.0651136698651169	-8.313214175222694	9.31441926209555e-17	2.6064692370072964e-16	CCD_up
ABCA9	110.5614465678363	0.3505432814337422	0.0513121347555476	6.831605688678672	8.39693927848558e-12	1.9338381462561412e-11	ICD_up
ABCB1	6892.766681429924	1.8289973998593616	0.07177889170337691	25.480857509641325	3.21351531638119e-143	8.340361089050517e-142	ICD_up
ABCB10	1159.2646299003047	0.321560816050071	0.01787183998290524	17.99260038613556	2.2265982473899121e-72	2.174360550076902e-71	ICD_up
ABCB11	179.3264556314996	-1.874741120814021	0.10291271153210492	-18.216581383679816	3.8124176314211315e-74	3.842024030801354e-73	CCD_up
ABCB4	253.58239151512927	0.806888971488027	0.0366324949939452	22.02660620256337	1.601309108717387e-107	2.6273812130659114e-106	ICD_up
ABCB6	385.52688306857874	0.25148499755624826	0.03371686530558839	7.458736405084914	8.73561707985506e-14	2.1782492774028235e-13	ICD_up
ABCB7	906.1856947406438	-0.01419753049575942	0.01452287574398377	-0.97759778924277	0.32827329119337234	0.3607557267181219	CCD_up
ABCB8	699.5152447787069	0.04907038413768146	0.0239795188709211	2.046345614044965	0.0407223788592761	0.05032387675195056	ICD_up
ABCB9	134.90639881778944	0.26042626452259654	0.03177305907522096	8.196455251793035	2.475793864106735e-16	6.819533450655861e-16	ICD_up
ABCC1	885.9168603589358	0.17037937520536567	0.03549903085205467	4.799551762472824	1.5902113326722389e-6	2.7633124532729835e-6	ICD_up
ABCC10	702.2106344413006	0.17692770290660537	0.01991124889759409	8.885818913220932	6.345163697455467e-19	1.936587692694653e-18	ICD_up
ABCC11	154.88963199077477	0.2161426490310649	0.01819268054071653	11.880762096008052	1.4900265446003903e-32	6.79415147647833e-32	ICD_up
ABCC13	305.8523984693089	0.6649969588451953	0.05046485570267589	13.17744406668554	1.1833227807778162e-39	6.364293865499838e-39	ICD_up
ABCC2	866.1731982998915	4.880185805311975	0.10468160484684708	46.61526175070996	0	0	ICD_up
ABCC3	4802.148015606235	-0.5911333092278432	0.03999195494004528	-14.78130572850492	1.933805305137312e-49	1.2648963164357722e-48	CCD_up
ABCC4	1017.5395549853426	-0.24823401987207405	0.02987202253203633	-8.309915135973299	9.577053906019225e-17	2.676875917269852e-16	CCD_up
ABCC5	1062.091322457214	-0.2619397783366183	0.02764077108753341	-9.476571954816198	2.627739442782836e-21	8.691202543002737e-21	CCD_up
ABCC5-AS1	4.011353393506791	-0.2440455535182412	0.07186356646171754	-3.3959225374805313	6.839771352915526e-4	9.901021917275176e-4	CCD_up
ABCC6	757.7123619715672	1.1751376963840032	0.04557345722216483	25.785569829588237	1.2872563561154308e-146	3.5177759002086894e-145	ICD_up
ABCC6P1	202.7354591604264	0.8720893527355259	0.0421910105982044	20.670061165900265	6.443454733025319e-95	8.834085650074883e-94	ICD_up
ABCC6P2	69.54044641222022	0.29008765499910594	0.03532862488568141	8.211149803457166	2.1908034858890823e-16	6.040703123743934e-16	ICD_up
ABCC8	38.00414748440973	0.48788577769468455	0.0556832209935955	8.761839046175817	1.9209042085365427e-18	5.749917654934784e-18	ICD_up
ABCC9	104.5294527239129	0.8486572822666154	0.06335416849388455	13.39547301374955	6.426529586420209e-41	3.552450876393148e-40	ICD_up
ABCD1	477.0843116372825	1.4698807050409983	0.04572992955780167	32.14262112262282	1.1199061118574482e-226	7.345070707147216e-225	ICD_up
ABCD2	185.69227148446728	0.5204112238128132	0.05616048154133995	9.266503027030678	1.9234886385770932e-20	6.171796746311029e-20	ICD_up
ABCD3	5836.310368623962	0.09778161539132738	0.03275953610421018	2.984829268169748	0.0028373664333109	0.00390530152782914	ICD_up
ABCD4	989.4280070209544	0.509730409293387	0.02253254622857392	22.621968887142657	2.6345697101241824e-113	4.711356164744548e-112	ICD_up
ABCE1	1764.5887678079048	-0.1536876314053621	0.02440163143189463	-6.298251709021391	3.010214191644296e-10	6.425267639073983e-10	CCD_up
ABCF1	1334.251381843757	0.11376048455031054	0.01708212943815566	6.659619893005892	2.745366720943499e-11	6.170400501726026e-11	ICD_up
ABCF1-DT	4.994597161396917	0.09684681724804352	0.05071990112805102	1.9094941136413337	0.05619838035966698	0.06845528040297352	ICD_up
ABCF2	585.2360711198185	-0.30706148527343263	0.03949001442449548	-7.775667791861029	7.505042664155584e-15	1.9514075895324505e-14	CCD_up
ABCF2-H2BK1	350.121567331523	-0.28126274876300944	0.0325691485016635	-8.635853150176432	5.8290352704381254e-18	1.713960970649727e-17	CCD_up
ABCF3	953.59444758447	0.09013013235295989	0.01236425364678321	7.289573684166993	3.109373420492054e-13	7.590299245053885e-13	ICD_up
ABCG1	1678.724152939718	0.12609425700579477	0.03725140443106309	3.384953618318929	7.119028266450473e-4	0.00102899195271876	ICD_up
ABCG2	5273.083602673772	1.432703141835577	0.08467771264506249	16.919349061283864	3.239915043513662e-64	2.7587023986296847e-63	ICD_up
ABCG5	413.6355310964035	4.513006288523931	0.10554397042732282	48.22632120585686	0	0	ICD_up
ABCG8	508.7233594365989	4.573475385131303	0.10301418329972588	44.392796810824514	0	0	ICD_up
ABHD1	125.24841886386152	0.15473670341574353	0.0343262541021019	4.507822654201417	6.549628463749505e-6	1.092520167238172e-5	ICD_up
ABHD10	784.1333595211659	-0.09341501508340344	0.01797898249091999	-5.195789080432505	2.038532850248978e-7	3.74113867329592e-7	CCD_up
ABHD11	1151.1330079354293	-0.3822755067251382	0.02765577628329502	-13.82262331356252	1.861600022937819e-43	1.0833440709024471e-42	CCD_up
ABHD11-AS1	329.30301030249814	0.31301094750975467	0.0479112789508657	6.533141204339717	6.440436891833648e-11	1.4234069403836714e-10	ICD_up
ABHD12	1065.1392828424096	0.2909863550851279	0.03247143756054953	8.961302338863677	3.208659552717615e-19	9.9241067251846e-19	ICD_up
ABHD12B	49.05960030818414	-2.0722007190294054	0.09467553137604068	-21.884541797966456	3.6465661068099664e-106	5.844862596694678e-105	CCD_up
ABHD13	928.1690891043238	0.14325527029788362	0.01698652555932955	8.433466576474673	3.3557355614417504e-17	9.552332536012547e-17	ICD_up
ABHD14A	100.90168461073696	-0.09057710285017896	0.02494819258632292	-3.630603054611033	2.827597744581107e-4	4.217413304717254e-4	CCD_up
ABHD14A-ACY1	1417.352100860952	1.491830758632866	0.05280338493294572	28.25252413831541	1.3252592671675998e-175	5.0171710821148425e-174	ICD_up
ABHD14B	1418.0816345637058	0.1710601498899026	0.04075666666403277	4.19710812623193	2.7034488118035543e-5	4.3331963220632e-5	ICD_up
ABHD15	659.3826112661453	0.3988965335224449	0.02303387862387917	17.317824245471094	3.45163588049787e-67	3.085114103574284e-66	ICD_up
ABHD16A	1741.455918179409	-0.01234684423324082	0.01950278492040778	-0.6330809768928015	0.5266807641929412	0.5582181212731527	CCD_up
ABHD16B	69.13484628084963	0.16263501821898824	0.03610698395111662	4.504258925980959	6.660495861186005e-6	1.110326668018141e-5	ICD_up
ABHD17A	1129.0525832629155	0.0754504532107332	0.02367458885571301	3.186980754898782	0.00143766340545726	0.00203154823619818	ICD_up
ABHD17B	919.3566741305071	0.02790579712125933	0.02202749100211608	1.266863363181577	0.20520415077488857	0.2324025354391292	ICD_up
ABHD17C	2067.980135162258	-0.5857298703296061	0.03589865528876045	-16.31620256502112	7.570058866458718e-60	5.945068560270347e-59	CCD_up
ABHD18	917.604862545116	0.093475936482908	0.01579920970691994	5.9164952752341105	3.288739159009973e-9	6.645115168334306e-9	ICD_up
ABHD2	4608.794682131791	0.38018877767191744	0.02868278969671804	13.25494546766103	4.2242386434661215e-40	2.2953336130987988e-39	ICD_up
ABHD3	2880.239905447997	-0.29328314234909963	0.03792076602472277	-7.734104040170816	1.0413384951348422e-14	2.692611748688035e-14	CCD_up
ABHD4	348.86584087760366	0.5272979215613262	0.03297514265093121	15.990785948228837	1.4815004816602543e-57	1.1248927468225718e-56	ICD_up
ABHD5	1278.835803156277	0.04388909296164201	0.03623991085874375	1.2110701501537586	0.22586852036744456	0.2542985702772932	ICD_up
ABHD6	1137.1488281135755	1.257237043760495	0.0442309671910781	28.424356696520466	1.0113266574701826e-177	3.9583651607788574e-176	ICD_up
ABHD8	81.45226882483276	-0.10432209775607136	0.03403662284568466	-3.0649904911371593	0.00217676917749051	0.00302644996162268	CCD_up
ABI1	2958.2299829418675	0.08207668857216043	0.01715711746245447	4.783827714287	1.7198811590503957e-6	2.981594233938845e-6	ICD_up
ABI2	1204.2721019408898	0.19969548115946983	0.01875383587843154	10.648249836918325	1.776740004788683e-26	6.879870703080735e-26	ICD_up
ABI3	261.7408312101798	0.5967373126914548	0.05384316852063654	11.082873075062905	1.519179796857746e-28	6.227354076072116e-28	ICD_up
ABI3BP	379.10768571089744	-0.4280529250565795	0.05249397598512802	-8.154313488544275	3.511688947841739e-16	9.625907115924037e-16	CCD_up
ABITRAM	233.01139627938807	-0.03783371358729347	0.02020106283938331	-1.8728574157363127	0.06108807696021721	0.07405826865132593	CCD_up
ABL1	1786.6735987049797	-0.3213093058315449	0.03737362496487319	-8.597218989305972	8.167105086209329e-18	2.385258624708651e-17	CCD_up
ABL2	921.9156815001064	-0.07375486470839512	0.0257698542179884	-2.862060525895723	0.00420896520836908	0.00570513091166243	CCD_up
ABLIM1	5610.284441484625	-0.24570836183190764	0.02313350723129904	-10.621318681289146	2.3718653236543463e-26	9.144908771706392e-26	CCD_up
ABLIM2	190.8830123178308	0.03979136556762832	0.03597859846996264	1.1059755416354151	0.26873710584091137	0.2991076158070631	ICD_up
ABLIM3	120.48033813756216	0.4773925127521738	0.04967115604668572	9.61108389116943	7.178925139952558e-22	2.422962119210413e-21	ICD_up
ABO	899.8536472844019	0.33878913490445284	0.04647980215363381	7.288956287821855	3.123653700706301e-13	7.624391908573709e-13	ICD_up
ABR	4774.486777976743	-0.26933341855487714	0.03532949916578174	-7.623470839560992	2.4694410504789548e-14	6.288134939346569e-14	CCD_up
ABR-AS1	36.60736837605576	0.15177044271124054	0.0483673269137543	3.137878960394414	0.00170175134294716	0.00238845574547708	ICD_up
ABRA	12.034338802730298	-0.6760828804267708	0.05433399601056741	-12.442302588226775	1.5399955515464229e-35	7.549711525126677e-35	CCD_up
ABRACL	1230.5453965653994	-0.19640568973884912	0.03637790851156309	-5.3990364177793575	6.699977395602917e-8	1.2641968078617214e-7	CCD_up
ABRAXAS1	404.7855587710593	-0.03885202628823678	0.01654661888444879	-2.348034087143697	0.01887279404392279	0.02412738874006292	CCD_up
ABRAXAS2	537.3412642812331	0.05609170497507972	0.02996202307569901	1.8720930026872673	0.06119373790009514	0.07418167245233509	ICD_up
ABT1	750.1128933267768	-0.05307016361479567	0.01428429855979225	-3.715279213238649	2.029794338824248e-4	3.0615339188419435e-4	CCD_up
ABTB1	236.82082640731275	0.32668837190522165	0.04262627870948685	7.664029228484952	1.8018885954809232e-14	4.6193144460739026e-14	ICD_up
ABTB2	388.9752421331641	0.5687214123273957	0.04030804907846603	14.109387594591986	3.3245245050253496e-45	1.991022610154249e-44	ICD_up
ABTB3	74.66079975661052	1.0441307963354045	0.05801877260917572	17.9964541015307	2.0769829313300352e-72	2.0307068813290076e-71	ICD_up
AC104135.4	31.558681590256633	-0.3916645322961687	0.09122152606938848	-4.293533112033051	1.758520741355925e-5	2.8523509678821088e-5	CCD_up
ACAA1	1132.262815775831	0.2075457710507736	0.03750669969365899	5.533566248700723	3.137843868553291e-8	6.024690019636262e-8	ICD_up
ACAA2	5495.282996270037	-0.09868057327450512	0.04345654446042855	-2.270787269578737	0.02315985897510145	0.02934230502865709	CCD_up
ACACA	1565.7319405746453	-0.3908199752990966	0.02282834146101021	-17.119941976614637	1.0538032894176637e-65	9.188876904167605e-65	CCD_up
ACACB	1277.6513465993637	0.26952756036024544	0.03108514535538817	8.670623620221024	4.29760084979582e-18	1.2695055364819859e-17	ICD_up
ACAD10	807.4589736073349	0.20920859301688197	0.02202072728864482	9.500531888321031	2.088209383192363e-21	6.929382893741156e-21	ICD_up
ACAD11	382.45891909844033	1.5835731993499331	0.04227274163738492	37.46085310386779	3.999089691879345e-292	5.391439419602004e-292	ICD_up
ACAD8	858.0369316325664	-0.10156285980648976	0.01339029109374243	-7.584812343780201	3.3296862274368364e-14	8.434394121211869e-14	CCD_up
ACAD9	675.7189438838766	-0.11995986494234126	0.01421653148704259	-8.438053128858572	3.226669651054833e-17	9.191406552664356e-17	CCD_up
ACADM	1993.3297093889164	0.41884377885530233	0.03689935624063002	11.350979624403823	7.333640256487356e-30	3.118917772593387e-29	ICD_up
ACADS	4797.897437088013	0.260960509997498	0.04115125825371707	6.3414952724318825	2.2754574150864987e-10	4.89092339166555e-10	ICD_up
ACADSB	1059.722620172878	-0.5301641296615949	0.02653489155739818	-19.979872882600738	8.243349620044893e-89	1.0338055050626843e-87	CCD_up
ACADVL	10675.189614815234	0.2616411747000317	0.02335287234877053	11.20381164283699	3.905597881041468e-29	1.623174238383855e-28	ICD_up
ACAN	13.772731683146455	-0.602704329321118	0.10555504150612573	-5.70970167412718	1.1317437666774658e-8	2.2227279043349033e-8	CCD_up
ACAP1	631.923748661736	0.4532847009974928	0.04619992978600362	9.811374278579963	1.0058917104691758e-22	3.4941274173998693e-22	ICD_up
ACAP2	4175.366489373044	-0.05470122339276447	0.01762120066426227	-3.104284627339819	0.00190739740069339	0.00266583037047898	CCD_up
ACAP3	853.3301714917657	0.08034708826492938	0.02646543884767547	3.0359253451574584	0.00239798730232813	0.00332089013671156	ICD_up
ACAT1	2429.4125661943503	-0.9114206692030268	0.04163362548114509	-21.891447671908452	3.1340183327879363e-106	5.0266505539831366e-105	CCD_up
ACAT2	1351.7090323026737	-0.5728567437920569	0.03697262107983646	-15.49407232780125	3.8041192614852556e-54	2.7263603697124244e-53	CCD_up
ACBD3	2113.763436574486	-0.3272386024260741	0.02026990501652564	-16.144060576409856	1.2503770632372515e-58	9.62045028331591e-58	CCD_up
ACBD3-AS1	133.66130566034053	-0.3105997036268162	0.02167349925184003	-14.330824451428017	1.4044336408125095e-46	8.689798868331761e-46	CCD_up
ACBD4	370.0263004132085	0.9589660691811992	0.04167154312265866	23.01249454205169	3.494866647068775e-117	6.513819425838553e-116	ICD_up
ACBD5	2440.0432586824686	0.6705898189498101	0.02565769778149143	26.1360115775576	1.4214099108145482e-150	4.02020446453807e-149	ICD_up
ACBD6	508.51190753982206	-0.06877440467268181	0.01511874807763897	-4.54894811808409	5.391473208459507e-6	9.052437580411464e-6	CCD_up
ACBD7	27.442295359003023	0.03791916767763692	0.0444636677113479	0.8528128370512577	0.3937631039563531	0.4271737334574107	ICD_up
ACBD7-DCLRE1CP1	4.38134850813166	0.4033842100517745	0.05959281920084939	6.769189978601487	1.295053986823355e-11	2.958677753553225e-11	ICD_up
ACCS	335.6247756407015	0.3633399687746717	0.04362734529816807	8.328267529553731	8.203396723105996e-17	2.2998131732857353e-16	ICD_up
ACD	148.62464402564322	0.16695741739000605	0.0415312869946266	4.020035853270409	5.818928514529926e-5	9.1184255625789565e-05	ICD_up
ACE	5038.104272815139	3.830645521980637	0.0768335272065637	49.85563401694293	0	0	ICD_up
ACE2	8710.90720212196	3.6479469274668994	0.0824109895584727	44.26446550685878	0	0	ICD_up
ACE2-DT	2.7278223894895404	4.497318209930842	0.15526270410507384	28.977680837489864	1.257542127036573e-184	5.279718822975175e-183	ICD_up
ACER2	597.6336220052258	-0.7567075370029902	0.05038314255200089	-15.019042524636106	5.509782912339407e-51	3.687421454322681e-50	CCD_up
ACER3	1584.0467486655157	-0.2902828204194706	0.02256548348513245	-12.864018775801789	7.174723623672014e-38	3.72984186323155e-37	CCD_up
ACHE	249.12377527756445	0.2605857060158773	0.04945869340137789	5.268755388178774	1.3735184933482837e-7	2.547865255930501e-7	ICD_up
ACIN1	2117.189915165981	0.06484923885216166	0.01606204901881131	4.037420307849082	5.404219414030251e-5	8.482806760690304e-5	ICD_up
ACKR1	248.3361649606445	0.11973348231511914	0.0627822403915616	1.9071246346073216	0.05650444989773853	0.06880738085449724	ICD_up
ACKR2	39.52171489753857	-1.0083601958858903	0.05424454822589304	-18.588274659554884	3.9983385131856215e-77	4.2241045145614046e-76	CCD_up
ACKR3	268.8522492552415	0.7676550181672825	0.04831838785588606	15.887451304710629	7.74116040497009e-57	5.805152643615857e-56	ICD_up
ACKR4	241.1169272157278	2.185950749531175	0.07875662411684475	27.755498494425304	1.4955786161822392e-169	5.313793013015287e-168	ICD_up
ACLY	3812.072561033589	0.3640526854139931	0.02694355102681306	13.51168286854736	1.3343594354380188e-41	7.483452835630786e-41	ICD_up
ACMSD	11.332697566944343	0.964497063873112	0.0687585661422039	11.384412544493289	5.000408180341769e-30	2.1340996361652075e-29	ICD_up
ACO1	2640.5794752904017	0.4848037028325136	0.02052452714935594	23.620702265475146	2.361930828092161e-123	4.7526513603078337e-122	ICD_up
ACO2	4197.455042567407	0.3212725666664162	0.03535585205722166	9.086828638221617	1.0196992364525308e-19	3.2019981070126245e-19	ICD_up
ACOD1	6.584901368735111	-1.146953529495535	0.25513786848072634	0.02082072294589094	0.983388666801146	0.9849309825937268	CCD_up
ACOT1	251.12705611543532	0.15543142179462005	0.032869680545564	4.7287200173451085	2.259396981903009e-6	3.887739244121131e-6	ICD_up
ACOT11	1856.6542922445624	0.5316194146685722	0.04044422418209245	13.144510902182486	1.8298486818710646e-39	9.79376664379469e-39	ICD_up
ACOT12	38.00278257955548	1.9521792634676456	0.05848437119923423	33.37905923698083	2.7603274106910095e-244	2.167794992726172e-242	ICD_up
ACOT13	1318.2555288662911	-0.4679152063558132	0.02574104880869046	-18.17777535050901	7.741099140971541e-74	7.762531109667621e-73	CCD_up
ACOT2	529.012195265739	0.07973416638018317	0.03072831174056687	2.59481148017929	0.0094642814336182	0.01242263725387348	ICD_up
ACOT4	129.50082687472698	0.30214099446033454	0.04315565803392374	7.001200923804455	2.5377768485757015e-12	5.979632079268526e-12	ICD_up
ACOT7	1025.915091774149	0.8048914339376271	0.04202530451287637	19.152542343457224	9.217500435932471e-82	1.0403771305989455e-80	ICD_up
ACOT8	688.1991893313227	-0.05813038905443256	0.03001685310269659	-1.936591556296071	0.05279529093452734	0.06451723864982249	CCD_up
ACOT9	696.9673331948582	-0.03777185709484218	0.02476899566539509	-1.5249707414155445	0.12726639559337052	0.14844381744120752	CCD_up
ACOX1	13860.520116222971	0.41401250476364626	0.04556898873361208	9.085400378914862	1.0331771235508385e-19	3.2434811458225347e-19	ICD_up
ACOX2	469.8297201544772	1.2008473269284683	0.05034453130012675	23.852576849662263	9.521733702471859e-126	1.9565106838093534e-124	ICD_up
ACOX3	708.1346069740523	0.16001175576932122	0.0169380046653164	9.446909852966684	3.4898111003542495e-21	1.1501731084109271e-20	ICD_up
ACOXL	79.48824597279639	-0.9195805454255834	0.04483919597820102	-20.508050158692924	1.824635867258704e-93	2.454458901927216e-92	CCD_up
ACOXL-AS1	5.453795599443915	-1.2725515217024364	0.08508483850821594	-14.949470999634515	1.5699130588962922e-50	1.0434697398037886e-49	CCD_up
ACP1	1852.9769489849357	-0.02496174531045253	0.01772713603091435	-1.408109223737635	0.1590987302090937	0.18298729257235305	CCD_up
ACP2	968.9767115370744	0.35851863284713326	0.03582886124939235	10.00642115463287	1.4282605850366927e-23	5.0940034710589983e-23	ICD_up
ACP3	278.05120340452225	-0.81450450402708785	0.05207980136433715	-15.639498790608345	3.917996487286418e-55	2.868115256620799e-54	CCD_up
ACP4	13.9450592265626	-0.08506526604734183	0.04494149254828693	-1.8927847746700184	0.05838649712672477	0.07093902397107245	CCD_up
ACP5	1110.291829196911	-0.09895756267485968	0.05046399187150251	-1.9609532969933705	0.04988447119041547	0.06114639725519211	CCD_up
ACP6	398.74210138712755	-0.06067212476263659	0.0214725423922271	-2.8255680965174257	0.00471968548094517	0.00636681347301664	CCD_up
ACRBP	35.093513604789614	1.405888603192271	0.0514635978846947	27.31810664574232	2.58520108171792e-164	8.725323317113875e-163	ICD_up
ACRV1	10.228917114450171	0.21922564408132947	0.04830661551749268	4.538312332408433	5.670622938561891e-6	9.506667139901996e-6	ICD_up
ACSBG1	725.0732201705148	-0.08080334821872406	0.02581009009198246	-3.1306881525374974	0.00174397242852515	0.00244545122633884	CCD_up
ACSBG2	6.686111718215591	-0.00973301652340523	0.05517236419144696	-0.17641489949110853	0.8599680001347317	0.8738314822573292	CCD_up
ACSF2	1412.3897154373071	0.13467515375553013	0.04851178686539311	2.7761325949331135	0.00550097690115031	0.00738056098082681	ICD_up
ACSF3	1143.8219667481983	0.328734398722458	0.02152299561332594	15.273638363099804	1.145967289892801e-52	7.988850394664924e-52	ICD_up
ACSL1	1098.616092084421	-0.4445278312326598	0.05911723553697003	-11.70231783210563	1.2401902294146842e-31	5.5333142668148835e-31	CCD_up
ACSL3	3686.791966068431	-0.7379302079605073	0.02734244058600403	-26.98844812342281	2.0195612964983818e-160	6.482631479117226e-159	CCD_up
ACSL3-AS1	15.428091094873889	-0.3825137740777907	0.04404364050606873	-8.684746141187624	3.7958914746904566e-18	1.1241749867746315e-17	CCD_up
ACSL4	1781.6204576553046	0.31059627789950217	0.06048046420266331	5.13548249118299	2.814210808045126e-7	5.128986382187839e-7	ICD_up
ACSL5	17454.83109312066	1.3100233012280442	0.04141863647732034	31.628826312569927	1.4828278827038708e-219	8.906877284548225e-218	ICD_up
ACSL6	120.18243468327204	2.1763620111517725	0.06857522938408864	31.736433390730227	4.886402168282423e-221	3.024957179023203e-219	ICD_up
ACSM1	55.11241145014226	-0.29796106681072376	0.05247294016676622	-5.678356840682426	1.3599478179431208e-8	2.6629430886811677e-8	CCD_up
ACSM3	915.7986540621782	-1.014225354022308	0.03808102968312945	-26.63329923317666	2.7943569465195243e-156	8.47633250264866e-155	CCD_up
ACSM4	7.442545369322526	0.01327902197628207	0.06760260025980286	0.19643380990213155	0.8442706352432559	0.8592842975065256	ICD_up
ACSM5	16.213345252443457	-0.0435739217110974	0.05842843029463208	-0.7457617831009178	0.455811329785364	0.48878362969073913	CCD_up
ACSM6	14.494719554989254	0.09847552261494497	0.05650912474026302	1.7426831486277885	0.08138897679882195	0.0972029282925839	ICD_up
ACSS1	1244.782812633965	0.8617708617773285	0.03239468298895485	26.60223502089304	6.395699124359412e-156	1.930403366303854e-154	ICD_up
ACSS2	5156.507014419245	-0.2906186166769103	0.03317232122018873	-8.760876374280315	1.937381878806561e-18	5.79781058737191e-18	CCD_up
ACSS3	97.5857970162896	0.7523409101856742	0.05011606933252226	15.012017119987494	6.125615317044056e-51	4.095049776823914e-50	ICD_up
ACTA2	1747.4019322119796	-0.20813126730929624	0.05625402568817037	-3.6998464295757856	2.15729971400448e-4	3.245579179153547e-4	CCD_up
ACTA2-AS1	587.4121333775042	-0.18607676168855916	0.05358028849502656	-3.472856733933622	5.14950157526036e-4	7.531064589094386e-4	CCD_up
ACTB	47177.23601310477	-0.099797882772328	0.04597782594275863	-2.1705651557150816	0.02996405841519885	0.03752775627382486	CCD_up
ACTC1	2.153516726572113	-0.44266304842936466	0.19504023894840317	-2.269419996685412	0.02324279729223517	0.02944111921341846	CCD_up
ACTG1	53109.38060394615	-0.3323524972044266	0.02620017376629578	-12.685126036761169	7.149874690300859e-37	3.629832826559225e-36	CCD_up
ACTG1P17	5.205599524277168	0.24373696418415353	0.0686442031089075	3.5508873844511353	3.8393465929232066e-4	5.671379581839996e-4	ICD_up
ACTG1P20	57.140332189888206	0.1880061458772303	0.05296988006066945	3.54932854040724	3.862148894353508e-4	5.703673759693072e-4	ICD_up
ACTG1P25	33.95445624881394	2.025737993778753	0.07149695672398407	28.332431579344547	1.3779492960172197e-176	5.290932842792702e-175	ICD_up
ACTG1P4	20.4364732780873	0.4975955051320044	0.04444800367228022	11.19518839045295	4.3048622779191966e-29	1.787884526754495e-28	ICD_up
ACTG2	555.3986421551635	-0.5798332459554663	0.08036986647379224	-7.214566922746611	5.410589338811082e-13	1.3082779143575974e-12	CCD_up
ACTL10	74.49014481287328	-0.14515805525647982	0.03426391353382997	-4.236468241088936	2.2706301978279743e-5	3.656847823911034e-5	CCD_up
ACTL6A	978.5004858865536	-0.12744369002078348	0.01997822854182486	-6.379127884172782	1.7809927166334559e-10	3.8482192373380885e-10	CCD_up
ACTL8	10.677826429936212	-2.30341855600298	0.09802710017814784	-23.4760740945288	7.161893912500876e-122	1.4152905502822375e-120	CCD_up
ACTMAP	158.20897334630638	0.2304342003135348	0.02794227212647702	8.246802944573592	1.6268836172854148e-16	4.507831096216619e-16	ICD_up
ACTN1	1849.439546586618	-0.2635535714349228	0.03492436851914651	-7.54640931734261	4.4742236007669825e-14	1.1277106784359409e-13	CCD_up
ACTN4	10377.170914921824	-0.16322511818256735	0.02785209880463516	-5.860424194797733	4.6168626181507375e-9	9.267714877546856e-9	CCD_up
ACTR10	1119.357104262562	-0.0526354521519235	0.02126363309605897	-2.4753742715292595	0.01330966151385751	0.01724244906880099	CCD_up
ACTR1A	1798.181961590962	-0.00169570577906346	0.01647608028487253	-0.10291915696731592	0.918027133376667	0.9264466443590064	CCD_up
ACTR1B	1691.8530923565052	0.05826063415878038	0.01486747165735489	3.918664589154955	8.904091831079915e-5	1.3776816913084437e-4	ICD_up
ACTR2	6434.061074894692	-0.22085968226462857	0.02532625116371919	-8.720583195692281	2.7677249553464854e-18	8.234965852304213e-18	CCD_up
ACTR3	8579.56833560868	-0.0865978193846	0.02201996153130318	-3.932696096319651	8.399840627200675e-5	1.302568422904203e-4	CCD_up
ACTR3-AS1	23.05929871991609	0.3300432043598213	0.04640980783591655	7.111645991127473	1.1466707793085742e-12	2.7398837929776655e-12	ICD_up
ACTR3B	128.98464510262318	-0.01592142104734886	0.01929886855697044	-0.8249933647417215	0.4093753577606144	0.4428436591974693	CCD_up
ACTR3C	1437.2443282543184	-0.02171962031234121	0.02880214416231678	-0.754097317645455	0.4507907879567399	0.4837633242535801	CCD_up
ACTR5	231.17758798776475	-0.064524032159507555	0.01776981937034594	-3.631101846696506	2.822137801014157e-4	4.2103048086321505e-4	CCD_up
ACTR6	540.3651204903036	-0.00309733188357044	0.0211346771039373	-0.14655209491845494	0.8834855680066378	0.8950671848543849	CCD_up
ACTR8	1377.018274973553	-0.13904862510304214	0.01366883773771192	-10.172672714895912	2.6260227812678346e-24	9.54978193211847e-24	CCD_up
ACTRT3	28.12116242050356	0.06475088429814195	0.03109004455077362	2.0826935157631135	0.03727916887760716	0.0462383639740809	ICD_up
ACVR1	332.3970912451261	0.11286364818770342	0.02180206040748181	5.176746972825017	2.257881006828292e-7	4.134309091730337e-7	ICD_up
ACVR1B	1803.09647755334	-0.20420246228841457	0.02813390639672306	-7.258232555929069	3.921808762434965e-13	9.534214910640085e-13	CCD_up
ACVR1C	589.6415114318911	-0.5029048657113715	0.04246418930045532	-11.843024147432612	2.338653181449883e-32	1.0609851702046047e-31	CCD_up
ACVR2A	1042.8993778103606	0.52100653020971	0.02935649883062996	17.747575833571457	1.7995600375197498e-70	1.7038596734487618e-69	ICD_up
ACVR2B	644.1421821949813	-0.1235509980284853	0.02356544977635375	-5.242885839254605	1.5808435646344221e-7	2.923066959995697e-7	CCD_up
ACVR2B-AS1	26.690216872913187	0.16505435385783424	0.03794635915242735	4.349701748086152	1.3632281533213572e-5	2.2287581753452383e-5	ICD_up
ACVRL1	4304.7599850301895	-1.382632167236277	0.04347746377287742	-31.80111631201586	6.247067605778442e-222	3.917250376987737e-220	CCD_up
ACY1	1401.89337029044	1.513772638688027	0.05437117489609538	27.84141602071881	1.3683981092483524e-170	4.948869883327834e-169	ICD_up
ACY3	645.9055187606945	2.790988060630551	0.0652646355915236	42.76379286163843	0	0	ICD_up
ACYP1	100.2797441702713	-0.15558079662548374	0.02381586930260288	-6.532646967535553	6.461733589242342e-11	1.42785366062779e-10	CCD_up
ACYP2	187.96107795285377	0.009597175581259	0.01807070886195926	0.5310912942556535	0.5953555167248075	0.6241626268786842	ICD_up
ADA	109.6125095668087	0.6114114096652224	0.05126053422472311	11.927561574964413	8.502776188712372e-33	3.8968247360053466e-32	ICD_up
ADA2	901.4430159751096	-0.03036283831216516	0.05108582004485189	-0.5943497772303152	0.5522781920303573	0.5829549754676243	CCD_up
ADAL	194.8914379308924	-0.00577902721022417	0.02172408154355451	-0.2660195092024563	0.79022418403995	0.8094710964161024	CCD_up
ADAM10	4733.502798936444	-0.1550369928671834	0.01814124164656479	-8.54610698451916	1.2731001148790449e-17	3.68799337325651e-17	CCD_up
ADAM11	8.527857462635989	0.14440172910535337	0.05924514218612149	2.437388506729442	0.01479377551250428	0.01908866647322494	ICD_up
ADAM12	102.01099047205489	-0.15987555849198914	0.0694734988548671	-2.301265465116305	0.02137663053991316	0.02719796011702788	CCD_up
ADAM15	2334.5421248790312	-0.5558086473914442	0.02945673373399335	-18.868639719111563	2.0654703387969432e-79	2.2618577938441074e-78	CCD_up
ADAM17	821.979048474769	-0.04982271965406646	0.01568716608158991	-3.1760182570648245	0.00149311554006777	0.00210610525522115	CCD_up
ADAM19	892.8048158139038	0.22902676257756285	0.0610755033950502	3.749896011771845	1.7690791630190682e-4	2.6809139486088865e-4	ICD_up
ADAM20	129.7420820735733	0.29668168603456835	0.04161102574771319	7.129897329590458	1.004438221688241e-12	2.4066649215746978e-12	ICD_up
ADAM20P1	14.316014924263438	0.2976800653971267	0.05163955240152415	5.764699418049655	8.180350175753657e-9	1.6209076321957542e-8	ICD_up
ADAM21	7.241410560144138	0.26483550885772883	0.06436893594071452	4.114472805089587	3.8806530376754885e-5	6.151803453440755e-5	ICD_up
ADAM22	393.78804258260817	-0.3352065328434649	0.03693157269584878	-9.07641183261174	1.1221314381566737e-19	3.5195506798175005e-19	CCD_up
ADAM23	51.51610885202955	0.1618861083346364	0.05350120488537598	3.025844997728421	0.00247939369904366	0.0034297125289114	ICD_up
ADAM28	1144.8931319189392	0.41460732425150887	0.04432084482515842	9.354681784125306	8.385174237459458e-21	2.7254624058455486e-20	ICD_up
ADAM32	80.02907709060388	-0.950630882614672	0.05170631665550132	-18.38484346066924	1.7374047844517756e-75	1.7857518807408403e-74	CCD_up
ADAM33	197.1507959933573	-0.27408342960961307	0.0567731615869558	-4.8276874668488	1.3812764060867006e-6	2.4088706106005004e-6	CCD_up
ADAM7-AS1	47.85797584102342	0.515491648084219	0.05282691294644679	9.75816591970416	1.7020540532301948e-22	5.865343043132226e-22	ICD_up
ADAM8	453.26525608870656	0.6958825495161515	0.06309366662809017	8.439573739770486	3.1849701954714136e-17	9.074753050781355e-17	ICD_up
ADAM9	4702.445420294287	-0.11022676946747444	0.03051374749551922	-3.6123641677793175	3.0341805064535945e-4	4.5158208126408695e-4	CCD_up
ADAMDEC1	10563.17500184652	0.667421305030641	0.05665490666469329	11.780459494608431	4.9223999767103053e-32	2.215353861921902e-31	ICD_up
ADAMTS1	444.1858410694402	-0.08304804164130974	0.06803468334296058	-1.2206724589524356	0.22221005946738537	0.2505283178356737	CCD_up
ADAMTS10	125.6424575036226	0.1385653231515771	0.05831852226165705	2.376008721815373	0.01750104913122319	0.02243518009864728	ICD_up
ADAMTS12	109.14971792426068	0.4344050439973314	0.07322666672332785	5.932365861526792	2.986003197032318e-9	6.047516239557943e-9	ICD_up
ADAMTS13	106.15637345268811	0.02697726479242274	0.03846650439590254	0.7013191574350628	0.48310386073604134	0.5155218059224095	ICD_up
ADAMTS14	229.4148519835933	0.5624781455469118	0.05494719198110711	10.236721229981889	1.3575933007860318e-24	4.972787415875415e-24	ICD_up
ADAMTS15	199.19110275699023	-0.535668211919423	0.05552742310608632	-9.646879350802406	5.0674338764006e-22	1.7191586450246518e-21	CCD_up
ADAMTS16	3.6558555996223503	0.34692047373833096	0.09526746370351824	3.641926017552504	2.706058500733741e-4	4.042346668963108e-4	ICD_up
ADAMTS17	210.84797080322417	0.5375371832743574	0.03521683753704696	15.263666890407986	1.3352888159228942e-52	9.29531087091247e-52	ICD_up
ADAMTS18	12.039537439946136	0.04175661382132466	0.07583651811163356	0.5506412851754151	0.5818796015462527	0.6113817237063958	ICD_up
ADAMTS19	20.855450668241534	0.14056665179446445	0.0613885356389525	2.2897852390978075	0.02203376925431448	0.02798563165992094	ICD_up
ADAMTS2	232.2516294476409	0.12848147815620128	0.07783568329868218	1.6506787376002965	0.09880419168456649	0.11686884965925984	ICD_up
ADAMTS3	30.649643071502705	-0.19629788555116276	0.06049638384876083	-3.2447736907681124	0.00117543999798746	0.00167073170685654	CCD_up
ADAMTS4	123.49158507703685	-0.01551064591101683	0.10199390905471468	0.9901282687114572	0.3221114277315699	0.3545139469709287	CCD_up
ADAMTS5	227.5739851573063	1.3150832313016425	0.06005800175438689	21.896884667253833	2.7816108676659255e-106	4.473250558359774e-105	ICD_up
ADAMTS6	85.03281187644399	0.4720895230025215	0.05737058705700827	8.22881067835873	1.890813452341947e-16	5.228392211483824e-16	ICD_up
ADAMTS7	104.43987435674724	0.5557639175563867	0.05787731868085489	9.602479013386317	7.80443469915626e-22	2.632613522997289e-21	ICD_up
ADAMTS7P1	8.103176885897074	0.8614466885100632	0.07011842982227613	12.285807944423691	1.0796099484065294e-34	5.186872820823847e-34	ICD_up
ADAMTS8	29.96467488565543	-0.7156234224016549	0.06881246425821218	-10.39919306220466	2.5004162062836237e-25	9.360937994119824e-25	CCD_up
ADAMTS9	383.27158498552126	-0.37393768709053177	0.05314803834684031	-7.035778222488881	1.981518985135111e-12	4.688068754243321e-12	CCD_up
ADAMTS9-AS1	25.68016556574552	-0.4735939116445125	0.05460729993686877	-8.67258844817214	4.2240643899998296e-18	1.2486949756623935e-17	CCD_up
ADAMTS9-AS2	43.27846137237968	0.06719497436305195	0.05420559195080379	1.239634425567232	0.21511064148165676	0.24297569990855356	ICD_up
ADAMTSL1	593.8055747385228	-1.1134288964656494	0.05078948336404072	-21.92235597146319	1.5901141971205998e-106	2.5656450280269675e-105	CCD_up
ADAMTSL2	61.13948976269007	0.0293961057697255	0.05015027010289569	0.5861614265890693	0.5577670404827844	0.5883904004258271	ICD_up
ADAMTSL3	118.49900542063816	-0.2455647931658524	0.0568561106293427	-4.319053385545549	1.5669987675002624e-5	2.553304175849652e-5	CCD_up
ADAMTSL4	210.1720529823576	-0.10514467145895412	0.04742545772918245	-2.217050982900242	0.02661960782067623	0.03350334645424771	CCD_up
ADAMTSL4-AS1	74.9116476717546	0.04381218633343701	0.04845422094180934	0.9042193408487492	0.3658791065823894	0.3992619965570125	ICD_up
ADAMTSL4-AS2	20.19005672738443	-0.11326082978963543	0.05137242782476785	-2.2047453544849565	0.02747196857191232	0.03452598587884387	CCD_up
ADAMTSL5	57.9101748030243	1.7185220852453522	0.05451412303909415	31.524242811085426	4.0432786460289297e-218	2.3873051801261328e-216	ICD_up
ADAP1	2400.072717060685	-0.2821657769865489	0.03334725715010964	-8.461438043822127	2.6410036561648323e-17	7.56036755033054e-17	CCD_up
ADAP2	246.70788173574465	-0.08825803515183146	0.04184967632626084	-2.108928073449795	0.03495079056836408	0.04346593730961365	CCD_up
ADAR	5190.584468453285	0.28585282847991766	0.02258640861334541	12.655967118597188	1.0369074414511951e-36	5.237850308429674e-36	ICD_up
ADARB1	238.41413815959933	0.07464011155647768	0.0429701190776885	1.737024068983971	0.08238292253430922	0.09827392130659596	ICD_up
ADARB2	8.93288165079375	0.5403554835721798	0.0838921757626428	6.441379119900825	1.1839272291309702e-10	2.5799534904203707e-10	ICD_up
ADAT1	596.4579364892603	-0.01916901560587436	0.01364042380554037	-1.4053110367125592	0.15992880787256486	0.1838548666750453	CCD_up
ADAT2	321.85646660821715	-0.2562468165985208	0.02660831359740554	-9.630322731682533	5.954217577861438e-22	2.01521615009712e-21	CCD_up
ADAT3	100.78501947605818	-0.04169798760693085	0.04663279330277405	-0.8941764220670473	0.3712275053221056	0.4046393130761196	CCD_up
ADCK1	165.96326348768957	-0.19907954084184928	0.03217228611766259	-6.1879087222964415	6.096761174960525e-10	1.2826190154552847e-9	CCD_up
ADCK2	688.0048548092237	-0.6252371607824031	0.0267430336247197	-23.379405049645648	6.924306782820819e-121	1.3529158832424539e-119	CCD_up
ADCK5	598.6656917380137	0.4378853755750288	0.02615344923558109	16.742936850226645	6.376311678796722e-63	5.291858943548566e-62	ICD_up
ADCY1	84.89567680039879	-0.3943534178761866	0.04102987001114815	-9.611326091021663	7.162056468048258e-22	2.4176111699138582e-21	CCD_up
ADCY10	47.60579059627748	0.5246961667627822	0.04135756774221565	12.686935575945236	6.986628028865685e-37	3.549926766676792e-36	ICD_up
ADCY10P1	123.30777778977608	0.18601851836056313	0.03462512342433386	5.372369301758491	7.770875154528284e-8	1.4617148079601418e-7	ICD_up
ADCY2	42.01387490431987	0.4366886084499762	0.04596403926828609	9.500705146936452	2.0847376647864502e-21	6.918808658557545e-21	ICD_up
ADCY3	630.999055266251	0.2649294044295228	0.03343179418791838	7.924475959061882	2.291104703508568e-15	6.074982281473166e-15	ICD_up
ADCY4	172.7464557194416	0.04585874104156196	0.04225365504333968	1.0853209907955337	0.2777795121465779	0.3084927656061968	ICD_up
ADCY5	253.78442273199616	-0.5537519408505318	0.04034908585429934	-13.723984422943532	7.294406348623452e-43	4.185702503240608e-42	CCD_up
ADCY6	2971.6953657883887	-0.34292058316272406	0.02796219244537387	-12.263722162195648	1.4183209763601132e-34	6.789977339382694e-34	CCD_up
ADCY6-DT	16.067691461663703	-0.03360377070400412	0.04446020732835251	-0.7558209445855106	0.4497565574214707	0.4827815446077246	CCD_up
ADCY7	982.3055501822064	-0.04543152737416808	0.03959902386057775	-1.1472895115646096	0.25126198736898725	0.28101090641917287	CCD_up
ADCY9	1448.417563663521	0.29079806932509944	0.03633139058432074	8.004044941359147	1.20397417119791e-15	3.2305220270300396e-15	ICD_up
ADCYAP1	17.182640433179703	0.20167618211547195	0.11037607657075348	1.8271728442692747	0.06767378549099502	0.08162631107460491	ICD_up
ADCYAP1R1	20.13562226510735	0.11539393007003498	0.10077405720013086	1.1450418967688565	0.2521918023719457	0.2819468565447345	ICD_up
ADD1	3376.1719937488806	0.08751979471162796	0.02914213445965745	3.0032047884165287	0.00267152595619157	0.00368498382191218	ICD_up
ADD2	23.261826201438023	0.00735932780264613	0.091526781390699	0.08040586367424658	0.9359144634691294	0.9426345266458604	ICD_up
ADD3	6789.779902632571	0.10789627487295209	0.02502863021864469	4.310914235591587	1.6258095872989807e-5	2.6469990778251837e-5	ICD_up
ADD3-AS1	115.15191331087487	0.1178846794848138	0.02422405994422021	4.866430790771695	1.1363169010550085e-6	1.9944309444453847e-6	ICD_up
ADGB	23.67090910953105	-2.398446894431325	0.095263578483868	-25.16606307528225	9.428029926798634e-140	2.336976529454775e-138	CCD_up
ADGRA2	533.0029880292524	0.02061500722469858	0.04332211257996432	0.47585437287205984	0.6341781300383431	0.6617475353302577	ICD_up
ADGRA3	1764.046877462319	-0.884591414886944	0.03325432598409616	-26.60077397386351	6.649532630709162e-156	2.0045243273219784e-154	CCD_up
ADGRB1	26.08757981902919	-0.10640870186017916	0.06107261218092007	-1.742319682390772	0.08145252123710747	0.09726717715684129	CCD_up
ADGRB2	147.7426020120088	2.340781212736212	0.06782810255563604	34.51006202792498	5.666878767628449e-261	4.9825415599289704e-259	ICD_up
ADGRB3	58.25887606948062	0.32917324337169224	0.06009086542159917	5.477938074431732	4.303106638213621e-8	8.200368210266212e-8	ICD_up
ADGRD1	60.20596617480004	0.44167347326395223	0.05784208050691152	7.6358560241248306	2.2432489807276483e-14	5.721770340058634e-14	ICD_up
ADGRD1-AS1	4.083599842300068	0.44236756800909566	0.06759150661886561	6.544907702278356	5.95321410353031e-11	1.3182466160267362e-10	ICD_up
ADGRE1	135.26370261957047	0.8342979628008773	0.06863778272955436	12.155138766443844	5.387024200081475e-34	2.545306002012795e-33	ICD_up
ADGRE2	296.58365757952237	0.3073253751554398	0.05406680047431019	3.23293401226356	0.0012252586122747	0.00173991168260695	ICD_up
ADGRE3	83.62070003421938	1.1627290528177627	0.07649723012901713	12.239967011860545	1.9010988529919762e-34	9.077915361187778e-34	ICD_up
ADGRE4P	66.5450507340199	0.6464194632897436	0.05247383207366012	12.31896458528539	7.160776744212026e-35	3.455370237657451e-34	ICD_up
ADGRE5	2114.228210957559	-0.2670961034976686	0.02869878572087175	-9.30687876873469	1.3164401401249475e-20	4.25153751402876e-20	CCD_up
ADGRF1	132.8620886021413	-0.06716137053885628	0.09649116856651392	-0.6960390271670759	0.48640438916333334	0.5187700660056525	CCD_up
ADGRF2	2.458677380941512	-0.9741357506682516	0.11678013854070608	-8.336557706815084	7.648449782357983e-17	2.146714444465431e-16	CCD_up
ADGRF3	115.84872659310555	0.7052272073176796	0.02433731088119023	28.977276836586185	1.2723682905094788e-184	5.332739431052421e-183	ICD_up
ADGRF4	106.00180031922557	-2.0684344278995868	0.07883076714720709	-26.237379965831884	9.95879948736857e-152	2.849884282546853e-150	CCD_up
ADGRF5	449.1651180800586	0.521517490651535	0.05233785175106104	9.96444683270878	2.180844825039623e-23	7.732694530864485e-23	ICD_up
ADGRG1	625.017606161905	-0.6637401789275593	0.04937038616081919	-13.444080044144044	3.3352788460588963e-41	1.8538069573364924e-40	CCD_up
ADGRG2	33.40693946103016	0.07313604154803284	0.04809903029583252	1.5205312317359514	0.12837751544780251	0.14966070173769327	ICD_up
ADGRG3	164.53638172928066	0.19379909288448577	0.04904588832961732	-1.5824692999275962	0.11354247535980252	0.13323671419518024	ICD_up
ADGRG4	59.69814044300398	4.662825803724882	0.1226161146877694	38.01235380127684	0	0	ICD_up
ADGRG5	178.01666232199267	0.7018600578433916	0.05065966516647876	13.85442020288828	1.1961882992710014e-43	6.982896670293334e-43	ICD_up
ADGRG6	1436.4685424323457	0.7478737250642823	0.04959684109815037	15.079076815130827	2.2235629363947196e-51	1.503879648202081e-50	ICD_up
ADGRG7	2538.369727335868	2.358714181015003	0.0713569645517224	33.05491259066263	1.3222559724362116e-239	1.0058678897526507e-237	ICD_up
ADGRL1	467.76365296636993	0.06670194192542338	0.03321447173839572	2.008219418506976	0.04461998039218094	0.05493065463560545	ICD_up
ADGRL1-AS1	49.43240507415337	0.15113176508415777	0.0312012679862512	4.8437826405632425	1.2739028955514149e-6	2.2280217345114368e-6	ICD_up
ADGRL2	872.4876835267978	0.02430201682349115	0.05347882504832558	0.45442354725146905	0.6495240073683546	0.6762774740124367	ICD_up
ADGRL3	1047.6440382978744	0.45972313812235466	0.04469456126819123	10.285887957063322	8.158654953911741e-25	3.0111951295296763e-24	ICD_up
ADGRL3-AS1	6.898131098236644	0.4193407182981445	0.05430846795241527	7.721632152430852	1.1484944145809956e-14	2.9652637470621375e-14	ICD_up
ADGRL4	153.25414648877995	0.17953119496607833	0.05793385413843533	3.0989062290139295	0.00194236485796449	0.00271329541838731	ICD_up
ADGRV1	330.40217413444674	-1.3514924532559007	0.07385937588067787	-18.29809910485687	8.568676779146805e-75	8.72215098152498e-74	CCD_up
ADH1A	42.04259695724732	-0.04679342872425712	0.05667052554909328	-0.8257076230872895	0.4089699669172482	0.4424445716722777	CCD_up
ADH1B	1807.6391790008977	-0.05104222868330346	0.05293003641628915	-0.964333997387935	0.3348785013193511	0.3676149729266576	CCD_up
ADH1C	7631.762264556872	-0.3728084443068087	0.06254801150502443	-5.960360980357988	2.516813386863236e-9	5.116916090734765e-9	CCD_up
ADH4	71.73017325162363	1.858041431014655	0.07622575418788229	20.39671336113519	1.7883904691621385e-92	2.3650611179922409e-91	ICD_up
ADH5	3383.033807462937	-0.1874116842074763	0.02467723591035417	-7.594516388676418	3.089440507409729e-14	7.83237074731633e-14	CCD_up
ADH6	572.8382287146839	0.8795100697761521	0.04625897572308954	19.012743384472618	1.3377025547428746e-80	1.4863565886421857e-79	ICD_up
ADHFE1	55.79497391661879	0.11478642420222689	0.04450354497972639	2.579268151075027	0.00990098965098631	0.01297269671510636	ICD_up
ADI1	2065.4254877213425	0.23730198352362664	0.02464796284057375	9.627651870548265	6.110992423878527e-22	2.0662596231052006e-21	ICD_up
ADIPOR1	2133.4956360075525	-0.09503045331204084	0.01856379586074369	-5.119128385854775	3.06950958387712e-7	5.582536841186095e-7	CCD_up
ADIPOR2	2461.792650743316	7.158478111074008e-4	0.02314318189517339	0.03093139227585669	0.975324254479167	0.9778225029310452	ICD_up
ADIRF	1353.4495258100535	2.5094412951347	0.06830761567768451	36.73709585453496	1.8685795666784537e-291	2.2559612111734346e-291	ICD_up
ADISSP	251.57004169789613	0.03375148287133438	0.04477296521588363	0.7538367172863564	0.45094727348852975	0.4838720070206781	ICD_up
ADK	370.1084144012268	-0.17564757667701658	0.02348952421084563	-7.477694586343246	7.563772565010851e-14	1.8903199674059557e-13	CCD_up
ADM	989.2805010072356	-0.9514840518776508	0.07116713204403	-13.369746329080291	9.085015014631447e-41	5.006041311536361e-40	CCD_up
ADM-DT	34.56125896989596	-0.5337178065333644	0.04375272844254704	-12.198389222311077	3.170334252238704e-34	1.5067469897978187e-33	CCD_up
ADM2	65.32339731724306	0.6624339976103876	0.04742675682210285	13.967578823514405	2.4584304669021617e-44	1.452257354924897e-43	ICD_up
ADM5	19.31864300901994	0.05292080781832978	0.04833203254614509	1.094938102152342	0.2735437549625924	0.3040669828078068	ICD_up
ADNP	1892.0491857653049	0.05978893155625426	0.01814910413617861	3.294319009862345	9.86604582984781e-4	0.0014107240088317	ICD_up
ADNP-AS1	24.239975563687356	0.01745774041412482	0.02996130709754914	0.5826850721115148	0.5601053242545158	0.5905746645094214	ICD_up
ADNP2	882.4606506966561	-0.066884718724685	0.02363785752518562	-2.829558744220238	0.00466122420010585	0.00629179706663527	CCD_up
ADO	548.8553938959034	0.03575306952236019	0.01502225584649704	2.380006776082832	0.01731231969987495	0.0222037980105103	ICD_up
ADORA1	23.67412206266697	0.23633347677808836	0.05960277588050762	3.965165352394571	7.334508578012902e-5	1.1425505177984278e-4	ICD_up
ADORA2A	81.35951635508329	0.21691595441639697	0.05554719434906512	3.905086709605544	9.41916058473594e-5	1.4551487771185832e-4	ICD_up
ADORA2A-AS1	35.30928815887408	0.5356018891774119	0.06020449212005846	8.896470396928729	5.765083179643784e-19	1.762646762257978e-18	ICD_up
ADORA2B	550.0692271810626	-1.026252691846039	0.07237486304891812	-14.17967336935262	1.2241500030312225e-45	7.402553731263066e-45	CCD_up
ADORA3	69.11144504649067	0.11907155690945478	0.05993343895297842	1.9867235072828129	0.04695304533367547	0.0576857812430287	ICD_up
ADPGK	1181.6556160239757	0.13182504544153495	0.02254715952665849	5.846637995291736	5.016074698095727e-9	1.0044981407714891e-8	ICD_up
ADPGK-AS1	52.561385218742174	0.17869321116554893	0.04046489827802266	4.416027055961931	1.0053150681795034e-5	1.6572230663346245e-5	ICD_up
ADPRH	127.99406773395994	0.11756037160349478	0.04881551563065969	2.4082651754510223	0.01602853401719685	0.02061940389076102	ICD_up
ADPRHL1	79.84088182134099	0.28171352364844054	0.04685183711604051	6.012862130513793	1.8227605270085302e-9	3.729274910118541e-9	ICD_up
ADPRM	146.02173989369172	0.42729417037287504	0.02207995042901907	19.352165349776374	1.9545551014612538e-83	2.2672652316998205e-82	ICD_up
ADPRS	552.3272699527691	0.04146235533661856	0.02219514851493927	1.8680823135208056	0.06175059840251893	0.07482034009556256	ICD_up
ADRA1A	38.28946865354074	1.1874734004953635	0.07276936752018234	16.31828073444942	7.316736753088234e-60	5.747984810203694e-59	ICD_up
ADRA1B	16.021805054594804	0.4359058617222593	0.07637920632427955	5.707161207264518	1.148759714254382e-8	2.255599319185297e-8	ICD_up
ADRA1D	2.6974965021415795	0.6068704605916898	0.13320035597924565	4.556681196503656	5.196820938519216e-6	8.734676112691912e-6	ICD_up
ADRA2A	388.0123804584106	-0.1852481670434562	0.06780277425307735	-2.732159829395574	0.00629206091287035	0.00839414195561434	CCD_up
ADRA2B	11.17903077350258	-0.07671020721554789	0.06483608840907977	-1.183119506574391	0.23676178803820552	0.2658599005285796	CCD_up
ADRA2C	8.034455753590146	0.2247021329253485	0.0764110828876541	2.940793196473634	0.00327373017584662	0.00448504545685485	ICD_up
ADRB1	57.34906697679555	1.0352452044097602	0.05395726314359909	19.186380673165623	4.8099447509779265e-82	5.4568924390828125e-81	ICD_up
ADRB2	89.65358572404466	0.32382104031055176	0.04250741719454445	7.618006156384002	2.576240149030047e-14	6.551149501887476e-14	ICD_up
ADRB3	2.354467620966242	-0.34305285367254007	0.10986174830999589	-3.1220157811489626	0.00179617310121089	0.00251646744686131	CCD_up
ADRM1	1174.948424139654	-0.09223527563599282	0.03371130028149239	-2.7360337030766773	0.00621846567143106	0.00829960985857538	CCD_up
ADSL	1041.6021084526478	-0.03166191985697806	0.0179876073273475	-1.760207031137933	0.07837271027660492	0.09378984911146916	CCD_up
ADSS1	46.74303754485495	0.4231843571728105	0.03683001744733843	11.4902677825901	1.4765352067265724e-30	6.394981235344229e-30	ICD_up
ADSS2	1572.1854949547226	-0.1281568280895812	0.01469744867734276	-8.719664649290124	2.7902696437663647e-18	8.301026534912147e-18	CCD_up
ADTRP	3907.7018614780136	0.01081728496481798	0.03891147886707647	0.2779974940065264	0.7810142824564239	0.8009497355521294	ICD_up
AEBP1	617.5946718858396	-0.14290941682543398	0.05755181208565706	-2.483143107711386	0.01302287576601341	0.01688895501356602	CCD_up
AEBP2	560.5288177495859	0.02342472337794225	0.01883639116944116	1.2435886442343655	0.2136509976947397	0.2414292788824492	ICD_up
AEN	567.8208307804426	-0.00807626119646076	0.03496228079555912	-0.23099914095845472	0.81731546940018	0.834720529267883	CCD_up
AFAP1	1273.4035965135224	-0.4286531115090198	0.03554205722172689	-12.060442032801884	1.708633944390607e-33	7.979872965459365e-33	CCD_up
AFAP1-AS1	136.21637123764435	-0.196653909293284	0.04406302588993981	-4.463008650414485	8.081678899438548e-6	1.3396960301432834e-5	CCD_up
AFAP1L1	116.27104175416716	0.4545606382955336	0.04833345997983473	9.404701820369782	5.217793970819675e-21	1.7103904672414028e-20	ICD_up
AFAP1L2	460.9317660301541	-0.6544486018382948	0.03287726924999468	-19.905767864149023	3.626914078588274e-88	4.506621809785031e-87	CCD_up
AFDN	5767.439028606079	0.16465241089257532	0.02285152886673743	7.205312998288695	5.791066964740832e-13	1.3988833568919549e-12	ICD_up
AFDN-DT	21.125353698605583	0.7029783865239014	0.05098157383292295	13.78914249968278	2.962604708949639e-43	1.7146083585041946e-42	ICD_up
AFF1	3339.8042777485716	-0.12068534795396511	0.01935444943332443	-6.235534974327572	4.5023674274339656e-10	9.53393982212391e-10	CCD_up
AFF1-AS1	80.8238582740525	-0.3903128678345745	0.0274973756194102	-14.19447933598409	9.911988063058996e-46	6.011852395057554e-45	CCD_up
AFF2	27.18957976643504	0.6887257563932935	0.09274093734863818	5.4304184042155565	5.62220810562805e-8	1.0651426660884995e-7	ICD_up
AFF3	231.23329205572605	0.5905941252707266	0.0659319538178839	8.957620307601275	3.31760651354093e-19	1.024931346455732e-18	ICD_up
AFF4	3977.983736522292	-0.01883760587593442	0.01682378480456533	-1.1197010166739327	0.2628411916623614	0.2929811415805551	CCD_up
AFG1L	261.73053303153654	-0.06367146593837852	0.02086109964410559	-3.0521625478077885	0.00227199031138882	0.00315269835810113	CCD_up
AFG2A	1028.0725109117157	-0.08075886846929563	0.02060489296265429	-3.9194022471585352	8.87688554642811e-5	1.373647376324263e-4	CCD_up
AFG2B	361.03990598665536	0.2277309622391485	0.02125671526752576	10.713371526025291	8.809390758178733e-27	3.4369370663781885e-26	ICD_up
AFG3L1P	231.93492373743183	0.24091864567353335	0.02128730911685208	11.317489700982104	1.0750638212050403e-29	4.5403017314971655e-29	ICD_up
AFG3L2	3095.1318403789155	-0.05162694213585188	0.02397191535865592	-2.153642582443992	0.0312682121487536	0.0390965428799363	CCD_up
AFMID	382.04550080758224	-0.08878507538137273	0.0194622091310835	-4.561920754590534	5.068777917819049e-6	8.524188061795901e-6	CCD_up
AFTPH	3076.2634964269578	-0.1593250423416127	0.01663009380567765	-9.580525445635203	9.655246262781024e-22	3.2465548158363187e-21	CCD_up
AFTPH-DT	18.55388887638539	-0.6885346593614691	0.05576940804929271	-12.345445473735294	5.154812629545682e-35	2.494353700522135e-34	CCD_up
AGA	498.5820454282494	-0.12550237638084866	0.02396171453618205	-5.2376205376519	1.626600645478258e-7	3.003554851911497e-7	CCD_up
AGA-DT	14.02179112276214	-0.12268402385377844	0.04887147274635679	-2.5103416436678665	0.01206144059598373	0.01568821241050208	CCD_up
AGAP1	1831.733019460065	-0.04244554226677152	0.02944925475746383	-1.4413116004968616	0.14949667146134313	0.1725979221824261	CCD_up
AGAP1-IT1	35.32229304539672	-0.07077641787543654	0.04178788383591252	-1.6937186346048312	0.09031876172823736	0.10730797507266272	CCD_up
AGAP10P	25.77479496231419	0.5873013744880213	0.03090430264618324	19.00408404072387	1.577761523763178e-80	1.7522901097098874e-79	ICD_up
AGAP11	848.6374298110022	2.4667927082502845	0.06430454951578085	38.36084853004254	0	0	ICD_up
AGAP12P	67.41985921835897	0.7699051829143143	0.03793831176358517	20.2937378833646	1.4605711015621813e-91	1.8974132185015766e-90	ICD_up
AGAP2	183.0635392099813	0.47651988890781694	0.05224348428032339	9.12113798651564	7.433957513547164e-20	2.3440728557854603e-19	ICD_up
AGAP2-AS1	48.46972174914478	0.2551984305827506	0.04551735174263675	5.606627433135132	2.0630709144656036e-8	3.9923877098354704e-8	ICD_up
AGAP3	627.6662522002165	0.2836994328278084	0.03135223451564479	9.048780971245453	1.4457324702818154e-19	4.521081167052681e-19	ICD_up
AGAP4	78.50487163904462	0.4463128465250999	0.02678060482610362	16.665591785345615	2.3316934262415335e-62	1.9245987882518128e-61	ICD_up
AGAP5	63.3568833846652	0.31367234311500974	0.0261181177737296	12.00981033336326	3.155679668059773e-33	1.4636635799848338e-32	ICD_up
AGAP6	93.34153295932435	0.255605312951067	0.02842829572648397	8.991252552158258	2.444286711385118e-19	7.587043441440606e-19	ICD_up
AGAP7P	70.5729501310101	0.6057114543223591	0.03123678030009342	19.391070604526263	9.180596293507502e-84	1.0685157326357146e-82	ICD_up
AGAP9	96.38432198811712	0.926937083690009	0.04241716677875268	21.852970409232817	7.283784912971494e-106	1.1636313922520031e-104	ICD_up
AGBL1	10.759508278710808	0.11360577660916768	0.07251009066754241	1.566804163192556	0.11716047399378518	0.1372301005119792	ICD_up
AGBL2	47.02551992248525	0.6992897011003891	0.04011010223006203	17.434360638423342	4.5259306190471575e-68	4.111971483804469e-67	ICD_up
AGBL3	86.37750367459657	0.1459825822820517	0.03112239181843221	4.690601965759618	2.724024353712008e-6	4.664401565871387e-6	ICD_up
AGBL4	15.19450414973674	-0.5420518737201575	0.06886454905254931	-7.871018854350471	3.5176461426461252e-15	9.263452951013948e-15	CCD_up
AGBL5	762.758926765508	-0.10135556444791052	0.01188162318879332	-8.530447273722217	1.457829661868773e-17	4.2170881397746466e-17	CCD_up
AGER	80.91019787697502	0.2619485831340805	0.03468471440022547	7.552298250252436	4.2764378473876615e-14	1.0788680449376897e-13	ICD_up
AGFG1	2800.878707434073	0.3026435655399625	0.01824717328793529	16.58577987553515	8.831182630550104e-62	7.186663611521106e-61	ICD_up
AGFG2	1257.803787192675	-0.5091161890220727	0.04011318386448597	-12.691984220648052	6.5504935612797946e-37	3.332512101710205e-36	CCD_up
AGGF1	1397.9599723062158	0.23407161728679368	0.01342845543122088	17.43101766507344	4.798439475623247e-68	4.3562937057594217e-67	ICD_up
AGK	1807.5206226309897	-0.11703153854772096	0.01470345194391826	-7.959459459050013	1.7279247340648908e-15	4.604826435487888e-15	CCD_up
AGL	1896.8076424676444	-0.4048357664857491	0.02202279235434133	-18.3825762812536	1.8115707225079506e-75	1.860405701358461e-74	CCD_up
AGMAT	930.4897108648204	0.6620162926935294	0.03403106079340096	19.453300055404043	2.7326530617689315e-84	3.1912074999974326e-83	ICD_up
AGMO	312.7419858379373	3.152272322630918	0.07922840769050775	39.786156916690814	0	0	ICD_up
AGO1	1504.1214735946962	0.4021941952612434	0.02223827460313997	18.08567707051955	4.132606653648854e-73	4.086632667648604e-72	ICD_up
AGO2	2226.553718219217	-0.10098736619238154	0.02445623403147032	-4.12930969940821	3.63854018263915e-5	5.7800768926488774e-5	CCD_up
AGO3	1212.526872681976	0.1282726060388392	0.01896489235202841	6.76368835194136	1.3452228945381608e-11	3.0712695438665487e-11	ICD_up
AGO4	881.2966522000743	0.40521678117885007	0.02215056835363863	18.293748515864532	9.280800037477627e-75	9.43911041531725e-74	ICD_up
AGPAT1	710.3485558907297	0.7188806659911483	0.04916435471065921	14.62198597838261	2.033800286326646e-48	1.3060130073640835e-47	ICD_up
AGPAT2	3100.345926183126	0.6127951198374522	0.04185694321248659	14.64022533991723	1.5555183710339236e-48	1.0010014401983618e-47	ICD_up
AGPAT3	2721.195793437601	0.35910881575443165	0.02965498213203341	12.109561845121096	9.399491273333207e-34	4.4179247478205875e-33	ICD_up
AGPAT4	313.4769069188642	-0.7530356476411432	0.04711733788311869	-15.982101931730408	1.7030504018543618e-57	1.2914976281812437e-56	CCD_up
AGPAT4-IT1	15.777611552469535	-0.8075448870476057	0.07174286003473451	-11.255607898250132	2.1732243365425998e-29	9.092695685324011e-29	CCD_up
AGPAT5	1853.0898846109037	-0.32907425022553927	0.02428632682842386	-13.54977169991568	7.947693895539132e-42	4.4759036380377844e-41	CCD_up
AGPS	3245.4986721223036	-0.35636194095131807	0.02232354923615202	-15.96349674893249	2.2950478565974973e-57	1.7360949606001082e-56	CCD_up
AGR2	32261.981325066023	-0.7352872662941408	0.05698008159864985	-12.90429620927845	4.256868938958373e-38	2.223448956988869e-37	CCD_up
AGR3	2362.0622321543083	0.09720795369914231	0.04246181716982111	2.289303159739925	0.02206174425031673	0.02801823046485431	ICD_up
AGRN	1687.9932940263277	-0.16608724275686426	0.03645061329347252	-4.556500564078623	5.201289952925286e-6	8.740976681969385e-6	CCD_up
AGRP	7.247513459679	0.24951700040539795	0.05804432456389726	4.298828271016733	1.7170344417066386e-5	2.7884142941106203e-5	ICD_up
AGT	189.9708359971717	1.2131013936107704	0.0816837090368185	14.851114727574943	6.842138426949006e-50	4.5094560892659285e-49	ICD_up
AGTPBP1	766.9924046180743	0.07306332690157359	0.02308972035372668	3.164324500373562	0.0015544337761154	0.00218878057589605	ICD_up
AGTR1	22.860102815028775	-0.6182799292277937	0.07848023262790448	-7.877880697808196	3.3298041358475548e-15	8.776404579625569e-15	CCD_up
AGTRAP	267.3481703597854	-0.17310457794792627	0.05013431799810038	-3.452811830829339	5.54775848454817e-4	8.0884490200897e-4	CCD_up
AGXT	26.980699799063775	-2.376144680923727	0.087812114140012	-27.049602210097405	3.8608384712686944e-161	1.2442359519558754e-159	CCD_up
AGXT2	43.26176107277102	5.127480770511839	0.16274230400160233	31.474622390050257	1.9329707045297783e-217	1.1330289876044477e-215	ICD_up
AHCTF1	1742.4002734676212	0.09152392107307884	0.01462007898748839	6.260153078006987	3.8459975624876716e-10	8.168284863371987e-10	ICD_up
AHCTF1P1	345.2507465736554	0.0792947248113425	0.01631823444576336	4.859273496394488	1.178172856380024e-6	2.0650574724286053e-6	ICD_up
AHCY	2065.3936491655345	-0.18712723891276015	0.04651774627423973	-4.022705659239415	5.7533378722565874e-5	9.01680768186842e-5	CCD_up
AHCYL1	2652.8249679756755	0.38368709574978727	0.01968491640848171	19.491428542226497	1.2980631659292568e-84	1.5202750409075905e-83	ICD_up
AHCYL2	9112.291516451292	-1.3292970206014738	0.05330286091292244	-24.938588418510243	2.8398533596241857e-137	6.8367779244047744e-136	CCD_up
AHDC1	174.96133058319177	-0.352976823584511	0.04111754018198364	-8.584567689796343	9.117864973931363e-18	2.6581358640364288e-17	CCD_up
AHI1	796.2423990427237	-0.5460168353781936	0.02667236241692214	-20.47124754237169	3.885457851620547e-93	5.17783666585809e-92	CCD_up
AHI1-DT	8.338226324508447	-0.4993265618630114	0.0546119168679222	-9.142616534663038	6.09592275570177e-20	1.9269214212923644e-19	CCD_up
AHNAK	64269.18035663005	-0.18343812207961616	0.02875268571784842	-6.379860302021427	1.7724959650289803e-10	3.8305423086079135e-10	CCD_up
AHNAK2	462.0246157636613	-0.350521609458745	0.05919778231516764	-5.921192683756172	3.196151142181536e-9	6.460724678660503e-9	CCD_up
AHR	3859.3322328128825	0.13404195532298427	0.02756173268167824	4.863336227116537	1.1542353237492775e-6	2.0247093104975945e-6	ICD_up
AHRR	247.07262683959397	-0.13024844758596807	0.02656699354607198	-4.902640877060685	9.455675670790108e-7	1.6685637107552612e-6	CCD_up
AHSA1	1536.6413072228302	-0.2410949974034274	0.02199156249104879	-10.963066561239396	5.751674987298949e-28	2.3204637891402095e-27	CCD_up
AHSA2P	1245.5699017719162	0.27413118481533666	0.02383730913803875	11.500091798325888	1.3177520471673059e-30	5.7215761189137616e-30	ICD_up
AICDA	11.022200429787048	0.6321524007095616	0.1574287705630625	4.015221120837134	5.9390087179803726e-5	9.303590766201646e-5	ICD_up
AIDA	651.6676933191824	0.1328630579840396	0.01624632296983121	8.178040885600867	2.884958881535269e-16	7.931267381694389e-16	ICD_up
AIF1	311.0519677321357	0.5853584872005981	0.05027695933253483	11.642697361780218	2.499824637491189e-31	1.104574735579e-30	ICD_up
AIF1L	99.98382203769611	-0.4449614973455848	0.04965314300697208	-8.961338313170526	3.2076127461854243e-19	9.922133653496708e-19	CCD_up
AIFM1	983.1995080540815	0.08183676074367374	0.02572582657026403	3.181113228564268	0.00146710276529751	0.0020709780004348	ICD_up
AIFM2	506.2889163499145	-0.3682702416390562	0.03260216526494276	-11.295869685884767	1.3753578508437972e-29	5.789385770412214e-29	CCD_up
AIFM3	1243.7161974408357	-1.93320706450556	0.0716293614231142	-26.989027331039814	1.9881942661486144e-160	6.390398709487209e-159	CCD_up
AIG1	850.6352247305525	1.4186490529660476	0.03322120061633429	42.70312702046875	0	0	ICD_up
AIM2	116.76249236508376	0.573717368941757	0.0846243916859167	6.779566291448207	1.205371806195157e-11	2.7574243609481405e-11	ICD_up
AIMP1	1401.4325245148243	-0.12910757016325417	0.01553644839258464	-8.309979013182932	9.571900012713734e-17	2.675743550380419e-16	CCD_up
AIMP2	614.0773497197409	-0.01985653688885218	0.0290784564399977	-0.6828605719949452	0.4946949502556124	0.5270332056305622	CCD_up
AIP	617.2526846240314	0.1421745463211597	0.04764087384048374	2.98429660084119	0.00284231104218187	0.00391166347533757	ICD_up
AIRE	10.4807618782133	-0.02468609397494083	0.10392429527479524	-0.2375332449891196	0.8122431312953973	0.8301340998629297	CCD_up
AIRIM	316.19889538959944	-0.05785297013747237	0.01641321964642142	-3.5247774709192385	4.23838674240137e-4	6.236534748839076e-4	CCD_up
AIRN	13.474743633258475	-0.02540016748786815	0.04824164049412229	-0.5265267206560829	0.5985222914782955	0.6271304165502504	CCD_up
AJAP1	23.79317524334189	-0.28231047527357805	0.07224989685031517	-3.9074645978096463	9.326970229792909e-5	1.4410899437564272e-4	CCD_up
AJM1	56.64144643025966	-0.6416140438525801	0.05567721318831908	-11.523649874028315	1.0027168123644672e-30	4.3646509211925596e-30	CCD_up
AJUBA	106.5503791366542	0.10293959638718445	0.04158211179094192	2.475578486109506	0.01330205208353356	0.01723351117992146	ICD_up
AJUBA-DT	22.70376119840425	-0.15956829766118516	0.02921185287695043	-5.4624220012741	4.696819215167702e-8	8.933122650244895e-8	CCD_up
AK1	1020.0392673150072	-1.5897107174435432	0.06885234315403632	-23.08867904308233	6.016406062846839e-118	1.1317839219155366e-116	CCD_up
AK2	3873.138846103838	0.20637059088581464	0.01916410418019051	10.768601624461253	4.843008115276343e-27	1.9023191637004046e-26	ICD_up
AK3	3124.1350844271024	-0.03272302355276924	0.02539747724231082	-1.2884362000538845	0.19759416427084897	0.22433880342288257	CCD_up
AK4	667.7412434898581	-1.2597354732548445	0.05845143677937487	-21.551774553467013	5.095615080772368e-103	7.86111196218074e-102	CCD_up
AK5	25.93787194952804	0.01794827588072737	0.04833362546532172	0.37133790879725814	0.7103858660465132	0.7343215970076136	ICD_up
AK6	358.8002532658468	-0.09503984508723835	0.02080231269763864	-4.568714048254261	4.9072574661315706e-6	8.262292161979798e-6	CCD_up
AK7	102.00646983028945	-0.5033411215167323	0.04620594353260546	-10.89336489140576	1.239733535164835e-27	4.959547263080291e-27	CCD_up
AK8	11.06303334328526	-0.4255389338516347	0.07739443184125422	-5.497943400718504	3.8424621053264366e-8	7.339816428680466e-8	CCD_up
AK9	242.62425313855277	-0.0544188001216007	0.01930765396051928	-2.8185094777769826	0.00482471866215943	0.00650506732946901	CCD_up
AKAP1	3838.036077455358	-0.15279494996754647	0.0270387697138318	-5.650957505458299	1.5955653633344464e-8	3.110006800966828e-8	CCD_up
AKAP10	963.7623147307723	0.0473377013895172	0.00958721283563783	4.937589262161217	7.909420731134547e-7	1.4027472987096548e-6	ICD_up
AKAP11	2220.2124774465697	-0.05887067938217246	0.01862562621456289	-3.16073546408408	0.00157371351097134	0.00221441217764355	CCD_up
AKAP12	736.6722559079241	0.4308506851027168	0.04618535254442362	9.32873325692077	1.0714373347359715e-20	3.4713711351185354e-20	ICD_up
AKAP13	7403.23089528073	-0.02867179145673342	0.01677823699163641	-1.7088684318856056	0.08747532319358409	0.10405704254601494	CCD_up
AKAP17A	1233.5037165798517	0.0878291729146757	0.02274937057744121	3.860730380130583	1.1304859426163809e-4	1.7386084269897784e-4	ICD_up
AKAP3	40.82423959733944	-0.03075155598524529	0.03205280444175469	-0.9594021119375976	0.3373562115844153	0.37006704576977695	CCD_up
AKAP5	1054.317154431052	-0.7026480134198803	0.03280343456309131	-21.419936132636515	8.710823234596112e-102	1.3228131879470833e-100	CCD_up
AKAP6	190.1461234579312	0.8980513428936603	0.03868157104599681	23.216542376830457	3.099382675301009e-119	5.908304743246629e-118	ICD_up
AKAP7	657.7541076617373	-0.9451844971279304	0.04331480936792458	-21.82123588654588	1.4586375160281508e-105	2.32567388971453e-104	CCD_up
AKAP8	844.4118442575926	-0.03125643138905521	0.01048786820435905	-2.98024784430536	0.00288015250188311	0.00396261825395155	CCD_up
AKAP8L	659.0492578647405	0.14260556670024388	0.01658977238646681	8.595994796725778	8.254654323363797e-18	2.40966794737242e-17	ICD_up
AKAP9	15077.169721802358	-0.09466762568149004	0.02644023910259885	-3.580437416786134	3.4301949637725166e-4	5.082771031682705e-4	CCD_up
AKIP1	279.49981720791254	0.05687557582733312	0.01853809251519262	3.068039058559604	0.00215468453336536	0.00299694672844485	ICD_up
AKIRIN1	1329.2724488424649	-0.3038575004807883	0.01959739604945448	-15.504991030324163	3.209615065493015e-54	2.302327188717676e-53	CCD_up
AKIRIN2	229.9323315652299	-0.09777188056112732	0.025302713729566238	-3.8640875774896903	1.1150521334676762e-4	1.7155246384872947e-4	CCD_up
AKNA	1548.9336244908557	0.20622887100727483	0.04205354189216	4.903959614029703	9.39238083416713e-7	1.6579974227302955e-6	ICD_up
AKR1A1	3103.496586084049	0.7233103689937742	0.02694809227238974	26.840876441114244	1.0779057521667478e-158	3.349236733396987e-157	ICD_up
AKR1B1	382.9564398185624	0.08826530255598794	0.04862117353094336	1.815371387253147	0.06946685512980949	0.08366846205256537	ICD_up
AKR1B10	6062.684269897675	1.204631859044062	0.06261412882186367	19.23894118883973	1.7474142661906603e-82	1.9992693068198379e-81	ICD_up
AKR1B15	219.7465884287519	1.0842565973342384	0.08657986994045867	12.523128612068032	5.5791802583325806e-36	2.762496782880162e-35	ICD_up
AKR1C1	463.0206336837079	0.9193002746967012	0.06950173985474288	13.227076393324332	6.122283588036832e-40	3.31554241979223e-39	ICD_up
AKR1C2	573.6378848247838	0.5981405974116886	0.04562375491656491	13.110294732487684	2.8747904390677108e-39	1.5339168774154822e-38	ICD_up
AKR1C3	4858.016621309696	1.1797841876894877	0.047819762723055013	24.67146302032892	2.1657871860261593e-134	4.991183062041483e-133	ICD_up
AKR1C4	14.559279636443952	2.343364906539083	0.08040618596225187	29.1417736311286	1.0620532072988775e-186	4.627081720201412e-185	ICD_up
AKR1C6P	4.606461997708827	-0.16399462818066826	0.07717988426770474	-2.1248391239875857	0.03360003900312761	0.04184399807497166	CCD_up
AKR1E2	105.37082963060703	-0.22568209132164985	0.04528414920179501	-4.9836749792314	6.238784265331018e-7	1.1143572631148818e-6	CCD_up
AKR7A2	1532.609697639614	0.19179556314308047	0.02461525360031231	7.791737018962096	6.609418771071505e-15	1.7233347514515122e-14	ICD_up
AKR7A2P1	22.47836580939929	0.23716432222910497	0.05434556006133996	4.364059856500534	1.2767061947954289e-5	2.0925185214845784e-5	ICD_up
AKR7A3	2613.8941153848095	1.2445675860523275	0.04996342712773743	24.90955703777242	5.862016954176466e-137	1.4042800140868736e-135	ICD_up
AKR7L	453.07890240626534	1.6740959568634994	0.05014327828695135	33.386223274782395	2.172721600803439e-244	1.7118647755421123e-242	ICD_up
AKT1	2434.4136123625985	-0.2510068710493807	0.01470706953819189	-17.06708714434974	2.6089606778887114e-65	2.2562953945233556e-64	CCD_up
AKT1S1	261.3758919133969	-0.11913304173947456	0.03315585165136617	-3.593120039319774	3.267419705306237e-4	4.848384125514642e-4	CCD_up
AKT2	1459.0433316718857	-0.07731994738214328	0.01281366643620964	-6.034177688733241	1.5977418248146312e-9	3.281902900184244e-9	CCD_up
AKT3	453.85682125639386	0.2445028353750681	0.04199888089323925	5.821652390950337	5.826864169799799e-9	1.1629288001359629e-8	ICD_up
AKTIP	768.5618541907581	0.27052979212846073	0.02235087418444201	12.103771387238908	1.008683071619158e-33	4.733651537223382e-33	ICD_up
ALAD	956.4241829772434	-0.04814549507228981	0.0246706437367053	-1.9515296271864524	0.05099407538160676	0.06244503342006616	CCD_up
ALAS1	1816.1594945581776	-0.182634771458567	0.03860613605572702	-4.7307179403445385	2.237271939866069e-6	3.8504878131014106e-6	CCD_up
ALAS2	6.551301234295294	0.35958059678333	0.06534553365121488	7.509080192734889	5.954424362010237e-14	1.494116595935295e-13	ICD_up
ALCAM	1313.5203994893695	0.1957753099340349	0.02818990591354991	6.944874771824904	3.787961878297208e-12	8.860851253194364e-12	ICD_up
ALDH16A1	1099.6208163749552	0.4857630628837626	0.02547933678551016	19.06498615639173	4.934081724648079e-81	5.515217006542373e-80	ICD_up
ALDH18A1	5945.951823763235	0.27946659020389697	0.03028686108421731	9.227321326984171	2.7748419413740194e-20	8.857812337716827e-20	ICD_up
ALDH1A1	5938.184701571079	1.6616646012994436	0.04365376845368451	38.064613537730295	0	0	ICD_up
ALDH1A2	113.87599907404297	-0.28280290650200324	0.1200441063917313	-2.3558436325637073	0.01848069518500923	0.02364480571806922	CCD_up
ALDH1A2-AS1	4.78224775488705	-0.26320514358921226	0.12740369841354465	-2.0660719807908285	0.03882168344154171	0.04805824578257882	CCD_up
ALDH1A3	558.0988875521998	1.7495650653227346	0.05322285232852263	32.872390495699946	5.453681251488746e-237	4.022628660482596e-235	ICD_up
ALDH1A3-AS1	367.6994246253904	1.036578616629829	0.0372328828705499	27.840421208550634	1.4068777922785203e-170	5.080461813277209e-169	ICD_up
ALDH1B1	1613.80099874874	-0.18302721942591055	0.03262102501534269	-5.610711842480649	2.0149604295127373e-8	3.9017750353483563e-8	CCD_up
ALDH1L1	589.5925271681949	-0.3923573695124195	0.08323650165912037	-4.713773633488783	2.4317079780104815e-6	4.174466433388537e-6	CCD_up
ALDH1L1-AS1	23.61446548089951	-0.3664988509460522	0.08356986575044943	-4.385461340793481	1.1574021332905826e-5	1.9025047462279053e-5	CCD_up
ALDH1L1-AS2	12.223727599932058	-0.2976724482310065	0.10068419344610362	-2.9564033916723886	0.00311249720629824	0.00427090583575004	CCD_up
ALDH1L2	199.7582448144141	-0.31445978855335843	0.0549546040769099	-5.722171113438868	1.0517130164609548e-8	2.0699042798424968e-8	CCD_up
ALDH2	5999.251007843716	0.07655851676091567	0.0358761411044784	2.133967586547731	0.03284543421022536	0.04095258449260335	ICD_up
ALDH3A1	148.32044362987125	-0.3621305881931613	0.07314737353129858	-6.820464506287335	9.074660723151628e-12	2.0855648429654375e-11	CCD_up
ALDH3A2	3977.522653521724	0.29964971416547215	0.02832938604801398	10.577346525297514	3.795552646668766e-26	1.4550817705641535e-25	ICD_up
ALDH3B1	525.9834644314852	0.8079478298422772	0.0406079599523587	19.89629987054435	4.3810061524067554e-88	5.429717890728025e-87	ICD_up
ALDH3B2	2.9577721109828228	-0.4696574783615348	0.11861858155212088	-3.9587037363756794	7.535764321996144e-5	1.1729980295181554e-4	CCD_up
ALDH4A1	171.00526355793608	-0.23907299001540624	0.03636081856137084	-6.575005603815061	4.8651335686153714e-11	1.0816509052642164e-10	CCD_up
ALDH5A1	595.4575584257024	-0.0665213599448898	0.02894103630593456	-2.2985123243007735	0.02153264726159293	0.02738784795309374	CCD_up
ALDH6A1	1877.6968946989448	0.4127832506255786	0.02991679734604005	13.797710134203813	2.630771213704962e-43	1.5258347285606673e-42	ICD_up
ALDH7A1	523.5590484918939	-0.29938873176387676	0.03163474021786951	-9.463917562290195	2.966171634682199e-21	9.793209123650736e-21	CCD_up
ALDH8A1	11.30274590921001	0.10548680579537612	0.0563106668959684	1.873340859306849	0.06102133104634533	0.0739884401170012	ICD_up
ALDH9A1	2387.917357225193	0.1541288326184962	0.0181765293779496	8.479552606561871	2.260615195236572e-17	6.487505787938256e-17	ICD_up
ALDOA	7007.4443194165	-0.6215051786958591	0.04005233637028045	-15.517326753286204	2.648572593087986e-54	1.9049469803339106e-53	CCD_up
ALDOB	56570.00698973345	5.003081050299408	0.15201132625145977	32.9030927227562	1.9850261768810226e-237	1.4731079582376685e-235	ICD_up
ALDOC	854.2436492773047	1.8328866359727536	0.07922490980858068	23.13503051293806	2.056948456367956e-118	3.8905664996633815e-117	ICD_up
ALG1	725.9881673183307	-0.2588358006478188	0.02051308178462425	-12.618080600435873	1.678628580633294e-36	8.426826596240824e-36	CCD_up
ALG10	587.2026055191078	0.00164677082025519	0.02178646903096245	0.07558695673024424	0.9397477137971388	0.9460241338552712	ICD_up
ALG10B	407.0120729749739	0.09413576004043388	0.02465812827553606	3.8176365085605113	1.3473623966048204e-4	2.0610466010091512e-4	ICD_up
ALG11	1068.4506265613015	-0.1230359605442756	0.01559127720350695	-7.891332621917158	2.9897661813950808e-15	7.895598642280381e-15	CCD_up
ALG12	948.8919782674984	-0.03001692848399367	0.01460174546128353	-2.055705848004888	0.03981087790246401	0.04924511030987329	CCD_up
ALG13	987.9196158303092	0.04105871957555259	0.01934184041606314	2.1227932664966502	0.03377117934550692	0.04205281245779024	ICD_up
ALG14	464.6220637615121	-0.2289859715051872	0.02134992032301124	-10.72537456758149	7.737295006296477e-27	3.0230387686008145e-26	CCD_up
ALG14-AS1	4.878092435564249	0.02373189481172604	0.06845845706027186	0.3466649206288628	0.728843067050997	0.7519593005453231	ICD_up
ALG1L1P	37.24566539028143	-0.14446148282696503	0.04865887229800375	-2.9688534944545864	0.00298913073251235	0.00410557139947233	CCD_up
ALG1L2	16.558752690229955	-0.01981403852920794	0.04824113483284848	-0.4107391711327185	0.6812638009159224	0.7065356919879777	CCD_up
ALG1L9P	20.75873719479983	0.193640388326232	0.03183578503205629	6.082538964724559	1.1829413573873603e-9	2.446849464687954e-9	ICD_up
ALG2	941.504279147383	-0.11399960523366603	0.01708270144216539	-6.673393860463561	2.4995437898139785e-11	5.6377385581760215e-11	CCD_up
ALG3	366.8661302650446	-0.20107833986902615	0.03285323631245598	-6.120499125290764	9.328269513137351e-10	1.9424156193178663e-9	CCD_up
ALG5	843.3133847837644	-0.1408450413144617	0.02288668597952288	-6.154016235730753	7.554494542237713e-10	1.5818872987874932e-9	CCD_up
ALG6	484.89919960847703	0.05386048273249694	0.01590185207381067	3.3870576198029867	7.064654874062929e-4	0.00102143696275551	ICD_up
ALG8	498.38225417024546	-0.10773825423088589	0.01754883839676159	-6.139336736229502	8.286674127166898e-10	1.7316173344007503e-9	CCD_up
ALG9	685.5421583835712	0.12469346406130714	0.01350986833686704	9.229807831019729	2.7111786694612926e-20	8.658004049456137e-20	ICD_up
ALK	25.857125433736577	0.2319638744844581	0.05612415255989907	4.1330697597471255	3.57950023514579e-5	5.688522082926188e-5	ICD_up
ALKAL1	7.451595426787561	0.3715577557782987	0.08448625200892823	4.398037164405645	1.092342773728112e-5	1.798119799895543e-5	ICD_up
ALKAL2	54.02759055279817	0.23090024632281805	0.04263969322260323	5.415156818070277	6.123501365290473e-8	1.1570428064432293e-7	ICD_up
ALKBH1	276.5660469725388	0.1326545888861064	0.01459033200011016	9.091955566887798	9.727344928595089e-20	3.055312961198771e-19	ICD_up
ALKBH2	148.840540960728	0.01489444855964157	0.02649010159755212	0.5622648642369984	0.5739355734656497	0.6038715990847607	ICD_up
ALKBH3	348.8141582546007	0.00877853907212968	0.01643344951615025	0.5341873908556142	0.5932118920201437	0.6222378640005545	ICD_up
ALKBH3-AS1	18.722074623566513	0.10686772099242124	0.0413894893539864	2.582026320662911	0.00982220935542388	0.0128722554640639	ICD_up
ALKBH4	236.29292406666457	-0.01869370857365044	0.01532841547261604	-1.2195451685027918	0.22263734313289077	0.2509983928365092	CCD_up
ALKBH5	2067.1359513551693	0.02868643084452995	0.01484414450450903	1.932508445882618	0.05329678061620686	0.0650972908804858	ICD_up
ALKBH6	94.47375456935228	-0.13786763762943133	0.02304025328958117	-5.983762891255198	2.1804065810908283e-9	4.446006764417371e-9	CCD_up
ALKBH7	1407.0572571446764	0.02727767542847274	0.03115632960240435	0.8755101898100404	0.3812963682943674	0.41459445153684976	ICD_up
ALKBH8	273.05671895572976	-0.04421609280485943	0.01767611860649845	-2.501458333468562	0.01236829953714695	0.01607011430464984	CCD_up
ALMS1	1790.43927704597	-0.00328139843652071	0.01804698322813867	-0.18182522186437183	0.8557198902616966	0.8699884610574634	CCD_up
ALMS1-IT1	24.89295896119229	0.15664514775627927	0.03798072947029791	4.124365831061316	3.717576191644939e-5	5.9029262214648784e-5	ICD_up
ALMS1P1	9.20345668681758	0.34850350893662324	0.05382462557593467	6.474980679232087	9.482407394869162e-11	2.0768012658058658e-10	ICD_up
ALOX12	99.86989825849732	0.12575053601029762	0.02831729124371331	4.440777061189452	8.96346184931699e-6	1.4816179326842545e-5	ICD_up
ALOX12-AS1	21.853493564907662	0.1407995894723267	0.02901256722799634	4.853082799586189	1.2155690832671055e-6	2.1287591068516166e-6	ICD_up
ALOX12B	13.444375615050053	-0.6267857237680654	0.06956810429288982	-9.009173739580737	2.0761475161521418e-19	6.461699599136081e-19	CCD_up
ALOX12P2	28.86939156144352	1.0323068380613845	0.06146455684012111	16.79540716869936	2.636886641099577e-63	2.205767946210391e-62	ICD_up
ALOX15	58.11454044367472	1.0818252415511462	0.0808390760052203	13.382489881994408	7.653972084752576e-41	4.222299172100268e-40	ICD_up
ALOX15B	21.40985158601113	-0.4736380322482236	0.09566627426854608	-4.950895748220601	7.387267089280935e-7	1.3120603853881318e-6	CCD_up
ALOX15P1	6.776741828205391	0.6045898597814139	0.07040803215479464	8.587149543847376	8.915356002392873e-18	2.6006604653211675e-17	ICD_up
ALOX5	578.8847235340186	0.7020760597837323	0.05132790909426896	13.678265613059818	1.3691964926121439e-42	7.816111805744269e-42	ICD_up
ALOX5AP	202.26618452288855	0.6930442127169718	0.04597615509123891	16.9390494691526	2.3184045760481635e-64	1.9775298364485336e-63	ICD_up
ALPG	22.42211305661111	-0.8802498661173549	0.0800941467010232	-10.989578960821405	4.289222875619934e-28	1.7373822654426463e-27	CCD_up
ALPI	3054.3654056512664	3.736617788239962	0.0919585623956574	40.63244410690785	0	0	ICD_up
ALPK1	881.6649930693968	0.18450904941411472	0.02077690065849115	8.88049312263653	6.656460945573321e-19	2.030429196700088e-18	ICD_up
ALPK2	102.7334836871578	0.5449900110858812	0.08097788016850836	6.7301116806161305	1.6953291260797497e-11	3.856806215672382e-11	ICD_up
ALPK3	68.99776688237363	-0.5431820837610397	0.05612840734948436	-9.677428341152549	3.7605610239413497e-22	1.28080749990154e-21	CCD_up
ALPL	73.82218435116036	0.5366733578502784	0.08702849232728169	2.900759113846477	0.00372259924226803	0.00507165482888604	ICD_up
ALPP	6.102791538435474	-0.04717961362033128	0.08937126871900233	-0.527895806231364	0.5975716556387608	0.6262965952917772	CCD_up
ALS2	847.1147964621664	0.8385016272187291	0.0254937869940303	32.89044508609779	3.0104279323773595e-237	2.227257763262237e-235	ICD_up
ALS2CL	1344.4119215515352	-0.6285132374871529	0.0331212658711115	-18.97611503199295	2.687485797311103e-80	2.975238040298747e-79	CCD_up
ALX3	72.2030002537308	0.4725411671213962	0.02565023993390442	18.422550727780408	8.662362526068943e-76	8.952706619255325e-75	ICD_up
ALX4	19.8083984303733	0.29928096711648466	0.04245478905293905	7.049486502376031	1.7957925192987657e-12	4.257791603890878e-12	ICD_up
ALYREF	978.0224430829824	-0.2081130746125051	0.02707137638607473	-7.687568070597669	1.4995806645281105e-14	3.8561326678079537e-14	CCD_up
AMACR	977.9359297623704	-1.0551317457421312	0.04654698641618871	-22.66806734122783	9.256970163883777e-114	1.6615302882172159e-112	CCD_up
AMBP	8.791010319977463	0.5000552757708634	0.05398819182439359	9.262553236947666	1.996010447530311e-20	6.398571404256019e-20	ICD_up
AMBRA1	1190.770745247269	0.06912446161838982	0.02168075505031961	3.188286808797379	0.00143118502652792	0.0020228648749929	ICD_up
AMD1	3497.3780637832933	-0.2336179006258922	0.02284259567959407	-10.22729180345176	1.4964568250412744e-24	5.4797823710995316e-24	CCD_up
AMDHD1	7.909803389326851	0.831064134728368	0.06634743702413573	12.526189709066502	5.368031552275746e-36	2.6590328981236075e-35	ICD_up
AMDHD2	518.3354844215835	0.639906292460765	0.02787654482885921	22.95501775394046	1.3128941659689696e-116	2.4320612767609918e-115	ICD_up
AMELX	14.385832045950863	-0.19611479366636816	0.06368039343061672	-3.079656656076703	0.00207239350515677	0.00288695598103555	CCD_up
AMER1	261.6540266547416	0.06415549894386667	0.02286463521595412	2.8058834928183343	0.0050178831831762	0.00675406130157729	ICD_up
AMER3	24.662489244700645	-0.3725601483065501	0.0684450565120023	-5.443107286481495	5.2359089629101334e-8	9.935861964571489e-8	CCD_up
AMFR	3334.5617646779106	0.1818119387260008	0.01905504153677621	9.541409116009856	1.4090455469629983e-21	4.7098220782577235e-21	ICD_up
AMH	11.505629235233036	0.1926565235592486	0.05430349857356883	3.5478406682720514	3.8840310335793495e-4	5.734244758281321e-4	ICD_up
AMIGO1	159.448049946918	0.15044803930569048	0.048809831325744	3.08232718430114	0.00205388950129727	0.00286265789029813	ICD_up
AMIGO2	148.67804374857587	0.07623441368563791	0.03515459407251382	2.1685461116366564	0.03011716019123338	0.03771171962645307	ICD_up
AMIGO3	161.09059577457523	0.15826708229566316	0.0273670566935913	5.7831284516022725	7.33240301285398e-9	1.4569346099478228e-8	ICD_up
AMMECR1	722.7310874766474	-0.06223832466421939	0.01991478377373524	-3.12523190416703	0.00177664935756626	0.00248983310002659	CCD_up
AMMECR1L	857.2136276943834	-0.14769107359490896	0.01774176120510576	-8.324485394909853	8.46958717274665e-17	2.373890874578921e-16	CCD_up
AMN	4103.339515995831	0.8573880007560991	0.04979419397875218	17.218625808706772	1.9250478092453832e-66	1.6987321886166437e-65	ICD_up
AMN1	104.70327734403692	0.09906409226341804	0.02540701098193	3.8990914863594375	9.655429063400772e-5	1.4907004522302233e-4	ICD_up
AMOT	648.22222326033	0.06186907036767546	0.0303393083526227	2.039238422054124	0.04142623797593137	0.05115982274615402	ICD_up
AMOTL1	545.5904803926757	-0.00527425733280871	0.04758775268341381	-0.11083192439672418	0.9117496292904824	0.9207802344663588	CCD_up
AMOTL2	418.8125168253072	0.24824243672846777	0.04558043540846138	5.446252254033387	5.14421689559469e-8	9.76721003093626e-8	ICD_up
AMPD1	64.6826133755984	-0.34122235827721314	0.06626073392790083	-5.1496549557536975	2.6096609649670045e-7	4.765852094886687e-7	CCD_up
AMPD2	702.1808851834384	0.5126394879046235	0.02961859090836841	17.308037725756616	4.0912198983501735e-67	3.6487186061471393e-66	ICD_up
AMPD3	355.0928232240251	0.0674844373425016	0.03632543048407975	1.8577762692024096	0.06320079242862531	0.07648581836552217	ICD_up
AMPH	29.809118383816685	-0.00540742826565356	0.05526259536482524	-0.09785019354922124	0.9220512498969304	0.9298681661159792	CCD_up
AMT	503.9411694492703	-0.00341316042868836	0.02626615829110315	-0.1299450424089104	0.8966099076897792	0.9070760257601148	CCD_up
AMY1A	7.44510381930176	0.39785447343006847	0.0415244781008501	9.58153107546482	9.561682112926915e-22	3.217323070360475e-21	ICD_up
AMY1B	8.554427517639882	0.3914700097983804	0.04357311482610031	8.984511839390997	2.5988539097444597e-19	8.061662767195299e-19	ICD_up
AMY1C	7.422512447142023	0.3973907823531597	0.0416775787222441	9.535208797351675	1.4958425017698416e-21	4.9965051604196485e-21	ICD_up
AMY2A	22.201632980816424	0.3967646377331347	0.03716165859220499	10.676857488960197	1.3061865302680482e-26	5.074804439643728e-26	ICD_up
AMY2B	249.8388532935313	0.33192023671797566	0.03213234702002442	10.329798310947533	5.166911036622985e-25	1.9172084117084094e-24	ICD_up
AMZ1	54.07886430021342	0.2582114602941471	0.04578867829686554	5.639232468411248	1.70809807666854e-8	3.3242774902971734e-8	ICD_up
AMZ2	522.1944534879815	0.08584007926609026	0.01919273137626164	4.472531254528799	7.729909789211371e-6	1.2832242499301706e-5	ICD_up
AMZ2P1	80.64959235208308	0.01603963676369642	0.02874561703144159	0.5579854579725816	0.5768543143005518	0.6066532457261752	ICD_up
ANAPC1	1532.9377559071957	-0.148110287333689	0.01696142354388965	-8.732183866109985	2.4980169807300763e-18	7.44252646671292e-18	CCD_up
ANAPC10	236.09081438960575	0.00377835140736983	0.01615794994229518	0.23383863089283907	0.8151102577389855	0.832783791872346	ICD_up
ANAPC11	805.0818668096424	-0.10211638875337858	0.02523874203614516	-4.046016813450331	5.209649283632405e-5	8.184279094057589e-5	CCD_up
ANAPC13	628.0489832027677	0.06123813386270917	0.01931565257961718	3.1703896273066317	0.00152234655495306	0.00214484346545785	ICD_up
ANAPC15	206.367965107791	-0.33832754489528405	0.03285690722085618	-10.296971832597585	7.271428986188328e-25	2.6890546663796428e-24	CCD_up
ANAPC16	2189.8223857748567	0.05398073377233376	0.01758721407176786	3.0693171080371644	0.00214548726080053	0.00298500970977219	ICD_up
ANAPC1P1	57.66112518724381	0.5128962984537646	0.02882020477646517	17.79647473393068	7.525976043769054e-71	7.178964648354704e-70	ICD_up
ANAPC1P2	313.63521997656744	0.07243185718426161	0.01613081037675672	4.490281511130144	7.112910360326562e-6	1.1831448057717778e-5	ICD_up
ANAPC1P4	207.86107369208065	0.04339720914684197	0.01437998997458245	3.0178897190320404	0.00254541516285145	0.00351702953691944	ICD_up
ANAPC1P6	30.695656489674057	-0.1180710304966292	0.02504157084235677	-4.71497774266871	2.4173717258244423e-6	4.150442880329825e-6	CCD_up
ANAPC2	458.9094105304922	0.07769616454523613	0.02262602772294563	3.43392914708158	5.948996754891328e-4	8.653377944671094e-4	ICD_up
ANAPC4	784.7162371408714	0.0278298855544442	0.01568063349688248	1.7747918912667953	0.0759322557249784	0.091035425605358	ICD_up
ANAPC5	2832.137949418767	-0.006446607685717	0.01377866485654664	-0.4678687674432514	0.6398784397614261	0.6671219323634013	CCD_up
ANAPC7	898.8065275812975	-0.1197766303732875	0.01693613443905001	-7.072252397266183	1.52438825698694e-12	3.6252773257842098e-12	CCD_up
ANG	740.0093239382577	-0.20381230428114736	0.0317111288426815	-6.427153010945651	1.3001593530883232e-10	2.82816126043334e-10	CCD_up
ANGEL1	499.46456490245174	-0.11707591483272504	0.02241793839776269	-5.222419726934455	1.7660011995677765e-7	3.254275276020292e-7	CCD_up
ANGEL2	922.828453264287	-0.02529423670526624	0.0124684220654147	-2.02866409330828	0.04249251551813451	0.05240462845345176	CCD_up
ANGPT1	136.17760321950436	0.3161733094393231	0.05650391087355916	5.595607890511382	2.1985007688157677e-8	4.2493841622343484e-8	ICD_up
ANGPT2	161.31007532471125	0.1788744422791107	0.04405563144505148	4.060202228311087	4.903023094710566e-5	7.714059999957294e-5	ICD_up
ANGPT4	3.449937115226468	0.6491532914926165	0.07986339055691541	8.129040144840653	4.3270300660601333e-16	1.1816794802282382e-15	ICD_up
ANGPTL1	323.79261985372796	0.5209614747252582	0.04360914963074824	11.94615840786093	6.799629557514851e-33	3.1233505673331987e-32	ICD_up
ANGPTL2	445.7856114011225	0.5227246867251106	0.05186088206880458	10.07937190949419	6.816042154013484e-24	2.4544427207515243e-23	ICD_up
ANGPTL3	47.04630866989251	-0.13960007931311158	0.04398850559957906	-3.1735705480874916	0.001505763031874	0.00212283457238635	CCD_up
ANGPTL4	251.84132493152657	2.0184601741498938	0.07459440962185322	27.058932542954636	2.9985088702855726e-161	9.689056558617841e-160	ICD_up
ANGPTL6	81.25310313989637	0.6670309162565587	0.03329283691712743	20.035315893773824	2.7111368927057414e-89	3.4230571787351833e-88	ICD_up
ANGPTL7	40.41514216345756	0.07454490280230695	0.04453233802112509	1.673953600661181	0.0941397186675486	0.11163450708099112	ICD_up
ANGPTL8	8.663473657853107	0.1807594790799675	0.05871565244887313	3.0786337358113984	0.00207952170174248	0.0028963871397684	ICD_up
ANK1	41.362167732071	0.0387914970051867	0.07902891669644516	0.4908542362394522	0.6235295467029982	0.6514483794653487	ICD_up
ANK2	579.9395035684097	0.3707727335500835	0.04739418666992618	7.823168858110622	5.150993608642051e-15	1.3482813278062412e-14	ICD_up
ANK2-AS1	4.894238221594294	-0.702830767081957	0.0869203715936424	-8.084259685642905	6.254293965661055e-16	1.6961662009912477e-15	CCD_up
ANK3	2190.242967061487	0.15341857077373658	0.03880742517211922	3.953330572887693	7.707084246264373e-5	1.1983585147952684e-4	ICD_up
ANKAR	246.6287012556972	-0.08893106521295406	0.02648628538087221	-3.357626321852752	7.8614812616645e-4	0.00113259656718601	CCD_up
ANKDD1A	58.70191369928643	0.17002182077087924	0.0452993104515722	3.753314028718168	1.745120120459648e-4	2.645479133133076e-4	ICD_up
ANKDD1B	155.54048259028315	-1.0516367410877452	0.05714943308337644	-18.401294013459083	1.282648615196102e-75	1.321138962010348e-74	CCD_up
ANKEF1	458.2790658433501	0.14339647595160046	0.02021291427992385	7.094300628077081	1.3000724681300986e-12	3.1012345015347584e-12	ICD_up
ANKFN1	80.3794876796873	0.6595446181653521	0.05895421378921522	11.187470550348984	4.6964038025584606e-29	1.949497623617622e-28	ICD_up
ANKFY1	1761.2399812693675	-0.11589736928896328	0.015816451421356362	-7.327646868867663	2.3422892012225274e-13	5.740867795784978e-13	CCD_up
ANKH	1419.450597563242	0.06759209266818425	0.03061306425532526	2.207949276329065	0.02724780926776881	0.03425668777851754	ICD_up
ANKHD1	1700.3054186832626	0.02202558654463003	0.01743845131267926	1.2630471184057854	0.2065722468225826	0.2338755581619675	ICD_up
ANKHD1-EIF4EBP3	1642.3300267657985	0.01083116170351384	0.01741501337072577	0.6219440618786436	0.5339786508035379	0.565159308943292	ICD_up
ANKIB1	2002.7246914765783	0.113703358944439	0.01324667806432243	8.583538243540444	9.199870112073619e-18	2.6810765943279755e-17	ICD_up
ANKK1	11.51913690028342	0.07093972506977124	0.0610234085049777	1.1624995469166846	0.24503260862098475	0.2744487359644344	ICD_up
ANKLE1	9.02114851873438	0.10230714785582204	0.07839039065925324	1.3050994464297694	0.19185898724669148	0.21822554691893423	ICD_up
ANKLE2	1613.6310734174656	0.0285431320653658	0.01718518002886139	1.6609156433580023	0.096730389998878	0.11454989137725809	ICD_up
ANKMY1	351.8613870799452	0.05070424155452326	0.02217608811517212	2.2864382506683225	0.02222863273025853	0.02822131581381102	ICD_up
ANKMY2	937.4107447790334	0.05068189815683077	0.02276543252173786	2.2262658361219456	0.02599638041473422	0.03276653838489354	ICD_up
ANKRA2	502.8505074476122	0.02758751492504425	0.01905904419597882	1.4474755678511078	0.14776377445992522	0.17072720634285604	ICD_up
ANKRD10	5345.097902243586	0.01844997174136223	0.02136523052944676	0.8635513677383251	0.3878343895601531	0.4211373336073132	ICD_up
ANKRD11	1297.8174551232153	0.11283076006069204	0.0246050809432318	4.585669894641442	4.525331147901874e-6	7.637263437383322e-6	ICD_up
ANKRD12	2772.5508413333537	0.10983758190327748	0.02048934213833119	5.360718314440006	8.28916846856131e-8	1.5561910198559285e-7	ICD_up
ANKRD13A	2209.2065946080293	-0.17233722643332527	0.01961560670964794	-8.785719387042633	1.5536700522233383e-18	4.667935020094558e-18	CCD_up
ANKRD13B	27.22666883038019	-0.15533293156028966	0.04282281502045766	-3.627327821065028	2.8636961452805016e-4	4.2670584770675385e-4	CCD_up
ANKRD13C	1104.0379093148292	-0.22234937576369865	0.01407199663968636	-15.80083682704945	3.0701386623616416e-56	2.279775242335678e-55	CCD_up
ANKRD13C-DT	181.51751142488953	-0.1992755366388664	0.01748090055472533	-11.399599202846488	4.2004839333234815e-30	1.7980797955540823e-29	CCD_up
ANKRD13D	379.430451765595	0.12885250309242133	0.03406867533796357	3.782141611126792	1.5548486077073475e-4	2.36739309594894e-4	ICD_up
ANKRD16	116.04637191583836	-0.03128761560710112	0.0245098917192302	-1.276531665601667	0.2017676404704475	0.22878815622150137	CCD_up
ANKRD17	3762.704749573152	0.00889902686463354	0.0148686188884312	0.5985107073703184	0.5494992166091504	0.5803535059711759	ICD_up
ANKRD17-DT	15.298150580555587	0.17521266230550325	0.04245602485978057	4.126968459272656	3.675767856598049e-5	5.837687079585397e-5	ICD_up
ANKRD18A	223.60752300821667	-0.18223201744384657	0.03911197470642105	-4.659242751915934	3.173747490524436e-6	5.412701549831787e-6	CCD_up
ANKRD18B	7.8543264540618845	-0.16489587937701689	0.04837018628434277	-3.409063406712111	6.518632668138859e-4	9.449680941321726e-4	CCD_up
ANKRD18CP	77.09643515546747	0.00891942040023924	0.01995376748156603	0.4470051050889924	0.6548713738976366	0.6814942163203375	ICD_up
ANKRD18DP	2.7827408994858183	0.7567100554341659	0.11053875528910882	6.846268102090136	7.580136138902621e-12	1.7495450226626393e-11	ICD_up
ANKRD19P	27.575586686515972	0.1994360813785756	0.03411059180417335	5.84677466631037	5.011956941555347e-9	1.0037563679188215e-8	ICD_up
ANKRD20A1	61.67670833098762	0.07978752667511492	0.05817999274769456	1.3713993476828372	0.1702505007129374	0.19491738539351067	ICD_up
ANKRD20A11P	8.468103369342598	-0.5034511894165281	0.07684275888199549	-6.551318725925443	5.703118812808387e-11	1.2640203144617875e-10	CCD_up
ANKRD20A12P	8.501633779755895	0.16714085271202953	0.05943954786770442	2.8120313587367387	0.0049229703538906	0.00663145831683948	ICD_up
ANKRD20A21P	23.776323766218173	0.8569227656538221	0.0724646881006741	11.825561911780207	2.8796927934016356e-32	1.303273126025317e-31	ICD_up
ANKRD20A2P	61.7454861391307	0.02485480891395962	0.0570486871754482	0.4356803290934417	0.6630686796953996	0.6894630066915872	ICD_up
ANKRD20A3P	70.68691020006771	0.09326267665353014	0.05843336620968992	1.5960594543586866	0.11047551993826366	0.1298229361853291	ICD_up
ANKRD20A4-ANKRD20A20P	94.76472835023506	0.3412086264924031	0.06928185408867056	4.924956803262881	8.437899206070212e-7	1.4943986281835196e-6	ICD_up
ANKRD20A4P	42.89714036858263	0.3526334911755866	0.06837618134248497	5.157314705985695	2.5051655489770504e-7	4.580189284790634e-7	ICD_up
ANKRD20A5P	82.0558399267465	-1.0090237290815494	0.05300983140407794	-19.034308470555946	8.865499905408963e-81	9.868765422227493e-80	CCD_up
ANKRD20A8P	16.585507836566283	0.09339774720828692	0.0597873610332399	1.5621952683701488	0.11824199494840525	0.13840336153834412	ICD_up
ANKRD20A9P	7.745335955254429	-0.45140056052298094	0.0828770151658621	-5.446367965704588	5.1408731596584e-8	9.761625114665916e-8	CCD_up
ANKRD22	617.3324098174427	-0.9642539082121668	0.06124610562040369	-15.743909330342635	7.562375147571716e-56	5.5796946702986584e-55	CCD_up
ANKRD23	108.85582198088645	0.2559206034419091	0.03288372384788073	7.782608731417277	7.104409739427663e-15	1.8496160406253742e-14	ICD_up
ANKRD24	32.50121342802477	0.2801269317856056	0.04005890330717491	6.9929287215806495	2.6920630299313013e-12	6.3364009260274376e-12	ICD_up
ANKRD26	613.7455719907578	0.2198824911428185	0.02136323613228691	10.292568698145882	7.611818309609019e-25	2.8132195388254965e-24	ICD_up
ANKRD26P3	2.917406895435186	0.1562453878352994	0.13981674491231758	1.1175348260696252	0.2637657175862965	0.2939249055731578	ICD_up
ANKRD27	1342.7536583541637	-0.18350088385328608	0.01640667978487434	-11.184520510289486	4.855227076807467e-29	2.0137035630300253e-28	CCD_up
ANKRD28	2165.8135013771644	-0.131139130046296	0.01674333805943747	-7.832316957879068	4.7896021040021714e-15	1.2549047101902471e-14	CCD_up
ANKRD29	71.61731569143458	1.4900173064732494	0.0561208987340934	26.550067145547008	2.5636177279310286e-155	7.642667248612074e-154	ICD_up
ANKRD30B	34.61385442814172	-1.134603175744273	0.07600467657144941	-14.927255268027729	2.1910065014233363e-50	1.4527091467224072e-49	CCD_up
ANKRD31	10.395028647721192	1.0089028730295693	0.05997858675331823	16.82151684444055	1.6975615980759665e-63	1.4259164866912244e-62	ICD_up
ANKRD33B	139.3145513885649	0.20162656458387815	0.06322425212216326	3.18906439663044	0.00142734077303167	0.00201778390651051	ICD_up
ANKRD34A	17.897301292443938	0.16427464092220634	0.05226570936827817	3.1430787300179976	0.00167180867324341	0.00234751655326918	ICD_up
ANKRD35	19.337882983271477	0.19171574105040887	0.05477742984507379	3.499912476678971	4.6541094164623026e-4	6.827959204962862e-4	ICD_up
ANKRD36	1834.836119751049	-0.09657339188791184	0.03199008980042912	-3.018853325268136	0.00253733341327634	0.00350646184168434	CCD_up
ANKRD36B	1381.110730980345	-0.116251470049585	0.03116298500206606	-3.7304342871454783	1.9114999573706623e-4	2.888676638779042e-4	CCD_up
ANKRD36BP1	392.14903344744874	-0.17223507919306147	0.0299851761939561	-5.744003976419793	9.246361492274977e-9	1.8254267355437423e-8	CCD_up
ANKRD36BP2	933.0349026728344	-0.2345679367181063	0.06323908210643621	-3.709225160538475	2.078944901932806e-4	3.132357875028151e-4	CCD_up
ANKRD36C	1586.0038138865611	-0.19311948980158275	0.03054588875826641	-6.322274293813759	2.57741336240438e-10	5.522833559864643e-10	CCD_up
ANKRD37	112.12069173288836	-0.3564516435624168	0.03217165009551665	-11.079655634352592	1.574770732937943e-28	6.451960387676021e-28	CCD_up
ANKRD39	125.94172605226838	0.05906205572424686	0.02380929626230099	2.4806321815362606	0.01311496276954115	0.01700111119275935	ICD_up
ANKRD40	758.631829621475	-0.2101564851751982	0.02900195637138305	-7.246282609048357	4.283658357194262e-13	1.0398273217368523e-12	CCD_up
ANKRD40CL	817.4614412550284	0.5774365599453813	0.04761397780061548	12.127460155379572	7.555662027829602e-34	3.5602572898901156e-33	ICD_up
ANKRD42	287.26659082734653	-0.02375167014413589	0.01436951502227243	-1.6529241742245926	0.0983462965224215	0.11634992091017952	CCD_up
ANKRD42-DT	115.03645841122928	0.11875265118056948	0.01907282451754052	6.2262838209007585	4.776284863275531e-10	1.0099869708705763e-9	ICD_up
ANKRD44	1366.985639660666	0.6238612842415361	0.0499619475916347	12.486726819438758	8.820852738778764e-36	4.3516087296593667e-35	ICD_up
ANKRD44-AS1	7.126610964643977	0.6981210528740653	0.07431348358601787	9.39463214441912	5.741810627471464e-21	1.8793703600869974e-20	ICD_up
ANKRD44-IT1	48.598780958341045	0.5851070990205097	0.06692452707225052	8.742838505526153	2.2732551665807823e-18	6.784538571813534e-18	ICD_up
ANKRD45	11.508995827919454	-0.5686553938107197	0.1076354014670138	-5.283144023917276	1.2698548106198936e-7	2.360080163078269e-7	CCD_up
ANKRD46	493.7807889693868	0.46690862208413375	0.02316459008545645	20.15614534937026	2.376939348112907e-90	3.040652986855873e-89	ICD_up
ANKRD49	457.5296644490427	0.15400984065702605	0.0168756642428308	9.126152420401327	7.097703690635449e-20	2.2389181783524042e-19	ICD_up
ANKRD50	1167.636700426928	-0.04109604237532803	0.02338573269865528	-1.7573125699495296	0.07886454641783791	0.09435052001191443	CCD_up
ANKRD52	1133.9483687652105	0.0859228140362782	0.02106873179081276	4.078215517796001	4.5382688541148766e-5	7.159212785724872e-5	ICD_up
ANKRD53	90.09175374468336	-0.03770353500033512	0.0450213666363686	-0.8374557612121944	0.4023364336154152	0.435850999265447	CCD_up
ANKRD54	338.6627079261246	-0.29376369076766506	0.02996629149370332	-9.803122870004591	1.091576242848613e-22	3.7879709259555677e-22	CCD_up
ANKRD55	10.36140132495163	0.3714931954708546	0.06930198881211695	5.36064719625454	8.29243267732205e-8	1.556683405125506e-7	ICD_up
ANKRD6	121.21921156350412	-0.0380916724083847	0.02524868053193798	-1.508658514141434	0.13138607244756917	0.1528962652896543	CCD_up
ANKRD61	43.05235468224612	0.1056647001717534	0.03931442615970536	2.6876948679505137	0.00719471083231371	0.00953857341388532	ICD_up
ANKRD62	16.89143692896507	-1.546468681547824	0.09433502105526768	-16.390084629094478	2.2513096074589543e-60	1.7836281503168938e-59	CCD_up
ANKRD65	40.26272202628716	0.33614220288305796	0.05953214302054557	5.646403186146648	1.638393588862951e-8	3.19169119538711e-8	ICD_up
ANKRD9	2691.0928263849223	0.40034843433636574	0.03741498873453487	10.700216185019794	1.0154103831842958e-26	3.957751970564296e-26	ICD_up
ANKS1A	1175.8905428444464	-0.09464917023941302	0.0151587282148753	-6.243872262731074	4.268686447948266e-10	9.048586131408157e-10	CCD_up
ANKS1B	465.2126774461329	-0.3827286696256762	0.01832894946818625	-20.881089075087573	7.955772746038948e-97	1.1179081483967987e-95	CCD_up
ANKS3	261.4691400520993	-0.08975683592417585	0.02067587855122989	-4.341136808756157	1.417474273214812e-5	2.3154178909601403e-5	CCD_up
ANKS4B	3152.8822428430776	0.44364798340211575	0.03769485476373832	11.769459074611255	5.60829592400324e-32	2.519839236952169e-31	ICD_up
ANKS6	584.1988886105393	-0.2438009011026021	0.02390313696841346	-10.19953171284168	1.992307792388905e-24	7.270275668857375e-24	CCD_up
ANKZF1	1033.3225731055911	0.18311514114598665	0.01817077803072699	10.077453686059153	6.950394191580899e-24	2.5017089268331907e-23	ICD_up
ANLN	651.1711904065177	-0.07255678683736948	0.03725309208531442	-1.947671476678441	0.05145428516351061	0.06297680627744551	CCD_up
ANO1	212.37862673773932	-1.0410716064943004	0.05838506524414059	-17.830983199683548	4.062143906546014e-71	3.8840049716371994e-70	CCD_up
ANO10	1715.8097770633335	0.5058738015348191	0.02892931023143401	17.486552606249546	1.8140424781024075e-68	1.657431054823461e-67	ICD_up
ANO2	53.56355613223297	0.3513867025778623	0.05445867855965109	6.4524148145760325	1.1008176359965587e-10	2.4031613505513216e-10	ICD_up
ANO3	62.06841142753553	4.730287661457318	0.13032918293092663	36.27927542867599	3.434246795034983e-288	3.912622862681404e-286	ICD_up
ANO4	16.605694243605928	-0.29426112875221033	0.06393129815177638	-4.602719148956432	4.170103968201146e-6	7.054437992076487e-6	CCD_up
ANO5	728.2522902712959	-0.4909658545595388	0.0614214627362914	-7.993392482362368	1.312753686580474e-15	3.5161803214402165e-15	CCD_up
ANO6	2599.1184941085567	1.928524846624477	0.05797481508593465	33.2647905802755	1.2476400406608782e-242	9.70400027779408e-241	ICD_up
ANO7	753.0036149984238	-0.00485805509859365	0.03575168066855295	-0.13588311127996858	0.8919136868771976	0.9027389656093155	CCD_up
ANO7L1	81.3199685664171	0.11377404925234996	0.04098574168168231	2.775942663006773	0.0055041914336158	0.00738405735637982	ICD_up
ANO8	161.7503901272661	0.06846108534858181	0.03076938891717882	2.22497646545276	0.02608281809481285	0.03286695122581906	ICD_up
ANO9	2174.2867318762083	0.6824727473845821	0.03208082606459372	21.273541803202072	1.9962408355101936e-100	2.9737738707996233e-99	ICD_up
ANOS1	54.261714214311795	-0.12368944724856896	0.06131883648927556	-2.017147745151028	0.04368009734384824	0.05383366796562546	CCD_up
ANP32A	1626.8558626588715	-0.07275078145833751	0.01804557588662134	-4.031502111177216	5.542149863343912e-5	8.693125895789976e-5	CCD_up
ANP32A-IT1	66.89016318713944	0.30165728332240993	0.04497385382316814	6.707434797775179	1.9807541528845158e-11	4.4876259012275745e-11	ICD_up
ANP32AP1	4.8071942565609875	-0.17055088821530995	0.05358164735829152	-3.182922950664777	0.00145796405830889	0.00205867646939263	CCD_up
ANP32B	229.0153194331274	-0.1625555233616612	0.03303545127894931	-4.920642069904899	8.626075772070882e-7	1.5268342870958724e-6	CCD_up
ANP32CP	5.296731549511364	-0.12396953174567714	0.05279126261224424	-2.3482529765508584	0.01886170579108049	0.02411575418504479	CCD_up
ANP32E	744.8637163403139	0.5172437312478358	0.03074855286342414	16.821731616075265	1.691418254216422e-63	1.4212481570315064e-62	ICD_up
ANPEP	28237.43324541739	3.047421027725192	0.1023769849151722	29.76557326223796	1.0904199451489007e-194	5.168207189243822e-193	ICD_up
ANTKMT	285.5610767062599	-0.07579120672649024	0.0340234302317867	-2.227617673429658	0.02590602110305077	0.03266282610836666	CCD_up
ANTXR1	613.4833229676492	0.08651006090104574	0.04958126448570385	1.7448147732811847	0.08101711639313339	0.09679216047224144	ICD_up
ANTXR2	3510.4719388800995	-0.19992606065283677	0.0215531061894039	-9.275974389949324	1.7600288116123238e-20	5.656286474824032e-20	CCD_up
ANTXRLP1	16.6846018630657	0.7403306074194298	0.08572997804444582	8.635642071384678	5.8398094044723805e-18	1.716920945218455e-17	ICD_up
ANXA1	1075.8389041924615	8.057001287309327e-4	0.06008596946821654	0.01340943045736577	0.9893011431018164	0.9901988385090444	ICD_up
ANXA10	29.71770515132433	3.6704451081356977	0.12035195498433252	21.292670551510323	1.3274393655841902e-100	1.9847794876544386e-99	ICD_up
ANXA11	4956.890312081592	-0.1663125543437787	0.02965648129424568	-5.607966130431437	2.0471807546344193e-8	3.962585576510605e-8	CCD_up
ANXA13	673.4460975829576	1.0245947844710923	0.05447197324188629	18.80956269506707	6.305576813259053e-79	6.852549598179912e-78	ICD_up
ANXA2	18316.084174097843	-0.23197162164267476	0.03675117767769375	-6.3119508337698145	2.755397733336325e-10	5.896405361099876e-10	CCD_up
ANXA2P1	293.0305568377194	-0.22747024085458847	0.03388105726817003	-6.713787717996542	1.896361396482526e-11	4.3028519876990615e-11	CCD_up
ANXA2P2	644.3967657829294	-0.2397597506710189	0.0387554885040865	-6.186473006796503	6.15252139503579e-10	1.2942374886731403e-9	CCD_up
ANXA2R	57.467336436218346	0.7524711280069571	0.05298784165434212	14.200878805429088	9.047070025965517e-46	5.4900037089298624e-45	ICD_up
ANXA2R-AS1	88.77255731578863	0.29366902294589414	0.04420314986107541	6.6436414831983885	3.0602643717299003e-11	6.868399944017039e-11	ICD_up
ANXA2R-OT1	83.37661752141247	0.2835840356589916	0.03554968505465445	7.977141136132852	1.4976154586343253e-15	4.003815614705208e-15	ICD_up
ANXA3	951.469826408652	-0.5968795431247049	0.05195166450106561	-11.48913981451211	1.4959403771333824e-30	6.477870294770842e-30	CCD_up
ANXA4	6134.042667410826	0.5133395280177403	0.03557994038019942	14.427781782505306	3.460320430037378e-47	2.1619875354201094e-46	ICD_up
ANXA5	2639.800124481328	0.01982199989377947	0.03594693407534498	0.5514241013659252	0.581342982713847	0.6108502835119772	ICD_up
ANXA6	1776.7225772564525	0.3693196091810853	0.04818327250241246	7.664892768834393	1.7898067266059088e-14	4.5888261843154344e-14	ICD_up
ANXA7	2889.241272309147	-0.42896307528644534	0.01914797121626803	-22.402530274066255	3.718483831716122e-111	6.454681483852298e-110	CCD_up
ANXA8	3.660789389854646	1.5353242503656648	0.09063494634046204	16.939279350062044	2.309363159214279e-64	1.9705104003042514e-63	ICD_up
ANXA9	225.03041821950347	-0.4177817078389092	0.02539967088605213	-16.448278308493293	8.628633684314545e-61	6.899210992331503e-60	CCD_up
AOAH	883.1314774916483	0.03933389623919064	0.03561367588107614	1.104460539186657	0.2693934121039586	0.2997556023442966	ICD_up
AOAH-IT1	17.426125037920478	-0.16897009557854156	0.05044375089905849	-3.3496832729830723	8.090401330175797e-4	0.00116440169076197	CCD_up
AOC1	9558.204640229143	0.29729717704909264	0.05745105441651219	5.174789570024803	2.2816798817677966e-7	4.1759956022972404e-7	ICD_up
AOC2	16.117883198070267	0.29330099911030155	0.04613424751854987	6.357641520525973	2.0487489461632652e-10	4.4141872215700926e-10	ICD_up
AOC3	257.43258996127696	-0.05016837428097735	0.05630648472967538	-0.89098633942834	0.3729364988593655	0.4063602899654359	CCD_up
AOC4P	12.652006687519814	-0.08153933622576531	0.0570864232500058	-1.4283245236876876	0.1531984723327437	0.1766280562570644	CCD_up
AOPEP	1179.2382400283402	0.1676401407423518	0.02485768492791447	6.743998018531213	1.540866412628038e-11	3.5096869941096866e-11	ICD_up
AOX1	61.09557449747742	0.00527066136559964	0.07502665761146604	-3.310515780108332	9.312420131602616e-4	0.00133395017610294	ICD_up
AP1AR	1813.62571775751	0.2471511887556268	0.02856399315234513	8.652544173552215	5.0363853007416746e-18	1.483948058439755e-17	ICD_up
AP1B1	2673.978897261213	-0.01419947269486911	0.03365462746327923	-0.4219171751800107	0.6730854732113075	0.6987707028200557	CCD_up
AP1G1	3835.040189998147	-0.0346676782806133	0.01614351247539387	-2.1474680549808354	0.03175603774173987	0.03967787909992799	CCD_up
AP1G2	1187.4994791558663	0.02947637049114153	0.01797231132862559	1.6400994158621167	0.10098449786941396	0.11929079539488235	ICD_up
AP1G2-AS1	430.96598376874385	0.03086277629831806	0.01826630176900094	1.6896035835086505	0.0911038199140298	0.1081930311174396	ICD_up
AP1M1	458.76472302412714	0.6048349384110274	0.02680017748956204	22.56832877516868	8.873691972232033e-113	1.5752588375285646e-111	ICD_up
AP1M2	2247.809462032761	-0.2969199412632199	0.03897187874875356	-7.618824478821506	2.5599627640012584e-14	6.5111221458986e-14	CCD_up
AP1S1	1336.9914658794132	0.08613451116940152	0.03350799350180055	2.5705665052812554	0.01015323298812226	0.01329458290199983	ICD_up
AP1S2	392.73266401344785	-0.08663395040261175	0.02814959010833375	-3.077626974752482	0.00208655924646022	0.00290585556578767	CCD_up
AP1S3	266.6068193151471	0.4155133645838807	0.03467900171524753	11.981705923723116	4.43110494517079e-33	2.0477932527986967e-32	ICD_up
AP2A1	1119.3602499709934	0.09829523010811442	0.03918771420171596	2.508317663908729	0.01213075570638116	0.01577414257457678	ICD_up
AP2A2	1087.7018645447763	-0.06813277633314102	0.02531359599572763	-2.691548195881189	0.00711212212439275	0.0094368127066892	CCD_up
AP2B1	4030.4007911013423	-0.7032050411344667	0.02747008727230034	-25.598932919517974	1.56785404489464e-144	4.158154547263194e-143	CCD_up
AP2M1	3021.217600936509	0.05248963240617935	0.03132354762270795	1.6757244691322466	0.09379217464045111	0.1112332470921624	ICD_up
AP2S1	1035.6002855735758	-0.04112152412790538	0.02316090414849348	-1.7754713520315666	0.07582009172988471	0.09090544298463991	CCD_up
AP3B1	2958.809532215443	-0.06368209345325747	0.01636642570616268	-3.8910201877227863	9.98236262773578e-5	1.539804181841242e-4	CCD_up
AP3B2	16.61009947880445	0.02484546156447559	0.06107855979595843	0.4067795371666024	0.6841699172206519	0.7093071039088119	ICD_up
AP3D1	2745.2104142003377	-0.06938857929072072	0.02029171777799062	-3.4195515857014005	6.272443839059509e-4	9.107484870607138e-4	CCD_up
AP3M1	1181.3326158974437	-0.16250169019664695	0.01738963458927356	-9.344743381785378	9.211256869825292e-21	2.991162457648205e-20	CCD_up
AP3M2	382.443679144391	0.05041992560704521	0.02184299901459844	2.3082878029703604	0.0209831343795898	0.0267281361602806	ICD_up
AP3S1	1336.5088286330804	0.6406384010136856	0.02859425340489152	22.404451275803137	3.5615415153419555e-111	6.191112317536048e-110	ICD_up
AP3S2	963.9757405611108	-0.3145061274229764	0.03107805677050178	-10.119873666920512	4.5099736188744624e-24	1.6308080734499563e-23	CCD_up
AP4B1	564.1038211086395	0.08095732309470466	0.0158275382731222	5.114967428658542	3.137950988110001e-7	5.702310665603218e-7	ICD_up
AP4B1-AS1	149.8959595476404	0.16760517217794987	0.01606965818828824	10.429925935893635	1.8102934645632987e-25	6.810913411559313e-25	ICD_up
AP4E1	729.1276851624801	0.04179175220071	0.01575336259844281	2.652878667926142	0.00798085531944895	0.0105439577546313	ICD_up
AP4M1	411.6009307050314	-0.02009603086894836	0.02655660577667354	-0.7567239801835028	0.4492152450066747	0.4822858182797406	CCD_up
AP4S1	261.5524410147631	-0.05243651376568473	0.0161733754253187	-3.2421496917534256	0.00118631693069902	0.00168589558194385	CCD_up
AP5B1	757.1821870611966	0.17194978150946677	0.03039192214247172	5.657747379981209	1.5337265896580244e-8	2.9933201826629626e-8	ICD_up
AP5M1	3004.294173868568	-0.07200091763888415	0.01922417300444504	-3.7453322115496626	1.8015522038935044e-4	2.728129006669808e-4	CCD_up
AP5S1	431.9785339205882	-0.11357339241664216	0.01470682782619006	-7.722492596983991	1.1407654724761752e-14	2.9456220175121675e-14	CCD_up
AP5Z1	750.6418990128175	0.10432897777862483	0.0222010261106585	4.699286940438014	2.610714275770819e-6	4.474798935593337e-6	ICD_up
APAF1	1859.643304494081	-0.3793578546824404	0.01983899022006449	-19.12183049674544	1.6617201827546714e-81	1.8703600962387572e-80	CCD_up
APBA1	207.13022639662188	-1.5145871322933284	0.04593818577181569	-32.96954449408745	2.220043078233701e-238	1.667919051996818e-236	CCD_up
APBA2	116.89879029567004	0.4878764222434517	0.06386335240660501	7.639384515427496	2.1826257366468844e-14	5.5712400074902646e-14	ICD_up
APBA3	315.55804871394247	0.19997982104152073	0.0192609600878417	10.382654380745729	2.9738958333604217e-25	1.1107823639857988e-24	ICD_up
APBB1	185.9961985781498	0.28051678849563993	0.04601613669596557	6.096046437740426	1.087238415654057e-9	2.254851263368686e-9	ICD_up
APBB1IP	146.42688292828254	0.5452795380392813	0.06153400874984741	8.861467272953536	7.89681318386065e-19	2.4020050831379598e-18	ICD_up
APBB2	610.202280492379	0.1291614383764792	0.02216779941400181	5.826535645372123	5.6589784490625e-9	1.1303517163832391e-8	ICD_up
APBB3	210.0637757691544	-0.05780334585860181	0.02632034513630166	-2.196146831830512	0.02808143548464617	0.03527915691167471	CCD_up
APC	2552.7280225571776	0.374381846585726	0.0197247967667811	18.98026598798781	2.4833561972767878e-80	2.751762778050951e-79	ICD_up
APC2	120.13232680906584	0.14993122357276328	0.03305851379239101	4.5353302727450595	5.751341368044165e-6	9.63799468119106e-6	ICD_up
APCDD1	166.5590713018142	-0.17235713540994965	0.05349217901265494	-3.2220949163453727	0.00127256970587323	0.0018042445111256	CCD_up
APCDD1L	11.22020980071936	-0.240642142206288	0.06203334870789012	-3.87927405100982	1.0476866738019646e-4	1.6136971856837976e-4	CCD_up
APEH	2947.203454504125	-0.1853845293083468	0.01851732414601788	-10.01140939985673	1.358038681016278e-23	4.8478265184204223e-23	CCD_up
APELA	3.76700767913121	0.8851150811152599	0.11858360762711435	7.465638446670618	8.28966783218515e-14	2.0691768081015945e-13	ICD_up
APEX1	1195.878844002906	-0.09571143584031738	0.02333208045928464	-4.102138274240098	4.093495073745209e-5	6.476941054611397e-5	CCD_up
APEX2	454.477060624464	-0.1501466321782328	0.03502418469588537	-4.286938749746048	1.8115221538449205e-5	2.93478924543392e-5	CCD_up
APH1A	3702.636411702104	-0.2892442474348841	0.01935488855950417	-14.944246250689671	1.6980156739340325e-50	1.127997436609832e-49	CCD_up
APH1B	276.3580490330813	0.11347062238523944	0.03105046071201481	3.654395851507402	2.577882783903571e-4	3.8570492334291857e-4	ICD_up
API5	2835.4740458139254	0.05638115142008302	0.01672884601994631	3.3702955132802024	7.508761220349753e-4	0.00108351732493445	ICD_up
APIP	645.5060007310313	-0.6029908659423477	0.04017253104044903	-15.010016660784167	6.313184641876818e-51	4.219279859664686e-50	CCD_up
APLF	150.615929261525	0.04966417098121325	0.03024216337652084	1.6422163115300252	0.10054518344576922	0.1188065426634115	ICD_up
APLN	14.077265757221106	0.7958452270994775	0.0997120005808136	7.981587279962444	1.44463372294064e-15	3.864299664307817e-15	ICD_up
APLNR	273.8460819646684	0.1322988631200154	0.06915767241624296	1.9130036740893397	0.0557475820999116	0.06794026591093587	ICD_up
APLP1	10.982374680239746	-0.6156814585276404	0.07381819803597395	-8.339705575744887	7.447573425184805e-17	2.0915433897576626e-16	CCD_up
APLP2	12147.93628669805	-0.02806369695116254	0.03704001613351254	-0.7576587567630976	0.4486552953975325	0.4817699036865314	CCD_up
APMAP	1743.7429632947874	-0.07344557188952977	0.02774800081582193	-2.6468777876363037	0.00812387064899556	0.01072297900675416	CCD_up
APOA1	16194.235338807925	5.398722311483018	0.14657972024489443	40.20618385438702	0	0	ICD_up
APOA1-AS	2147.4198926630206	5.453960832088985	0.1434347512686718	38.013958056811646	0	0	ICD_up
APOA4	29632.415838438166	5.168251393593916	0.14858193420642934	41.01591356869821	0	0	ICD_up
APOA5	2.83126159488386	3.502199224551588	0.13642074719414177	25.63221415460736	6.675737429181049e-145	1.7821795400873106e-143	ICD_up
APOB	77781.541427753	5.4110611092074885	0.16727003216764974	32.33463254110196	2.2815866736125048e-229	1.5509037481387858e-227	ICD_up
APOBEC1	354.27613682850915	2.8204064052553885	0.09447579786751452	29.852394445058938	8.172507476939319e-196	3.934965058390605e-194	ICD_up
APOBEC2	38.62535283720567	0.7727578619966151	0.04246214563251684	18.198958975328665	5.2597862891545614e-74	5.291842200618314e-73	ICD_up
APOBEC3A	101.36451826944206	-0.6631841677920393	0.1057335061904448	-7.779049139875219	7.307167671897371e-15	1.9017914832039195e-14	CCD_up
APOBEC3B	184.68937027452532	-1.0539338365410156	0.06905215021832908	-15.262757422686926	1.3540337406967319e-52	9.420394720609974e-52	CCD_up
APOBEC3B-AS1	33.726143841759075	-1.0205980259924474	0.07252662778470037	-14.071482269618718	5.686488255501519e-45	3.3871872974044026e-44	CCD_up
APOBEC3C	243.90819656456793	-0.4712681430762157	0.05769582269403948	-8.16812741131971	3.1321303204704993e-16	8.600068622636071e-16	CCD_up
APOBEC3D	130.9938361682735	0.02654168426281481	0.04350620846781284	0.6100669307059216	0.5418174716064055	0.572810167442391	ICD_up
APOBEC3F	208.0107173284999	-0.1510329752335602	0.03811574877461575	-3.962477663429437	7.417594873362957e-5	1.154974493371183e-4	CCD_up
APOBEC3G	232.7757337130161	0.3102901365510003	0.05430794898085848	5.71353236364297	1.1065481746912036e-8	2.174476034920353e-8	ICD_up
APOBEC3H	7.09975095442339	0.46602612737133225	0.08135165001665472	5.728767905675193	1.0116269032396424e-8	1.9935967241283423e-8	ICD_up
APOBEC4	23.35301921444082	1.3095882853039027	0.05349797538965002	24.47958217547176	2.4374878582924086e-132	5.466776142068565e-131	ICD_up
APOBR	840.5649591051981	-1.1827940902530378	0.0424457591622115	-27.86595633168572	6.901984494602374e-171	2.507342181594548e-169	CCD_up
APOC1	143.18094063644836	-0.4012969786264075	0.07080162127563618	-5.667890240354471	1.4456652011326584e-8	2.825544252245991e-8	CCD_up
APOC2	52.63947975116031	3.34590831104091	0.08453857424701317	39.57401477890106	0	0	ICD_up
APOC3	2613.1408661642454	5.295572982791875	0.15321831099361596	37.9994875826386	0	0	ICD_up
APOC4-APOC2	53.22241237119495	3.2912946161743535	0.0826758177860709	39.80548182854277	0	0	ICD_up
APOD	23.41019737559865	0.32235370828867516	0.06918139903843408	4.659592054838379	3.1683667915828276e-6	5.403904760425955e-6	ICD_up
APOE	1613.8212027840602	-0.2880128455186316	0.06360809915527495	-4.5279281231634565	5.956483415318934e-6	9.971439227341652e-6	CCD_up
APOF	3.3103867941161695	0.5341484395420502	0.07272219735236007	7.345497375407098	2.049953522861531e-13	5.034023693511514e-13	ICD_up
APOH	7.611043310061	-1.2159639116648748	0.0837756950190565	-14.51002090112694	1.0468866662806086e-47	6.605511890439813e-47	CCD_up
APOL1	1385.4580871006765	0.35326627460030124	0.0740978129353336	4.76756478325888	1.8646604609394873e-6	3.2259011481869637e-6	ICD_up
APOL2	1440.4030707706347	0.4036394920549341	0.04915139788290076	8.212167863399698	2.172302918434415e-16	5.991055485610642e-16	ICD_up
APOL3	871.0961270175347	0.7029096909915994	0.05683164898071706	12.368275059554142	3.880657845209407e-35	1.8830618662206891e-34	ICD_up
APOL4	181.18204203717272	0.5383110855858291	0.0681522692338684	7.898664711496162	2.8190707283764372e-15	7.451300442817885e-15	ICD_up
APOL6	9727.4220618153	0.5376480785752716	0.03302704648634919	16.279026185552546	1.3906430693109702e-59	1.0865014604948267e-58	ICD_up
APOLD1	201.57455969968055	0.08999503298491432	0.04235576346885331	2.1247430626151935	0.03360805811227298	0.0418518369277225	ICD_up
APOM	184.2798820506075	0.9924909617674328	0.03387012232134794	29.30288355566239	9.53006676663458e-189	4.2512156291529657e-187	ICD_up
APOO	177.31149488710585	-0.2544593600740738	0.02183299616471482	-11.654793925927548	2.1690452904798916e-31	9.605150011692614e-31	CCD_up
APOOL	655.7311873764398	-0.16829757933718523	0.02367078345515864	-7.109926593253153	1.1610469091083774e-12	2.773688259828017e-12	CCD_up
APP	13941.615167618596	-0.6560696999403037	0.02717418167544311	-24.143125662243957	8.817331672341338e-129	1.8851998915657025e-127	CCD_up
APPAT	23.814957698228433	0.03950402724000106	0.0470394384341552	0.8398092956178821	0.40101532067145673	0.4345168238406073	ICD_up
APPBP2	1708.6136506818343	-0.05516572196968741	0.01247407533274644	-4.4224297020104455	9.75971089215104e-6	1.6103821596507057e-5	CCD_up
APPL1	2584.891263194913	0.2269281301806891	0.02257109625671698	10.05392622036116	8.827853819825847e-24	3.1690166959425133e-23	ICD_up
APPL2	3312.6810717375342	-0.06796571202404549	0.03896593014102711	-1.7442340368708955	0.08111828848504693	0.0969034905319796	CCD_up
APRG1	218.9355793406343	0.6789888695967712	0.03417247349014895	19.86952540541604	7.47058002398945e-88	9.239988044961877e-87	ICD_up
APRT	1581.7610919445228	-0.4097050269125069	0.02689110537008798	-15.23570251753861	2.049126910058845e-52	1.4191256485844178e-51	CCD_up
APTR	302.03160652235545	-0.06673684022703413	0.01265901515261909	-5.271884275319957	1.3503021368528564e-7	2.5061401112817026e-7	CCD_up
APTX	553.9125112361643	-0.12505708496009987	0.01491001098651695	-8.38745618077173	4.96774253115517e-17	1.403728551508413e-16	CCD_up
AQP1	2767.722971905901	1.4201005061155298	0.05247891861833276	27.060369259972937	2.8840198739506716e-161	9.343993361970755e-160	ICD_up
AQP10	29.15309092727677	5.596569786072889	0.16019895597045666	36.15039633618183	3.667521011689963e-286	4.0825565316825846e-284	ICD_up
AQP11	488.0010231548215	2.012549578534767	0.05545733070294387	36.28995167102472	2.330587797586361e-288	2.6677534945296335e-286	ICD_up
AQP12A	13.955657394768217	-0.1362001519840102	0.06821822349008796	-1.996526154341563	0.04587668181342482	0.05640049838220681	CCD_up
AQP12B	57.97776761642248	-0.0378593511828987	0.06501602818081738	-0.5823046560455487	0.5603614898452596	0.5908190942854933	CCD_up
AQP3	1158.2447614716434	2.824330124719446	0.07028117593808052	40.18575871507885	0	0	ICD_up
AQP5	2.772619340882702	1.8526307911779056	0.2587713850801942	4.816758789591125	1.4590889207156666e-6	2.540372423518947e-6	ICD_up
AQP7	278.73842058321833	2.0525282461836554	0.07456460976124453	27.526604399162693	8.43572699944678e-167	2.9286092574474245e-165	ICD_up
AQP7P1	8.075378204700526	-0.37567627178939145	0.07102165310108861	-5.28950414102592	1.2264840562727638e-7	2.2826204918759999e-7	CCD_up
AQP8	13416.031056176198	-1.822957387348992	0.14030086939773684	-12.994275493543975	1.318504736547491e-38	6.955685748216949e-38	CCD_up
AQP9	64.07182477295306	0.6844053725259376	0.16026619436826026	5.2578684137992395	1.4573473371688632e-7	2.6992404084167913e-7	ICD_up
AQR	2452.093390768651	-0.04361757916531011	0.0124280227790624	-3.509615138646136	4.4875571984031746e-4	6.592381532396019e-4	CCD_up
AR	45.31046614206053	0.2046571174456641	0.06992123254804931	2.9269649062637737	0.00342287501435901	0.00468144665352252	ICD_up
ARAF	812.4360316346334	-0.25393584493424254	0.04004646848328459	-6.341026671338613	2.2823901969740429e-10	4.904955978566162e-10	CCD_up
ARAP1	2219.454973867206	0.18091393105971745	0.02300421430086024	7.864382996251134	3.709210887040736e-15	9.759451436172345e-15	ICD_up
ARAP1-AS2	88.13648213327363	0.18357621933655016	0.03222788236088163	5.696203364675745	1.225047435790289e-8	2.4026692091103977e-8	ICD_up
ARAP2	2243.7661815485644	0.7073400759806601	0.02402187095638299	29.44567376124941	1.4302191134586758e-190	6.5857926425619904e-189	ICD_up
ARAP3	195.30303244386343	-0.45789140664946726	0.05215631001398335	-8.779206255718481	1.6463237275715907e-18	4.9401926421392104e-18	CCD_up
ARB2A	1079.245800934627	0.25379006307125096	0.01968231974238751	12.894318822764497	4.845254289620486e-38	2.5258815434204155e-37	ICD_up
ARB2BP	3.56178325478204	0.21661486935373467	0.10005519935264	2.16499598675905	0.03038799261212535	0.03803907029394644	ICD_up
ARCN1	5282.638735815917	0.0287083720974254	0.0188279223519293	1.5247763200174196	0.1273148981720767	0.1484932535778999	ICD_up
AREG	364.31507939362183	-1.2189919934101496	0.07519385769847588	-16.211315703091365	4.1949091396950875e-59	3.250250960823139e-58	CCD_up
AREL1	1812.9004332547668	0.17658099018164508	0.01550176501534309	11.391026203196096	4.634984777128817e-30	1.9805806583304271e-29	ICD_up
ARF1	7560.32897231342	-0.17946959515505054	0.03126190168804622	-5.740840301930352	9.420790176557205e-9	1.8583507983621663e-8	CCD_up
ARF3	3629.896230898649	-0.5217822989245363	0.03944885046538678	-13.226804662656402	6.144452504360036e-40	3.3268056430902494e-39	CCD_up
ARF4	4654.719085459542	-0.42129254829164187	0.02779510812298752	-15.157074369893088	6.803301119090594e-52	4.6558293360680055e-51	CCD_up
ARF4-AS1	20.031042791476676	-0.4327746468445877	0.03592062987855931	-12.047831401573491	1.9911984617474446e-33	9.28346072453895e-33	CCD_up
ARF5	1576.7990777354134	-0.2301275276662177	0.04293869377329654	-5.359442901574286	8.347897204797611e-8	1.566489494809957e-7	CCD_up
ARF6	4219.315176076293	-0.31146399284811843	0.02081163786545705	-14.965855884157069	1.2273468608594382e-50	8.17568659689157e-50	CCD_up
ARFGAP1	1402.546424132266	0.02025700133045973	0.0305526342082751	0.6630199289030243	0.5073177905887563	0.5393682726929835	ICD_up
ARFGAP2	2089.5266918806897	-0.07261067535164323	0.01128775711020324	-6.4326926527700765	1.2536298216043455e-10	2.72792637023607e-10	CCD_up
ARFGAP3	2213.6151294661972	0.6555224830073119	0.03902504635984367	16.797489600699883	2.5459359437352115e-63	2.1304216395387032e-62	ICD_up
ARFGEF1	4386.149662328959	-0.01174426359072513	0.01526023361399348	-0.769599186020995	0.4415376880198495	0.4746934227509534	CCD_up
ARFGEF1-DT	12.090090256170386	-0.9140890049856636	0.05493451109180902	-16.63774328715185	3.713516582017789e-62	3.0506400438668137e-61	CCD_up
ARFGEF2	6274.889763499294	-0.1630450607500346	0.01474083005808456	-11.060778512275377	1.9440277769940015e-28	7.951411101350655e-28	CCD_up
ARFGEF3	2680.857112432628	-0.5707752871762085	0.03359431987564057	-16.990229450593464	9.700895220810594e-65	8.312557356052637e-64	CCD_up
ARFIP1	2725.496515568436	-0.24974797491948156	0.02179414023745477	-11.459408679069092	2.1095009330575183e-30	9.107144483634015e-30	CCD_up
ARFIP2	1404.2331307857812	-0.06014851540812188	0.02074430175896343	-2.899519822576939	0.00373734712593716	0.0050900327031719	CCD_up
ARFRP1	1101.0824801403774	0.00466044835886489	0.01558858774882516	0.29896555835182	0.7649663248082904	0.7858537720820753	ICD_up
ARG1	20.83419336267612	-0.16673664705413385	0.0506886335443653	-3.2894657588181557	0.00100377769050218	0.00143463532689891	CCD_up
ARG2	579.2362963660389	1.101179618792271	0.03763301533338698	29.261008186226984	3.252700876742903e-188	1.4403885433562049e-186	ICD_up
ARGFX	2.687748681277489	-0.382783505135595	0.12154875951491288	-3.149367364901407	0.00163624364242285	0.00229890716018269	CCD_up
ARGFXP2	11.06005555899558	0.47791233554902174	0.05618937860446323	8.505797952576106	1.8035081226332383e-17	5.1947455919217564e-17	ICD_up
ARGLU1	3797.5702296261425	0.10387744850129035	0.02275746632018822	4.564543941569702	5.005813476698821e-6	8.422386163700361e-6	ICD_up
ARHGAP1	984.6153562486342	-0.2595210220353463	0.04550813094188593	-5.702738030337235	1.178981052237448e-8	2.313441674993624e-8	CCD_up
ARHGAP10	205.23802657480545	-0.16007506677562627	0.0402968961307077	-3.972389126051784	7.115535830465865e-5	1.1094365715620352e-4	CCD_up
ARHGAP11A	535.7177810687778	0.02058967835369987	0.03255256000851263	0.6325055595407583	0.5270565767821156	0.5585432529268352	ICD_up
ARHGAP11A-DT	21.569307843497995	0.33715716962789066	0.02987961964894343	11.283965743979556	1.5748293758981675e-29	6.622142516881101e-29	ICD_up
ARHGAP11A-SCG5	205.36311179343417	-0.06153769464041363	0.02507396129487906	-2.4542452779910584	0.01411806469091579	0.01825074983243413	CCD_up
ARHGAP11B	161.27477328650832	0.1112760073095297	0.02899465968959975	3.837814124825426	1.2413438632457734e-4	1.9042728067125093e-4	ICD_up
ARHGAP11B-DT	54.71510889753322	0.28800043129111824	0.02882396716169504	9.991741432150349	1.656457320131367e-23	5.89402489554661e-23	ICD_up
ARHGAP12	3043.117103644779	0.02232055924056304	0.01968923576341584	1.1336426750131865	0.2569444645763785	0.28685059216428105	ICD_up
ARHGAP15	477.5396733376632	0.6019860970959118	0.05746617455009126	10.47548846661022	1.1195811178322226e-25	4.237852906946584e-25	ICD_up
ARHGAP15-AS1	107.4688513539892	0.3674565211826289	0.06180352531704037	5.945574288824524	2.754892713883914e-9	5.589246842891142e-9	ICD_up
ARHGAP17	788.8709148261586	0.09905756292628395	0.02506655636911583	3.951782934002014	7.757108781862452e-5	1.2059821821350256e-4	ICD_up
ARHGAP18	2365.340914887818	0.7544873704015133	0.02724752318240841	27.690129360883866	9.180497077191982e-169	3.228740906843737e-167	ICD_up
ARHGAP19	496.1783860008477	0.05063723967206336	0.01617301383949667	3.1309715230350723	0.00174229054189016	0.00244337520689139	ICD_up
ARHGAP19-SLIT1	95.68971990339968	0.06562567986977788	0.01807736449476678	3.630270649936044	2.8312418505322507e-4	4.222329522300032e-4	ICD_up
ARHGAP20	129.48727926649414	0.17932864989203942	0.04351928445772564	4.120671253094428	3.77770144697825e-5	5.9952574072213186e-5	ICD_up
ARHGAP21	3482.898518850249	-0.03578071865873675	0.01839289505726426	-1.9453555952108783	0.05173219520105497	0.06330417936281584	CCD_up
ARHGAP22	96.2114590161511	0.2563454440116577	0.04772977758497641	5.37078195692836	7.839595317341337e-8	1.474184111320591e-7	ICD_up
ARHGAP22-IT1	4.01447157226642	0.275019787460196	0.08287769361752628	3.318604090266437	9.046859737641504e-4	0.00129713527476127	ICD_up
ARHGAP23	112.75726606461252	0.04694093752067076	0.05873643192713752	0.7991788388337469	0.42418672032668575	0.4577232932619362	ICD_up
ARHGAP24	269.39505088571246	0.3828652799465376	0.04710708187962757	8.127555534946593	4.380339604037861e-16	1.1958341902484734e-15	ICD_up
ARHGAP25	453.089004249724	0.5824731948207251	0.05765307766359171	10.10307466409917	5.353680950889417e-24	1.932437537337996e-23	ICD_up
ARHGAP26	1918.016717042304	0.01159177155661801	0.02419038744394556	0.47918932133596	0.6318039504091514	0.65938355688022	ICD_up
ARHGAP26-AS1	15.074820235177436	0.148686467022615	0.05425328340912167	2.740722491167533	0.00613042607046696	0.00818796023182463	ICD_up
ARHGAP26-IT1	16.066348808855267	0.14335559875645454	0.05327007534888478	2.6912094190933264	0.00711934887990635	0.00944485235450948	ICD_up
ARHGAP27	2529.0523339643555	-0.01536282346144347	0.0380350734788802	-0.40391179884247497	0.6862775796594079	0.7112794919960217	CCD_up
ARHGAP27P1	283.6833496385305	-0.12555195236074437	0.03226846841400111	-3.890856779283498	9.989088290930865e-5	1.5407436951377312e-4	CCD_up
ARHGAP27P1-BPTFP1-KPNA2P3	418.58791831885907	-0.21015310737345852	0.02766961042652429	-7.595087265356604	3.0758508195594916e-14	7.798732821883835e-14	CCD_up
ARHGAP27P2	3.208099540933787	0.4984585807427907	0.08046681716587825	6.194766079429492	5.837165473485521e-10	1.228858285287353e-9	ICD_up
ARHGAP28	144.138237076157	-0.00725417027600905	0.04500823788218172	-0.16117386464585665	0.8719564649719626	0.8847906140696055	CCD_up
ARHGAP29	276.0328026536474	0.277670672131927	0.04952549558948343	5.60662818697098	2.0630619329284024e-8	3.9923877098354704e-8	ICD_up
ARHGAP30	749.5978229179868	0.5694875882973981	0.05450401514911151	10.448543626220914	1.4879248253027428e-25	5.615469943331517e-25	ICD_up
ARHGAP31	736.1900291027805	-0.13858437139884677	0.03534416674979541	-3.9209978527471505	8.818304877274557e-5	1.3650175700505307e-4	CCD_up
ARHGAP31-AS1	12.51798730580285	-0.27009799420668745	0.04397851979150009	-6.141494732223233	8.174853726890879e-10	1.708545132981319e-9	CCD_up
ARHGAP32	3266.613966288564	0.17507691719241744	0.02942054409707147	5.950839437182463	2.667706948417112e-9	5.416436120920185e-9	ICD_up
ARHGAP33	105.63734743770976	-0.08182976930735557	0.04172981040186054	-1.9609427320483777	0.04988570374822984	0.06114639725519211	CCD_up
ARHGAP35	3106.9447491031005	0.06154197683025034	0.02554832622797263	2.408845875995883	0.01600305452081622	0.02058880946117311	ICD_up
ARHGAP36	3.4717368401347746	-2.796398648465336	0.13275148384446908	-20.964954116883906	1.3705300337679813e-97	1.956391313496918e-96	CCD_up
ARHGAP39	167.11365869217715	-0.3984457676560582	0.04081351783174218	-9.762566938301092	1.6297690728981037e-22	5.619438205742863e-22	CCD_up
ARHGAP4	1070.106484041171	0.5206235449153235	0.05019073470390995	10.372898687160651	3.2937890464108637e-25	1.2293198829475918e-24	ICD_up
ARHGAP42	1486.397591258917	-0.1818957139025295	0.02643074574539555	-6.88197369474256	5.902891560294602e-12	1.3693286444285355e-11	CCD_up
ARHGAP42-AS1	26.29304495298724	-0.22403506545367696	0.03119507084543612	-7.181722116628327	6.883873140923443e-13	1.657744859688292e-12	CCD_up
ARHGAP44	1025.272657557017	-1.0714956061450698	0.04418302672662164	-24.251257655609287	6.413211527362191e-130	1.3895482512008778e-128	CCD_up
ARHGAP44-AS1	24.2538575789499	-0.7892193189222282	0.04756121305977178	-16.592943254045142	7.83831854229231e-62	6.387255744318585e-61	CCD_up
ARHGAP45	1771.9521601366655	0.29005912328943034	0.03887096861428341	7.462101801611316	8.515305032456623e-14	2.1246237633418146e-13	ICD_up
ARHGAP5	6579.575917487713	0.3681486958420026	0.02319017461652343	15.875202470303073	9.410674379923569e-57	7.039729814352812e-56	ICD_up
ARHGAP5-AS1	23.250320496805237	0.08566390201446715	0.03231608364517768	2.6508122208004883	0.00802984715375726	0.01060579659719303	ICD_up
ARHGAP6	121.60226918653544	-0.1470270620085296	0.04014484518355201	-3.6624091541401977	2.498543712885039e-4	3.742494925040506e-4	CCD_up
ARHGAP8	187.76459963585543	-1.0328867474965626	0.04002473465377203	-25.805971299795395	7.599162327126084e-147	2.0837160699702675e-145	CCD_up
ARHGAP9	393.25360291225815	0.6774192584164779	0.06025959238758813	11.241686708621438	2.5447317548067063e-29	1.0634235490596579e-28	ICD_up
ARHGDIA	1439.576079803101	0.03644646597454296	0.03857022672137758	0.9449377263437332	0.344690669595317	0.3775153892255069	ICD_up
ARHGDIB	1263.7760739750238	0.4157974698926535	0.05543662594557472	7.500410633115925	6.361821847843542e-14	1.5940354236615305e-13	ICD_up
ARHGDIG	57.70615404125191	3.330662099577724	0.1026848235104776	32.431679812087566	9.819333080885183e-231	6.769481700961385e-229	ICD_up
ARHGEF1	1294.4783337931297	0.1105243435721884	0.03535555662936939	3.126081456336717	0.00177152475270846	0.00248293815259191	ICD_up
ARHGEF10	244.51233236145453	-0.21314685537902311	0.03493934275282481	-6.100478397747198	1.057514743521146e-9	2.19508256616437e-9	CCD_up
ARHGEF10L	2994.6948668953883	-0.4977185182191627	0.0258527886446643	-19.25202090595474	1.357623413557625e-82	1.556968212514314e-81	CCD_up
ARHGEF11	2212.7559112304893	0.05963616589362158	0.0308985436771995	1.9300641361910915	0.05359889146084384	0.06544982131939303	ICD_up
ARHGEF12	8799.107540167624	0.0997375385216902	0.01600217147346967	6.232750431915641	4.5831602186622444e-10	9.700789273988371e-10	ICD_up
ARHGEF15	51.75067140090792	0.2989406296747662	0.06100113198089575	4.900593562056692	9.554754106531606e-7	1.685679519470756e-6	ICD_up
ARHGEF16	2017.656895422174	0.11166320337132545	0.0335102881942993	3.332206807733581	8.616020315213548e-4	0.00123740880031536	ICD_up
ARHGEF17	352.3001484928016	-0.01932903961813609	0.04709653956735498	-0.41041215208052584	0.6815036334462533	0.7067240149070649	CCD_up
ARHGEF17-AS1	15.347737026044488	-0.10156144708708878	0.06382934977510965	-1.591155067146667	0.11157468218250408	0.1310353197755808	CCD_up
ARHGEF18	3307.1160217291285	-0.08876681636780086	0.02942465134400335	-3.0167496672653553	0.00255500715856299	0.00352967999071206	CCD_up
ARHGEF19	140.25766555527522	0.00915156649243708	0.03250163790039429	0.28157282004775386	0.7782710837195475	0.7983051986060637	ICD_up
ARHGEF2	1831.8807171424144	-0.1494664420660866	0.01973917323017309	-7.572071696708723	3.673186296473717e-14	9.292870293632995e-14	CCD_up
ARHGEF2-AS1	10.569515387777663	-0.3264761493768382	0.05759115322214047	-5.668714028553375	1.4387326775134534e-8	2.8124477110696778e-8	CCD_up
ARHGEF2-AS2	31.372507800492833	0.02677012551772263	0.03786013246027206	0.7070887876631576	0.479511303309736	0.5121611266468911	ICD_up
ARHGEF25	141.92318949913547	0.04913104388843203	0.04642083000218183	1.0583838275224842	0.28988048948899126	0.3211087706408614	ICD_up
ARHGEF26	214.60936123152896	1.406555584769325	0.03943296168277463	35.669545837058095	1.1729626083444624e-278	1.2429818173229288e-276	ICD_up
ARHGEF28	722.5830824941362	-0.09612600613171864	0.02722175872315294	-3.531219363545377	4.13648543416142e-4	6.092873567878311e-4	CCD_up
ARHGEF3	420.6521639565623	-0.12442848659208317	0.03458805231479423	-3.5974399726061583	3.2136462961577833e-4	4.7709258943387327e-4	CCD_up
ARHGEF33	30.76675158075688	0.19021041639581737	0.03685126249848599	5.161611633868121	2.448328167796181e-7	4.477623004590393e-7	ICD_up
ARHGEF34P	825.5657866251635	0.03932813310989515	0.04539687702594271	0.8663182353061187	0.3863156689145395	0.4196008565727835	ICD_up
ARHGEF35	571.9683608090569	-0.02828580867832769	0.03774661125167107	-0.7493603519301073	0.4536400411044429	0.48654127452848567	CCD_up
ARHGEF35-AS1	56.39141638928898	0.1388894941990156	0.03119688070258027	4.452043347666741	8.505698937398957e-6	1.4082540500365729e-5	ICD_up
ARHGEF37	696.9149352493552	0.0733078395867433	0.03748305727390817	1.9557596259446872	0.05049347704191714	0.06186011749677924	ICD_up
ARHGEF38	801.3803633385735	-0.06068359451954924	0.0343351386818069	-1.767390587533119	0.07716283818276568	0.09243314217500122	CCD_up
ARHGEF38-IT1	16.444850315089234	0.19926456499696152	0.05968961815896356	3.3384470051474375	8.424809898773424e-4	0.00121052082310104	ICD_up
ARHGEF39	291.68022056401367	-0.05503106298759064	0.01814569992925581	-3.0327324458190006	0.00242350368942645	0.0033552695134249	CCD_up
ARHGEF4	1200.3499202355856	-0.22273025229072896	0.01681534408514189	-13.245651691439203	4.781135073921126e-40	2.5950303028146716e-39	CCD_up
ARHGEF40	1444.0561699415557	-0.5479934756320471	0.03630329364210752	-15.094863301624889	1.7505030772870682e-51	1.187572216285303e-50	CCD_up
ARHGEF5	1318.5465638531678	0.03710759509124094	0.0374319383464865	0.9913352041758856	0.32152192832615123	0.35389724836443565	ICD_up
ARHGEF6	754.500840763522	0.49320512475947614	0.04485508558950938	10.995524404124996	4.0157242507995398e-28	1.6279582424682998e-27	ICD_up
ARHGEF7	1275.8753527526335	0.11937205143557487	0.0177829045242048	6.712743048861453	1.9099928630460756e-11	4.3325665365058055e-11	ICD_up
ARHGEF9	951.9994058840114	-0.16542387523696528	0.01881847956748643	-8.79049955509189	1.4889640114415164e-18	4.477408880502017e-18	CCD_up
ARHGEF9-IT1	4.703390087571687	-0.04353303234665783	0.06940834610961148	-0.6272315346628143	0.5305074750335355	0.5617832473659803	CCD_up
ARID1A	1073.6530159960723	0.04210111481595403	0.03266587018472234	1.2888402823701195	0.19745361852854937	0.22421070426429776	ICD_up
ARID1B	1674.0045389714426	0.24011225978647113	0.01871084246502616	12.832788560132272	1.0742681533590195e-37	5.571546329891713e-37	ICD_up
ARID2	1681.6409400220032	0.07555806825107063	0.01213655390746449	6.225662068541296	4.795266598824191e-10	1.0138241379479582e-9	ICD_up
ARID3A	273.49484602310986	0.4607155001642699	0.03834830749598397	12.013988728863731	3.000173857676402e-33	1.392868165376569e-32	ICD_up
ARID3B	233.58074026899175	-0.03362385857506947	0.0261545848452658	-1.2855842374818185	0.1985882007210956	0.22538302623229012	CCD_up
ARID3C	4.159246659536472	0.05250360856738281	0.06463787318115902	0.8122783767390636	0.416631915213709	0.4502118130868361	ICD_up
ARID4A	850.5122181157247	0.14654133138985218	0.01983219678556977	7.389063926575252	1.4786607005884745e-13	3.653294565381848e-13	ICD_up
ARID4B	1639.0959180968189	0.19084042649815777	0.01802530236682667	10.587365157337604	3.410567722845171e-26	1.3089395370913135e-25	ICD_up
ARID5A	293.54961636142144	0.2095502926114054	0.0576906241260002	3.632315451502099	2.8088945108664025e-4	4.191320364950808e-4	ICD_up
ARID5B	1362.0775147581248	-0.02094660982552641	0.03131896081511738	-0.6688156310022507	0.5036130944221604	0.5357111718030318	CCD_up
ARIH1	1938.682621281255	0.04758564257631943	0.01036757160773653	4.5898545044246415	4.4355507836482566e-6	7.491474865450462e-6	ICD_up
ARIH2	1782.9258914117866	-0.03258025493963518	0.01252747022730751	-2.600704975014584	0.00930324228198733	0.01221853008913712	CCD_up
ARIH2OS	71.60018941271503	0.02520805201657828	0.02323590199057043	1.0848769849198112	0.2779761426868923	0.30865463530463577	ICD_up
ARK2C	8.331656634519918	0.5671990246843155	0.06937089692737203	8.176624137701939	2.919067707406251e-16	8.022312124080124e-16	ICD_up
ARK2N	973.902554874044	-0.08914505949340562	0.01035129676774903	-8.611969925149497	7.181568689622637e-18	2.103247977203386e-17	CCD_up
ARL1	2391.201750248291	-0.09875688483447152	0.02066241537934829	-4.7795420635488215	1.7569491253317418e-6	3.0442921278890582e-6	CCD_up
ARL10	123.82408185833816	0.21167051378545493	0.0456011566459255	4.641789981054543	3.4540384399843786e-6	5.877096537869928e-6	ICD_up
ARL11	84.10114786960034	0.5581969371451345	0.04450767417153162	12.541651766430023	4.416920289963179e-36	2.1932761341628092e-35	ICD_up
ARL13A	16.17159365495483	-0.07486250311599323	0.04959539639619088	-1.50947519477551	0.13117738964356734	0.15268270490097602	CCD_up
ARL13B	191.97980251192	0.12497790036364564	0.02472012555078598	5.05571504888867	4.2878115289834234e-7	7.737958085360358e-7	ICD_up
ARL14	1051.3023976162544	-0.11270072381775433	0.054656474216184	-2.0619828162320686	0.03920937199953342	0.04852084805266076	CCD_up
ARL14EP	536.3263451517253	-0.03156795048200104	0.02124754149930674	-1.4857215809087134	0.13735277990074932	0.1593583816146244	CCD_up
ARL15	640.4774635173486	0.02836915612265572	0.02178778458604927	1.302065843474067	0.19289387820492207	0.21933069732915583	ICD_up
ARL16	271.4790421678478	-0.01379365005727292	0.02322927167253404	-0.5938044413936627	0.5526429181272321	0.5832892177363231	CCD_up
ARL17A	416.7525852794316	0.00150590399563215	0.03723652633050679	0.04044166540754198	0.9677410132120708	0.9711827950712264	ICD_up
ARL17B	168.6948554883932	0.01796378320442594	0.03899473623312787	0.4606724211938406	0.6450336442987299	0.6719769660082973	ICD_up
ARL2	577.036035392994	-0.05085269745217021	0.01970720542774416	-2.5804107817355604	0.00986828518645011	0.01293124232515712	CCD_up
ARL2-SNX15	400.9434489193521	-0.09174032134015636	0.02084007935316956	-4.402107587111413	1.0720437014479457e-5	1.765184183948792e-5	CCD_up
ARL2BP	1058.0332300016355	-0.19482520779872628	0.01724023484671216	-11.300610475945676	1.303089644749777e-29	5.488990871227709e-29	CCD_up
ARL3	166.37208807687588	0.03127211047883628	0.02497769170820996	1.252001189229556	0.21056943062568037	0.23816771722178445	ICD_up
ARL4A	1640.4441697790194	0.3409556620911948	0.03276889730949146	10.404858509463407	2.356058403876456e-25	8.82594462594473e-25	ICD_up
ARL4C	398.2205073441641	0.33701244551690573	0.05315502412364596	6.340181737214562	2.2949428657123302e-10	4.930185775694151e-10	ICD_up
ARL4D	27.32119455223975	-0.23977505770908783	0.05009927351952126	-4.785924488784137	1.702020441110276e-6	2.9518960866511626e-6	CCD_up
ARL5A	2588.4273518604946	0.5227523243650442	0.0204532044443691	25.558458771411672	4.421863865082585e-144	1.1650963128551475e-142	ICD_up
ARL5B	2206.4194120055104	0.3002003548696722	0.02690909055126137	11.156096497984278	6.686337207000995e-29	2.7632381642079893e-28	ICD_up
ARL6	163.650084571071	-0.1660052876980394	0.02152083441631523	-7.713696546719341	1.2222488979814082e-14	3.1526694310496215e-14	CCD_up
ARL6IP1	6912.763203415751	-0.0028041324767233	0.0218616440762381	-0.1282670897889766	0.897937608477819	0.9082299076746928	CCD_up
ARL6IP4	2074.5968631766996	0.2010153778732504	0.02103538775194385	9.556058341900268	1.2232714532020783e-21	4.1007222482186534e-21	ICD_up
ARL6IP5	3504.936527118255	-0.16089334457990886	0.02587883179855343	-6.217179357815595	5.061710798237001e-10	1.0688525577864367e-9	CCD_up
ARL6IP6	488.3952874317475	-0.15171285179058577	0.01476711088608377	-10.27369690256403	9.258715314796671e-25	3.4094270795777064e-24	CCD_up
ARL8A	275.71267921050986	0.13224623186152906	0.03989054507449999	3.3152290513048333	9.156806125745024e-4	0.00131243408099612	ICD_up
ARL8B	1744.3399776015667	-0.04031038896539785	0.01911850513663642	-2.108448765564487	0.0349921900521913	0.04350975361593882	CCD_up
ARL9	4.44490249695939	0.37584187267938157	0.07027564760384905	5.348454312198541	8.870856240939142e-8	1.6623094084854836e-7	ICD_up
ARLNC1	4.9253688388779215	0.9157850476548997	0.08219494777607497	11.141803658468392	7.851295279752474e-29	3.238058846936663e-28	ICD_up
ARMC1	968.9388928519325	0.08870001918581119	0.01971349175214508	4.499457964487605	6.812694908687685e-6	1.1349191140874856e-5	ICD_up
ARMC10	665.5508694408861	-0.35155952066347174	0.01797416029565	-19.559153003504477	3.4475643055918717e-85	4.077097612270856e-84	CCD_up
ARMC12	4.798006722806594	0.32859191726363646	0.06555474755131989	5.012720566532757	5.366580374887617e-7	9.619648837154513e-7	ICD_up
ARMC2	73.7123828902083	0.09825820414687796	0.02743533291278847	3.5814540103912207	3.4168729097098317e-4	5.064267690705948e-4	ICD_up
ARMC5	357.0416137529781	0.03522148055621949	0.029589916323333552	1.19032220097687	0.2339197781296436	0.2628664014500837	ICD_up
ARMC6	526.4616072560365	-0.20024485375003595	0.01793630779548437	-11.16421174790338	6.103014641475739e-29	2.525611464950405e-28	CCD_up
ARMC7	293.54437419609894	-0.05512027796519755	0.02204836896795705	-2.499969521781742	0.01242039915499546	0.01613435181704806	CCD_up
ARMC8	1182.8046172280538	-0.04210406125217038	0.01198506659507091	-3.513043188965056	4.430054607965697e-4	6.510667100987377e-4	CCD_up
ARMC9	307.91527303075634	-0.590170065131833	0.03045422744851896	-19.378885545770856	1.1633914959104717e-83	1.3534046707219274e-82	CCD_up
ARMCX1	157.73594622196325	0.2065965594084909	0.03531690245807605	5.849796406530164	4.9217507420207694e-9	9.860160592472384e-9	ICD_up
ARMCX2	233.66986466387124	0.115661081453448	0.03594606839028505	3.2176296936982447	0.00129254575784881	0.00183171034254363	ICD_up
ARMCX3	1289.701810195961	-0.0189899796833408	0.02036189834116215	-0.9326235555708736	0.35101436685199794	0.3841119065835784	CCD_up
ARMCX4	180.80297415483344	0.10410001850831296	0.03569887871548988	2.91606225405591	0.00354479762793183	0.00484056069084586	ICD_up
ARMCX5	396.25649294134286	-0.02198527434138449	0.01515176522353216	-1.4510048741429482	0.14677850297535003	0.1696696009004344	CCD_up
ARMCX5-GPRASP2	337.3413783824339	-1.3141903574920215e-4	0.01717447353805862	-0.00765192862782962	0.9938947038671092	0.9944684277715392	CCD_up
ARMCX6	233.6036642376008	0.01755886077867441	0.02205348683288432	0.7961937728577486	0.4259194164361447	0.45944748990371026	ICD_up
ARMH1	29.94990121005724	0.4732977152840256	0.06345127692119325	7.459250413460491	8.701609158034835e-14	2.169992286897866e-13	ICD_up
ARMH3	700.8656038628376	0.08395494801196118	0.01549308139333682	5.418868451722089	5.997742684996329e-8	1.1339869243226013e-7	ICD_up
ARMH4	79.25848146054902	-0.02579556081573153	0.03910697429073265	-0.6596148414771277	0.5095010276121088	0.5415470823469425	CCD_up
ARMT1	1076.2580494880988	0.01302156512520266	0.02254849884487286	0.5774914850199709	0.5636074891157806	0.5939834508109375	ICD_up
ARNT	1140.716236411629	-0.07251316322159007	0.01356920530405898	-5.343950482814495	9.09424211981558e-8	1.7031175607467565e-7	CCD_up
ARNT2	146.75687413595173	0.5560416781629777	0.04645482206307276	11.969526222593222	5.132083566484879e-33	2.3658866243899804e-32	ICD_up
ARPC1A	2671.4362505295107	-0.0943322367432246	0.0227641071406139	-4.143902199953001	3.414454071947519e-5	5.433704306115184e-5	CCD_up
ARPC1B	3836.199484819802	0.4526083070306171	0.03006884845994086	15.052401255380245	3.3292704633535426e-51	2.241714937130977e-50	ICD_up
ARPC2	6121.314053014951	-0.10065830890615662	0.02246247797409026	-4.481175533742462	7.423302397358573e-6	1.2338443786075375e-5	CCD_up
ARPC3	4096.019902629887	-0.1726795546144431	0.02521012725168174	-6.8496105348148575	7.405131308709849e-12	1.7098032489863172e-11	CCD_up
ARPC4	3729.873823285999	-0.19095773999749124	0.02199982802322993	-8.679964850358028	3.958911533455536e-18	1.171882241795139e-17	CCD_up
ARPC4-TTLL3	873.904414833631	-0.15303859284610702	0.0163839001265055	-9.340791312411724	9.561679603746472e-21	3.102878830490982e-20	CCD_up
ARPC5	6604.948015981799	-0.07177397040617382	0.02480534954590466	-2.893487430958218	0.00380989539010873	0.00518476510945315	CCD_up
ARPC5L	668.0634569292728	-0.20683232382058697	0.02393038384016005	-8.643083012150719	5.4716135823988964e-18	1.6104262802192123e-17	CCD_up
ARPIN	1610.3837594119727	-0.14145397202609344	0.02557202369774036	-5.531589881616322	3.1734118039277225e-8	6.092498753632439e-8	CCD_up
ARPIN-AP3S2	1178.74762853045	-0.2639819091783173	0.02816257587496082	-9.373497563349416	7.016795216105988e-21	2.2898946948526627e-20	CCD_up
ARPP19	3722.719583019852	-0.06631309364773713	0.01467174568073509	-4.519781974607804	6.190334850147765e-6	1.0345076496696908e-5	CCD_up
ARR3	15.21125246302219	0.46729219614330264	0.04463497758994336	10.469437877340614	1.1934960567964718e-25	4.514116086390271e-25	ICD_up
ARRB1	1748.8137823766097	-0.28998941908754045	0.03223441968127798	-8.996263773919397	2.335297837204396e-19	7.256168068558139e-19	CCD_up
ARRB2	347.4317199405205	0.6025594614185308	0.03950009609257637	15.254665942449222	1.532774486554303e-52	1.0651729228297044e-51	ICD_up
ARRDC1	1231.8509423731432	-0.1907806720136924	0.01946429721416412	-9.801568470685668	1.1085079686136003e-22	3.8450775978196455e-22	CCD_up
ARRDC1-AS1	191.6875010245416	-0.01655146034548863	0.0165099462245754	-1.002513527117282	0.31609563663310736	0.34827209144951715	CCD_up
ARRDC2	501.8164765071385	-0.01059252251169542	0.02751467275716806	-0.3849771437898102	0.7002543495300946	0.7244407819144054	CCD_up
ARRDC3	2576.0958186547573	-0.4049252909164181	0.02881041096675157	-14.054824886188465	7.19596897541271e-45	4.2821132694051046e-44	CCD_up
ARRDC3-AS1	103.56859067653274	-0.3260559997450666	0.02646127066340059	-12.321992591980894	6.896881365906155e-35	3.330679007093425e-34	CCD_up
ARRDC4	2041.909403080708	0.15129054048591584	0.04360014164220195	3.46995524900385	5.205450866532738e-4	7.608762569458496e-4	ICD_up
ARRDC5	64.69941475835401	0.3236699229854086	0.03327811067162003	9.726240519612425	2.330472115636901e-22	7.994566981928284e-22	ICD_up
ARSA	754.4481826652061	0.00827133032774847	0.03556215705617882	0.23258814224946403	0.8160812359346715	0.8336705263071638	ICD_up
ARSB	570.1371814180156	-0.4644820003102715	0.02983203654464035	-15.569894916800523	1.1659861697709587e-54	8.438707540063183e-54	CCD_up
ARSD	2526.2383852400003	-0.1860401687647573	0.03498566261175558	-5.317611224733924	1.051384159026513e-7	1.9627617037538574e-7	CCD_up
ARSD-AS1	244.71704762022503	-0.17398787360153362	0.03575194698809479	-4.866524717313149	1.1357772464302068e-6	1.993627952196877e-6	CCD_up
ARSG	553.8739139714977	-0.4874502482148851	0.02548167015614766	-19.129430158946203	1.436356615440137e-81	1.6182017635508727e-80	CCD_up
ARSI	42.198721558717814	-0.27072009894920246	0.05861007193292122	-4.619001499054543	3.8559107204998965e-6	6.538423971376633e-6	CCD_up
ARSJ	342.4039946156446	-1.72760983220361	0.06177059261971296	-27.96788724116595	3.9954448583921134e-172	1.4690524299788091e-170	CCD_up
ARSK	121.99777900881864	-0.11581296570586128	0.02112716169890147	-5.481704219279458	4.21248087475161e-8	8.031448254839514e-8	CCD_up
ARSL	635.3712891099519	-0.36961345351903047	0.05258751894620616	-7.028535897280391	2.087119316400803e-12	4.933579237395118e-12	CCD_up
ART1	7.342127836698005	-0.8302877433788468	0.08664703104611159	-9.580837762757564	9.626091599592302e-22	3.237648854432521e-21	CCD_up
ART3	25.932605362529777	-0.5995050371650315	0.0944774799692948	-6.345375819206551	2.218831145723913e-10	4.772591332501524e-10	CCD_up
ART4	10.23286713550248	0.401241081322805	0.07468475874612092	5.372629118444274	7.759682735942674e-8	1.4598358086140077e-7	ICD_up
ARTN	18.008922359266577	-2.0490911751152177	0.07697103105252479	-26.610705942473405	5.103501856428263e-156	1.544222937031729e-154	CCD_up
ARV1	453.3010172620557	-0.4010826647879211	0.02374326164913932	-16.89246838465334	5.111886193488583e-64	4.337417561447113e-63	CCD_up
ARVCF	260.7608491966718	-0.14478447182290982	0.02948848883181761	-4.9098601394613475	9.114137256070574e-7	1.6109896481394469e-6	CCD_up
ARX	8.434385054620881	-0.14976541346305602	0.07471672827211996	-2.004439726933665	0.045022977329391	0.05540709928760745	CCD_up
AS-PTPRE	32.62864015222182	0.38311985527950326	0.05219921679573152	7.339732446367359	2.1402125944772813e-13	5.250888588634131e-13	ICD_up
AS3MT	27.584561168626287	0.1882260784391961	0.03622502711579391	5.1960355558809495	2.035833370513055e-7	3.736467130709447e-7	ICD_up
ASAH1	5824.02395005622	-0.24161693415959848	0.0277194776405103	-8.716503713616751	2.8692456219089198e-18	8.5297051950096475e-18	CCD_up
ASAH1-AS1	12.737191125367868	0.18939244487369117	0.03769730859048063	5.024076237412786	5.058614114924721e-7	9.081703686237938e-7	ICD_up
ASAH2	752.9166442838819	3.3609781693291487	0.08511259654579921	39.487632819510615	0	0	ICD_up
ASAH2B	435.9722463688965	1.3809740986982677	0.05566356795922968	24.809285927058077	7.117887819395945e-136	1.6786179175246e-134	ICD_up
ASAP1	398.5559484306952	0.30140129472871935	0.03967749967220501	7.596287853836357	3.0474624244386586e-14	7.731601741124196e-14	ICD_up
ASAP1-IT1	22.671046027684532	0.41174933423574533	0.05553052413562073	7.415025414107812	1.216014863812155e-13	3.0175920544155405e-13	ICD_up
ASAP1-IT2	7.5619905579956335	0.37485838351142137	0.06831364417689266	5.487720802421211	4.0715291990890986e-8	7.768815778762003e-8	ICD_up
ASAP2	1600.7312113889668	-0.3086336452831239	0.02900822982438536	-10.639518665294414	1.9513476299175808e-26	7.542744972158319e-26	CCD_up
ASAP3	851.4567477314814	-0.8386143478109209	0.04680435130680682	-17.917419771034957	8.623622696847397e-72	8.354069939496839e-71	CCD_up
ASB1	506.33928294599247	-0.09434033182871382	0.01424741789151279	-6.621572647058569	3.553972825860811e-11	7.952444312140553e-11	CCD_up
ASB11	4.934276140774545	-0.9143813185300464	0.1056759251042674	-8.649936196537366	5.152823157160987e-18	1.517703113907339e-17	CCD_up
ASB12	4.544757333625004	-0.8155282025873611	0.06860112497508178	-11.88445946194633	1.4255428320307044e-32	6.506234324786365e-32	CCD_up
ASB13	1152.7984614805855	0.5882487263372365	0.03452292966095985	17.039368305550767	4.192352551584125e-65	3.615345393365031e-64	ICD_up
ASB14	109.00739553821244	0.28167148968201283	0.0237344970419409	11.867616401118664	1.7436494664190098e-32	7.937186569422267e-32	ICD_up
ASB16	48.404873341160574	0.15094466308948312	0.03500931430111469	4.3115650383585455	1.6210307744057667e-5	2.6401042820472977e-5	ICD_up
ASB16-AS1	77.50176193668052	0.08064700418583075	0.03527237103165979	2.286406714431933	0.02223047589121609	0.02822217935925403	ICD_up
ASB2	250.05893650025217	0.7094253717999173	0.0433791327846347	16.354085547258737	4.0676881935095816e-60	3.211144742742259e-59	ICD_up
ASB3	218.73966445377508	0.11487032689334949	0.01962962431005069	5.8518902136413145	4.860174209746596e-9	9.741624477403209e-9	ICD_up
ASB4	4.280800332037603	0.69445090320031	0.08858474681369391	7.8397491173957565	4.514474875362035e-15	1.183970191293748e-14	ICD_up
ASB5	2.638414393276418	-1.218210235737542	0.13214917935120693	-9.2105843884191	3.2435419308770725e-20	1.033360010983247e-19	CCD_up
ASB6	522.5364731044334	-0.03287841463701187	0.02261497538757382	-1.45383278151688	0.14599267251912348	0.16880946223955637	CCD_up
ASB7	893.9187989781296	-0.4062832319501392	0.02472159088460284	-16.43433895238741	1.0860247368273056e-60	8.65502866620303e-60	CCD_up
ASB8	782.4807294785458	0.02733062868942169	0.0147825147504944	1.8488481927260112	0.06447973624340997	0.07797527081371554	ICD_up
ASB9	46.888078644945274	-0.6487308246953345	0.04253596646506881	-15.25105558879255	1.6199291478914395e-52	1.124773122514494e-51	CCD_up
ASB9P1	14.026141452854237	-0.6117828096214474	0.05153573726839962	-11.870550140382448	1.6835686408235454e-32	7.666571628235124e-32	CCD_up
ASCC1	412.48147185316856	0.13666973928044407	0.01561871525817467	8.750384468808415	2.1262708409759694e-18	6.3536774409510955e-18	ICD_up
ASCC2	926.0737494879784	-0.07398112295601489	0.01607069101644114	-4.603480811186859	4.154874947086769e-6	7.029165528510501e-6	CCD_up
ASCC3	3530.7599654773026	0.19666886569625067	0.02149413652409763	9.149885288221794	5.699403573847162e-20	1.8039314794124048e-19	ICD_up
ASCL1	6.084350822234753	-1.0517357383361714	0.07899766969319978	-13.308879006426649	2.055424953281135e-40	1.1226422989258003e-39	CCD_up
ASCL2	139.4889495345481	-0.02550873499293008	0.05456582161682466	-0.4674848872314105	0.640153002115633	0.6673221745925539	CCD_up
ASCL5	4.417838730627792	0.5244699952725718	0.08057876524453124	6.50922876897728	7.553761125497609e-11	1.6634040039242326e-10	ICD_up
ASDURF	132.26413549920318	0.09528127368037664	0.02079152124823846	4.582701158110979	4.590077964624523e-6	7.74276532514551e-6	ICD_up
ASF1A	675.0965220264688	-0.01878386868152957	0.01801635013571299	-1.04260133178265	0.2971329722004232	0.32867744718696645	CCD_up
ASF1B	309.04926414109883	-0.20624884416728717	0.05813701793503521	-3.547628711311632	3.887157696526173e-4	5.737813614452593e-4	CCD_up
ASGR1	13.062356944386693	0.916528205079266	0.06188810848287693	14.80974210318912	1.26725592480228e-49	8.313733313646102e-49	ICD_up
ASGR2	7.884231683857978	0.24904995318224996	0.07728801355329115	3.222421083788337	0.00127112175950078	0.00180240222845655	ICD_up
ASH1L	3865.410525368869	0.03766521619237548	0.0146914101263146	2.563757867827037	0.01035457517811203	0.01355090739617347	ICD_up
ASH1L-AS1	78.18070404628045	0.12726915020618038	0.01917572144555784	6.637007890103802	3.201145195679589e-11	7.177509975381741e-11	ICD_up
ASH2L	525.8112794690119	-0.08188075702636158	0.02186645392367219	-3.744582607179724	1.8069391929213775e-4	2.735774481820756e-4	CCD_up
ASIC1	16.714142572402306	0.2323897002834661	0.04924050572062092	4.719526313321833	2.3639446732710832e-6	4.061298788408451e-6	ICD_up
ASIC2	21.462149598607027	0.05228924105319089	0.07045626580034303	0.7421522875921646	0.4579950728008272	0.4909084112923001	ICD_up
ASIC3	11.91579638172987	0.5027354314677565	0.05039409451585448	9.976273738167375	1.9360123496625125e-23	6.874628576128211e-23	ICD_up
ASIC4	4.94078301013956	0.32144098661654213	0.0669006597305276	4.804932168157011	1.548039790126115e-6	2.6911871614721993e-6	ICD_up
ASIC5	3.9848605066808136	1.0898009879778598	0.16115133714589322	5.704668424481996	1.1656978102979797e-8	2.287931798972911e-8	ICD_up
ASIP	4.006532306871376	0.10640144818654966	0.06685464145025838	1.5915926291743605	0.11147626732627414	0.1309324127199407	ICD_up
ASL	3390.9612908404138	-0.2874650238756706	0.0310721369468687	-9.251536672137584	2.212880456034678e-20	7.084428763402841e-20	CCD_up
ASMER1	201.65870424002097	-0.07821277423021321	0.02868851615759605	-2.726273919597539	0.00640538165067154	0.00853828050078805	CCD_up
ASMT	44.12602964121421	0.11164475297584808	0.02323207512018191	4.805638934085387	1.542580715428862e-6	2.681888968427582e-6	ICD_up
ASMTL	318.5523874450375	-0.03745106828943079	0.02521289904637973	-1.485391881503984	0.13744004499940352	0.15944438148965126	CCD_up
ASMTL-AS1	132.92629735104927	0.12270498163677716	0.03705065094290866	3.31182365856541	9.268995205936488e-4	0.0013280433764094	ICD_up
ASNS	220.82264031667864	-0.31997766839108777	0.0287653644351969	-11.123696226373976	9.620202268725988e-29	3.9595225314649517e-28	CCD_up
ASNSD1	772.3370346008802	0.11291473338585856	0.01914768603713491	5.897044197820124	3.7007076103831013e-9	7.461362532562977e-9	ICD_up
ASPA	284.3095518175458	2.4908761646019117	0.061827991266517	40.286798295779846	0	0	ICD_up
ASPDH	23.61199322389704	1.9129073147047608	0.06878661494827061	27.80864197888508	3.410143238067132e-170	1.220559674899338e-168	ICD_up
ASPG	218.368939803491	-1.4328723345807228	0.06447068747811477	-22.224879041895655	1.9741400014263557e-109	3.333782561907681e-108	CCD_up
ASPH	6035.0485249981575	-0.38771108973350593	0.02630594939011266	-14.7385340666723	3.646135498498971e-49	2.368963056012705e-48	CCD_up
ASPHD1	35.162833665678484	0.13994190344746435	0.03481810148264074	4.019264134570295	5.838019309462761e-5	9.147160032459504e-5	ICD_up
ASPHD2	150.52271621209795	-0.454061517061919	0.04548143449027294	-9.983415115258166	1.8015702621691535e-23	6.403794573320469e-23	CCD_up
ASPM	1367.0122842443502	0.16845493906849912	0.03240116674653898	5.199039890390182	2.003205365388508e-7	3.678252466849494e-7	ICD_up
ASPN	185.8506181721988	0.5256101644054957	0.06127839253496336	8.577418310644886	9.702624146732073e-18	2.825895105241806e-17	ICD_up
ASPRV1	38.60900913359962	0.9668446594727113	0.04216321993089467	22.931187020019557	2.2705446453443612e-116	4.183698322594656e-115	ICD_up
ASPSCR1	396.2584426366263	0.1175767152328212	0.02939146149225218	4.000369146260745	6.324375072538238e-5	9.893863453151458e-5	ICD_up
ASRGL1	695.6814223076002	-0.7725205326532713	0.04701178023501572	-16.43247048635718	1.1200150582240527e-60	8.922982737335225e-60	CCD_up
ASS1	12038.052916840415	-0.22865882073976496	0.05874923430144388	-3.892116650001866	9.93734422622748e-5	1.5331026290234685e-4	CCD_up
ASTE1	507.0538003006139	0.1858683673552635	0.02084715275161398	8.915769560663797	4.844400202816279e-19	1.487148130572329e-18	ICD_up
ASTL	10.781863177007931	-0.3441474847975959	0.07441458269549406	-4.624505281088704	3.754935191285993e-6	6.37165319117105e-6	CCD_up
ASTN1	6.5033090633953	4.043349309080683e-4	0.10261920602026942	0.00393995235926823	0.9968563809754272	0.9971029140237704	ICD_up
ASTN2	177.236534420259	0.2663165192398308	0.02820264406261663	9.44297201690576	3.6235285926101405e-21	1.1937573765526784e-20	ICD_up
ASTN2-AS1	9.99014616270896	0.39480439454203287	0.05934710998282366	6.652773681331926	2.8762030132916113e-11	6.458482328448925e-11	ICD_up
ASXL1	1207.3311916483915	0.2590159015702316	0.02086568035373588	12.413491495069463	2.2080946553908844e-35	1.0781455332468934e-34	ICD_up
ASXL2	1452.304824612046	-0.05292332481271027	0.01917607926392103	-2.759861534922522	0.00578258647061317	0.0077412713566707	CCD_up
ASXL3	379.0948036375916	0.08531154525920868	0.06328807174799361	1.3479878583137597	0.17766228780755697	0.20292434991179445	ICD_up
ATAD1	1931.0068593312071	-0.32931788699611503	0.01623392385845363	-20.28578149248689	1.7171244141433778e-91	2.225932593911183e-90	CCD_up
ATAD2	983.5399925845192	-0.00886742547107501	0.02634922558532378	-0.3365345175523383	0.7364678266507463	0.7591481076091097	CCD_up
ATAD2B	1837.27697686465	0.28238830969558354	0.01684320562017604	16.76571304432875	4.347670402346216e-63	3.6206217451522182e-62	ICD_up
ATAD3A	589.3491074786704	-0.1147744895803439	0.02648760828643671	-4.333138217529121	1.4699875545782532e-5	2.399259348059623e-5	CCD_up
ATAD3B	669.1655594533545	-0.07756336679671215	0.02620144494551642	-2.960270617730828	0.00307368917143256	0.00421908564529407	CCD_up
ATAD3C	33.342242419970965	-0.15082350896705934	0.03229363227850715	-4.670363790975361	3.0066679265716493e-6	5.135694416422482e-6	CCD_up
ATAD5	421.1995603665508	0.01947178747731228	0.02467261484688191	0.7892058686949837	0.4299916924729097	0.4633279339833977	ICD_up
ATAT1	107.76534346501668	7.461592181520869e-4	0.0302540336625217	0.02466316442446167	0.9803236366678272	0.982347676880628	ICD_up
ATCAY	2.3009955588062025	-0.6818624502693816	0.12737726050008835	-5.351057301797666	8.744182574762018e-8	1.639078314087362e-7	CCD_up
ATE1	1683.2996652684044	-0.2421086605855639	0.01947288816065179	-12.43311276478915	1.7277318443111668e-35	8.457585768720241e-35	CCD_up
ATE1-AS1	17.49938248702258	-0.33607030663621673	0.03837040557789553	-8.758442054162376	1.979674462778076e-18	5.9229145836808735e-18	CCD_up
ATF1	662.4305385966048	-0.1162464247846261	0.01567647407193056	-7.415340909627354	1.2131234846127405e-13	3.010724851820144e-13	CCD_up
ATF2	1695.748000130281	0.01976303659149791	0.01333182410646588	1.482394907015732	0.13823524833441508	0.16030558976064468	ICD_up
ATF3	509.4361425538466	-0.4869126777757085	0.07218730773147235	-6.745131289223391	1.5288871296936256e-11	3.483382215404677e-11	CCD_up
ATF4	4630.229119136654	0.05820450036860505	0.01729647650668524	3.365107466710292	7.651385134827775e-4	0.00110363862973648	ICD_up
ATF5	210.73108322533471	0.419637908668322	0.0388073028062117	10.81338772812515	2.9747723291154108e-27	1.1770552765472635e-26	ICD_up
ATF6	2245.0368086570156	-0.05525707848294174	0.01372421190464489	-4.026247927565106	5.6673932966433795e-5	8.886129943118491e-5	CCD_up
ATF6-DT	3.9743372442791127	0.46291289138398206	0.06573468019825875	7.0425072071454355	1.8881106538928195e-12	4.473179853364937e-12	ICD_up
ATF6B	1049.2376736260258	-0.22202927647035653	0.02814075243243082	-7.889952963643399	3.0230045171163004e-15	7.980771389997961e-15	CCD_up
ATF7	382.08916507483286	-0.19627469730850255	0.02591218367970843	-7.574609171685419	3.602103745941087e-14	9.116838923941633e-14	CCD_up
ATF7-NPFF	65.75009329658582	-0.16707419663637887	0.02623437547574725	-6.368515300289882	1.9086673543362958e-10	4.1196860880262286e-10	CCD_up
ATF7IP	2081.2438159791263	0.07198175731535081	0.02230526148287098	3.2271202547802873	0.00125042896085737	0.00177399354534498	ICD_up
ATF7IP2	314.42476899087364	0.3348577956462974	0.02937756232151842	11.398431412772585	4.257202800331841e-30	1.8210742174449635e-29	ICD_up
ATG10	216.03593774325685	-0.09953448164934242	0.01890880785770063	-5.263921884963981	1.4101438393020145e-7	2.6136073129414184e-7	CCD_up
ATG101	780.3497158877743	-0.01915644976236184	0.0218641091468246	-0.8761595103796378	0.38094332459637914	0.4143132095323228	CCD_up
ATG12	1110.822079481453	0.233519249133868	0.01628306044022105	14.341241179808494	1.2087416407161243e-46	7.490432429841213e-46	ICD_up
ATG13	1183.269129880793	0.02618003192919859	0.03341421718950588	0.7834999003913845	0.4333336121581891	0.46655617995963583	ICD_up
ATG14	760.1259943912563	0.02048480242388346	0.01740397353881014	1.177018706746093	0.23918803981998957	0.2684228709911065	ICD_up
ATG16L1	1357.7716589953636	0.06534184494041048	0.01747571838178394	3.739008026951529	1.8474782862169892e-4	2.7955824388369195e-4	ICD_up
ATG16L2	840.7617254939546	0.08575061594352391	0.03434537557154552	2.4967163735864055	0.01253491700413804	0.01627875580324403	ICD_up
ATG2A	898.1272559506615	0.04942435881039446	0.0362545792654828	1.363257518568502	0.1728013653852291	0.1976792878802317	ICD_up
ATG2B	2233.992852466626	0.5164558397842917	0.0185151926869352	27.89362959227936	3.1876824492944217e-171	1.1632404510831237e-169	ICD_up
ATG3	1170.7420977321306	0.00647871123968243	0.0168170047872295	0.38524765867122945	0.7000539365826302	0.724320323998068	ICD_up
ATG4A	765.057970501965	0.06096488015003234	0.02698756144601455	2.258999796407172	0.02388339754053555	0.03021785235225111	ICD_up
ATG4B	1102.5179658853954	-0.0547164326753559	0.02203550526703346	-2.4831028200693255	0.01302434876963204	0.01688996267795974	CCD_up
ATG4C	358.80866776600294	0.09481561954657455	0.02046587262143994	4.632865443091191	3.606389529246664e-6	6.12901846811603e-6	ICD_up
ATG4D	776.453841774439	0.0899369111236729	0.03842317454248813	2.3406940733895407	0.01924793178391753	0.02459660666668387	ICD_up
ATG5	1893.9500965711409	-0.03030332526322987	0.01995821287559701	-1.518338895218533	0.12892898719611132	0.15026028874690392	CCD_up
ATG7	1160.3429380937364	0.02757145532046914	0.01449603495637739	1.9019973286794405	0.05717150382884475	0.06956382287477815	ICD_up
ATG9A	1121.1485394889912	0.20979302914206355	0.03999767965444126	5.245129965969339	1.5617219974131425e-7	2.888370376589035e-7	ICD_up
ATG9B	20.19366470088344	0.38585395224250646	0.06113116091474101	6.311986834404499	2.7547566747400507e-10	5.896073401474406e-10	ICD_up
ATIC	417.2528547727534	-0.17358122537689294	0.0267942024562365	-6.478312033739417	9.275438488463208e-11	2.0320218994270706e-10	CCD_up
ATL1	336.2322470484282	0.26022786801568754	0.02951765805351054	8.816014128841912	1.1860652412439223e-18	3.5816631669072e-18	ICD_up
ATL2	1772.5809949568977	0.1566012878138635	0.02203479199864287	7.107001815369308	1.1859087537858558e-12	2.832245618356595e-12	ICD_up
ATL3	3855.485371128875	-0.24057944075992396	0.02091000275466167	-11.505470527679488	1.2381225454586748e-30	5.380644665230239e-30	CCD_up
ATM	4199.709741331538	0.22696158430021052	0.0382169088493269	5.938774079736965	2.8716126003947382e-9	5.821672763055899e-9	ICD_up
ATMIN	1900.3734120487943	0.1198435745952838	0.01557900425038052	7.692634237730307	1.441361255746724e-14	3.710748312455522e-14	ICD_up
ATN1	378.3355152063278	0.07762519482047364	0.03750738188671593	2.0695994426937214	0.03848987030654868	0.0476645071815175	ICD_up
ATOH1	1006.0601490756362	-0.18750373182053384	0.04108890289201979	-4.563366163717661	5.0339905030353056e-6	8.467156170687748e-6	CCD_up
ATOH7	3.2358888523135483	0.8421100850551911	0.0841085933680686	10.012619354180874	1.341527488136569e-23	4.789590636252776e-23	ICD_up
ATOH8	96.5959690571556	-0.11874187689444347	0.04512876122992432	-2.6311753942829506	0.00850901094406143	0.01121547816954748	CCD_up
ATOSA	1031.4711903174375	-0.2346534732814684	0.02433060628063849	-9.644373337737568	5.1927380361964e-22	1.7611764350017896e-21	CCD_up
ATOSB	529.2696130739142	-0.3441393886765279	0.04658640525275021	-7.387117031669312	1.500465249257995e-13	3.705657460181535e-13	CCD_up
ATOX1	373.6019904345257	0.6867744783612918	0.02705472461672777	25.384665250612116	3.724697897215885e-142	9.554676942044174e-141	ICD_up
ATOX1-AS1	22.1647062850304	0.6513746398092356	0.04498768540339189	14.47920937167388	1.6397239323718034e-47	1.0308596027685635e-46	ICD_up
ATP10A	193.0998351597275	0.8029021830966397	0.05034099826535425	15.949285255492136	2.8817611714080683e-57	2.1738171696164e-56	ICD_up
ATP10B	9699.478282313576	-0.7893805684364182	0.04170290667015836	-18.92867195158303	6.6210605869833446e-80	7.303330784742038e-79	CCD_up
ATP10D	901.457890502718	0.3880089618081927	0.02654212655011477	14.618614469853531	2.1370514840600688e-48	1.3708651431056223e-47	ICD_up
ATP11A	707.2832831179115	1.0516379641931173	0.03796205571127146	27.70235925173012	6.539880400913551e-169	2.3100913782964947e-167	ICD_up
ATP11A-AS1	19.44361971417399	0.8718266644876124	0.05788867921652189	15.0607238576577	2.935551777133404e-51	1.9788065271026757e-50	ICD_up
ATP11B	6482.543400784518	-0.27421917513576816	0.01800263826240739	-15.232165837209738	2.1630549676253374e-52	1.4975992838620276e-51	CCD_up
ATP11C	1028.7028775782037	0.0123442479593533	0.01821652519882972	0.6776401696882455	0.4979998701091404	0.5302748068424094	ICD_up
ATP12A	38.543573452393815	-3.474293587493138	0.16760171319398642	-26.984520114546388	2.245725462111897e-160	7.180108009100053e-159	CCD_up
ATP13A1	1006.180453682338	-0.00310492118932997	0.03684753557244382	-0.08426381073753543	0.9328466848839296	0.939856784110202	CCD_up
ATP13A2	1000.5845393595584	-0.3744735164042021	0.0432175841341157	-8.664838240844714	4.521545269877175e-18	1.33371021106247e-17	CCD_up
ATP13A3	5177.475343234855	-0.3635670477748956	0.02610226522970386	-13.928565690688446	4.248007744958438e-44	2.4990643381068213e-43	CCD_up
ATP13A3-DT	11.273978158760787	0.09927595456712685	0.06117779624807683	1.6228221616363538	0.10462742681412106	0.12332995417002358	ICD_up
ATP13A4	487.8348269328215	-1.7795724732007965	0.06644838070226045	-26.781089937348497	5.366515164859861e-158	1.6547550636042474e-156	CCD_up
ATP13A4-AS1	14.16270931549992	-1.589526086584665	0.06562369849263333	-24.21482129700284	1.553075706642357e-129	3.353068342801609e-128	CCD_up
ATP13A5	2.982766309262044	-1.7552839462467045	0.10685650062274826	-16.39770712546419	1.9859315937376816e-60	1.5754364820278626e-59	CCD_up
ATP1A1	27827.328603339167	0.6122131382981094	0.03674464619730451	16.66129138230262	2.505555731272562e-62	2.0659979928913107e-61	ICD_up
ATP1A1-AS1	2911.4208277344146	0.6014682783696618	0.03738997110441134	16.086357618168787	3.1800406853035134e-58	2.4351545380328296e-57	ICD_up
ATP1A2	71.68515588052874	-0.4014446024235603	0.0669661438829151	-5.994680191691493	2.038862804976204e-9	4.162635343122796e-9	CCD_up
ATP1A3	8.845472276455252	0.2480901006086113	0.068707925616378	3.610817847467062	3.05232983440412e-4	4.5408832817241774e-4	ICD_up
ATP1B1	9900.261575203484	0.09314746198588532	0.03723763443389667	2.5014335994106536	0.01236916349943653	0.01607037641293641	ICD_up
ATP1B2	5.956735361504999	0.00299618739664042	0.07392719186269489	0.04051636234538675	0.9676814624870672	0.9711631947962636	ICD_up
ATP1B3	3303.737673997905	-0.3943949703018935	0.03712982118378012	-10.622054889508174	2.353229863736482e-26	9.0759423241089e-26	CCD_up
ATP23	296.3187866132994	-0.639545631466237	0.03633854319388763	-17.59959816209408	2.4807810711437024e-69	2.303026559045303e-68	CCD_up
ATP2A1	47.508050752988225	0.2309364753773809	0.03023234578682084	7.638748096370851	2.1934396747344113e-14	5.5976654313576566e-14	ICD_up
ATP2A1-AS1	4.7186234711407655	-0.06369729959994377	0.05601797524923046	-1.137064662892506	0.25551125491858145	0.2853949932389403	CCD_up
ATP2A2	5674.564300133177	-0.11138600541850308	0.02139428929958782	-5.20634281121875	1.92598695065579e-7	3.540215522766555e-7	CCD_up
ATP2A3	4186.419714941932	-0.7173822973101464	0.03591666839374862	-19.97351712267504	9.362294787022952e-89	1.1735268987432127e-87	CCD_up
ATP2B1	5241.7628587628105	-0.1863807633664379	0.02818786454752743	-6.612092017819208	3.7892632316799194e-11	8.468783463177068e-11	CCD_up
ATP2B1-AS1	61.50642974548645	0.03800883916672352	0.02855514223184005	1.3310693266123086	0.183166200661725	0.20880791992568612	ICD_up
ATP2B2	3.3511005089153487	0.3381375405204403	0.08840818960051872	3.8250460318045354	1.3074765443157814e-4	2.00192651277122e-4	ICD_up
ATP2B4	1310.0005027217103	0.28250121225079666	0.03597032813339602	7.85373076819978	4.0384070630623776e-15	1.0610656582864304e-14	ICD_up
ATP2C1	2581.997626154729	-0.12095388816537588	0.01820254236432512	-6.644889962379741	3.034436863597507e-11	6.811273644336387e-11	CCD_up
ATP2C2	3208.81188851773	-0.9570570802150192	0.0390907309026023	-24.48296194234054	2.243617126592595e-132	5.036619501482193e-131	CCD_up
ATP2C2-AS1	458.48043301494505	-0.8175202053317187	0.03632459721454909	-22.505917642967205	3.63217515998058e-112	6.401016311347039e-111	CCD_up
ATP4A	3.7724324999430694	0.07240118358522393	0.078638747896649	0.9206706618081768	0.35722239786766424	0.39041235493850696	ICD_up
ATP5F1A	19589.360532462877	-0.19563257968736297	0.02406176027103061	-8.130434898687415	4.2775298383005647e-16	1.1685558548467838e-15	CCD_up
ATP5F1B	22696.08515982824	-0.33730494991242255	0.02915100420597525	-11.57095514631188	5.783520252023627e-31	2.5338271521187467e-30	CCD_up
ATP5F1C	5300.252929128068	-0.09096276475324644	0.02632226647202434	-3.455734340255798	5.487959165432525e-4	8.005308070903526e-4	CCD_up
ATP5F1D	687.727541735788	-0.23726584804648176	0.04049560232140457	-5.859049339463996	4.655243832628652e-9	9.343214133355349e-9	CCD_up
ATP5F1E	1809.149246078957	-0.14093712838147224	0.02758095834701243	-5.109943159662696	3.222557491851325e-7	5.854743030228053e-7	CCD_up
ATP5IF1	1895.0099698189313	-0.09988837700055796	0.02524367150171366	-3.956966781448252	7.590748173100787e-5	1.1812535970029292e-4	CCD_up
ATP5MC1	1717.6860873670512	-0.3943683961606237	0.03121833656378755	-12.632586659741596	1.3961218977958499e-36	7.024331468456738e-36	CCD_up
ATP5MC2	2308.0099033463	-0.18313149836711964	0.01972982876342935	-9.281959729467236	1.6638955137703822e-20	5.353719495182428e-20	CCD_up
ATP5MC3	6422.031183602148	-0.25169728596402036	0.03055401746779483	-8.23778024969807	1.7543502774733647e-16	4.857138412258544e-16	CCD_up
ATP5ME	1388.6407487189651	-0.14795470939345748	0.03708628372052956	-3.9894721643015054	6.62204893633865e-5	1.0347537768070188e-4	CCD_up
ATP5MF	1023.2520746773888	-0.1518453915568325	0.03298114585022579	-4.604004643749572	4.144432147529646e-6	7.012476288111973e-6	CCD_up
ATP5MF-PTCD1	680.0884531966321	-0.1354134808887522	0.01829710682738888	-7.400811842469052	1.3535440820308484e-13	3.351337030776716e-13	CCD_up
ATP5MG	2479.8405769305527	-0.2020610767416489	0.02633199799960538	-7.673594223888564	1.6724257681794593e-14	4.2928661007415836e-14	CCD_up
ATP5MGL	4.512751547554127	0.36444220485835094	0.06548858460234241	5.565357287450326	2.6161581820681926e-8	5.0450024319968866e-8	ICD_up
ATP5MJ	1594.222996349045	-0.15911163848678944	0.02815450360115479	-5.651373968919035	1.5917037078645932e-8	3.1029783000281236e-8	CCD_up
ATP5MK	1988.528220489954	-0.38976163245651135	0.03513015000710778	-11.094790423897434	1.329713092027839e-28	5.4580763877265855e-28	CCD_up
ATP5PB	6823.48111641404	-0.25115153299009507	0.02796830681911422	-8.979861587199307	2.711075969411066e-19	8.405478542187087e-19	CCD_up
ATP5PD	2572.605924912432	-0.136740385879801	0.02667885195528056	-5.125422135082358	2.968718390482081e-7	5.402871545059896e-7	CCD_up
ATP5PF	784.5639278228849	-0.13361860564561667	0.02683971095176413	-4.9783918567974546	6.411474998756269e-7	1.1438557844053695e-6	CCD_up
ATP5PO	3261.148290716373	-0.11203390561978102	0.02528836068150743	-4.43025554887898	9.412148537317522e-6	1.5538785533375353e-5	CCD_up
ATP6	1371.3224297979914	-0.3313133228589186	0.06419243777633474	-5.161255630128354	2.452989455875126e-7	4.485809730649712e-7	CCD_up
ATP6AP1	1365.1151447400266	-0.29930459624286665	0.03267383721223645	-9.16037226662146	5.171859275032768e-20	1.6382392511058633e-19	CCD_up
ATP6AP1-DT	38.553113332587706	0.09189625580964464	0.03088817501709692	2.9751326704583243	0.00292861858589764	0.00402610396691469	ICD_up
ATP6AP1L	62.44953416874093	0.06907259162229112	0.03882954833656569	1.7788694299353245	0.07526117102307642	0.09025761488593996	ICD_up
ATP6AP2	2652.4892657759096	-0.15012959496247927	0.01836040722798611	-8.176811559499713	2.9145327338853144e-16	8.011663553828153e-16	CCD_up
ATP6V0A1	1323.8390452370877	0.0749640797006222	0.02286880448777914	3.278006347475609	0.0010454304476248	0.00149267243307314	ICD_up
ATP6V0A2	1312.415968549635	0.20144618784881688	0.01559591395893251	12.91660216460066	3.628126570841657e-38	1.898312796347876e-37	ICD_up
ATP6V0B	2638.047280198944	-0.25532991993120324	0.02456270638220703	-10.395023789534571	2.6122175224372764e-25	9.773463246528735e-25	CCD_up
ATP6V0C	207.17170632460977	-0.23371211996688265	0.04766264121493768	-4.903463019754541	9.416167621236708e-7	1.6618337430149178e-6	CCD_up
ATP6V0D1	3471.3417798905075	-0.3291141225466439	0.02625061577729403	-12.537386234668542	4.6611694643391595e-36	2.3136142235859765e-35	CCD_up
ATP6V0D1-DT	37.05874185710812	0.11541001410027477	0.03732667384453523	3.0918936781911035	0.00198884069721641	0.00277582085462418	ICD_up
ATP6V0D2	123.48388914269458	-0.8586158784019803	0.06293995857693598	-13.641677849836505	2.2629343945576515e-42	1.286961072245853e-41	CCD_up
ATP6V0E1	2283.770009178681	0.02785454072833637	0.02185039158539373	1.2747845071875177	0.2023855258277659	0.22942446654189727	ICD_up
ATP6V0E2	301.7064168813714	-0.47325853810994034	0.04118665135237774	-11.49054926867426	1.4717317031685638e-30	6.375519180081353e-30	CCD_up
ATP6V0E2-AS1	31.6405825553994	0.174003090673932	0.04606463743806846	3.7773651322678066	1.5849628284136846e-4	2.4112778482298844e-4	ICD_up
ATP6V1A	3687.558764053524	-0.22856947360794247	0.01906944824487074	-11.986160052214036	4.199243241180387e-33	1.9413799911168689e-32	CCD_up
ATP6V1B1	5.648867449197203	0.5718225596182104	0.07186361681617218	7.957437858211956	1.7563828338628805e-15	4.679124188094249e-15	ICD_up
ATP6V1B2	2809.9174614922804	0.6807154841052268	0.02523701449341153	26.97290533428227	3.073477867756936e-160	9.77510975319234e-159	ICD_up
ATP6V1C1	1346.7174602423063	0.13749949457572544	0.0172625436699711	7.965194443206431	1.6496417468406884e-15	4.401523504187245e-15	ICD_up
ATP6V1C2	1727.1959922200704	-0.14041052017760428	0.026678193825917	-5.263119229410918	1.4163166302669358e-7	2.624647244496963e-7	CCD_up
ATP6V1D	1720.3579444998622	-0.2797430004375671	0.02863386327150108	-9.769655321502787	1.5196819320032448e-22	5.247313808184795e-22	CCD_up
ATP6V1E1	1734.3760209688596	-0.2625839814187195	0.02315990282346801	-11.337869775566872	8.519298756566255e-30	3.611771888986605e-29	CCD_up
ATP6V1E2	47.40920948348816	-0.06261870525922986	0.036697873596568	-1.706330566893137	0.08794655003221453	0.10458170870935218	CCD_up
ATP6V1F	439.3886249055011	0.04324387428510758	0.0487451728005876	0.8871419614191802	0.37500247497560696	0.40840970560241696	ICD_up
ATP6V1G1	1662.682814534117	-0.2770856289071284	0.02112133472900286	-13.118754896867973	2.5712468545423626e-39	1.3737659053099852e-38	CCD_up
ATP6V1G2	7.670502946735813	0.25176474428206025	0.05485476421771566	4.5897449347744095	4.4378796779948234e-6	7.49488664109544e-6	ICD_up
ATP6V1G2-DDX39B	1350.9936129635337	-0.03649793858206045	0.01444221734749578	-2.52716992530305	0.0114985853213389	0.01498502604548257	CCD_up
ATP6V1H	979.665890622734	-0.2187373882553829	0.01514957817583353	-14.43851138778816	2.961698141277198e-47	1.8547491301773875e-46	CCD_up
ATP7A	999.7222360997982	0.02854738997488945	0.01578663525883568	1.808323699929354	0.07055613535578245	0.08488774103513995	ICD_up
ATP7B	936.541207185948	0.6380623293412248	0.03301234181343657	19.328002390464793	3.1227656544640096e-83	3.617191128251939e-82	ICD_up
ATP8	217.39184939759804	-0.45281197915515226	0.06572876306146633	-6.889100072652568	5.614643341899455e-12	1.3039577947925549e-11	CCD_up
ATP8A1	5272.355811981045	-0.04933036767143267	0.03029005326441479	-1.6285993938362868	0.1033978526817571	0.12195167392603642	CCD_up
ATP8A2	42.769477616625274	0.2781130719171536	0.04847339126659519	5.7374525201825115	9.6111211170422e-9	1.8948174193457072e-8	ICD_up
ATP8B1	18150.449204052813	-0.7611637279378185	0.03592387061252737	-21.18824509364824	1.225815133168293e-99	1.8039330404241944e-98	CCD_up
ATP8B1-AS1	463.1048186635715	-0.6204010453359443	0.02693081151988792	-23.036808559495334	1.9945558371689777e-117	3.7289588983497365e-116	CCD_up
ATP8B2	817.1018858280721	0.23725021545887115	0.04892522419999818	4.8492414469662055	1.2393449398376256e-6	2.168831301293694e-6	ICD_up
ATP8B3	11.071177897418629	0.3995002774156917	0.05711165697256322	6.9952478564721705	2.6479039207741107e-12	6.2348810833907755e-12	ICD_up
ATP8B4	414.3489283989129	0.49292152902168046	0.03452478585136605	14.27733537512165	3.0296584274245772e-46	1.8612840774256257e-45	ICD_up
ATP8B5P	19.048505381535765	-0.07775744377208178	0.03336516092158282	-2.330499222680984	0.01977978105720004	0.02525496932100776	CCD_up
ATP9A	4243.453682565364	-0.22979918706487676	0.03556099709507865	-6.462112760478274	1.032511108037663e-10	2.2568858817104995e-10	CCD_up
ATP9B	1008.5149002768992	-0.03606391343426644	0.01583890280206452	-2.276919766383603	0.02279101728540145	0.02890960307693466	CCD_up
ATPAF1	892.5992160838443	-0.25325940658412305	0.02400850468355095	-10.548733263029847	5.148654173845472e-26	1.9688369183219047e-25	CCD_up
ATPAF2	261.60845438501224	-0.04101219060061285	0.01584025328027514	-2.5891109919197075	0.00962240740062053	0.01261926936829109	CCD_up
ATPSCKMT	412.8719764718317	-0.1900741366752825	0.0188550453983099	-10.08080815417498	6.717134774855923e-24	2.4191853603655194e-23	CCD_up
ATR	1670.5624610521386	-0.11795339581062736	0.02088430080646016	-5.64794544590461	1.6237668352488562e-8	3.163705322439501e-8	CCD_up
ATRAID	1510.9408041639338	-0.06761481614089382	0.01865180198468119	-3.6251087876856194	2.8883983772561624e-4	4.303337636350399e-4	CCD_up
ATRIP	145.96304700422274	-0.1153021580316677	0.01902247857993314	-6.061356748672938	1.3497807331837568e-9	2.782697226418335e-9	CCD_up
ATRIP-TREX1	135.78441073869868	-0.11609677127963326	0.01869349096646015	-6.210537790622403	5.280357561209311e-10	1.114150395077527e-9	CCD_up
ATRN	2278.163006489294	1.2019303990327204	0.03264352320757636	36.81987353710786	8.87877513078494e-292	1.1106249283441143e-291	ICD_up
ATRNL1	79.22213469106244	0.10650512371837256	0.08309098025503636	1.2817855315708917	0.19991789101643784	0.2268284767765054	ICD_up
ATRX	2736.7907029693765	0.12138506090655364	0.02172758347824471	5.5866807035373	2.3145070033018978e-8	4.470402853321167e-8	ICD_up
ATXN1	1744.0524795080564	-0.030543824445739082	0.02210037495959081	-1.3820514028718285	0.16695591855164438	0.19134406703942355	CCD_up
ATXN1-AS1	63.80726317407714	0.08477773485823231	0.03667327090967469	2.311710256685554	0.02079365578931357	0.02649790710703526	ICD_up
ATXN10	876.5854328845547	-0.35068996247723916	0.01724421975431028	-20.3366595695758	6.0942601046478735e-92	7.981079868294113e-91	CCD_up
ATXN1L	1220.7875952759225	-0.02684089601522217	0.02014418385270692	-1.3324387501014887	0.1827160558126066	0.20834369544237027	CCD_up
ATXN2	380.7897779099488	-0.01700983339253159	0.0255681467562279	-0.6652756694140584	0.5058741895914827	0.5379277401873936	CCD_up
ATXN2-AS	6.311273049012502	0.04666952053987747	0.05160857653622579	0.904305979512214	0.3658331770028341	0.399229988869616	ICD_up
ATXN2L	718.4988024998903	0.1561610760847346	0.03372748784603024	4.63008483746876	3.6551594409795784e-6	6.208858613625328e-6	ICD_up
ATXN3	984.9767046726332	-0.16265741451512503	0.01606011252519501	-10.128035423786574	4.149014683403153e-24	1.50185172019905e-23	CCD_up
ATXN7	1089.9555605584385	0.19832314606171245	0.02151097248100018	9.219629045650429	2.981298066671649e-20	9.508103585743318e-20	ICD_up
ATXN7L1	390.0282042532125	0.09706696339113811	0.0256112030780535	3.7900217310693782	1.5063410587469038e-4	2.2955525290511877e-4	ICD_up
ATXN7L2	68.16947458506598	0.188689889596541	0.04332043976578775	4.355679309195965	1.3265487252610026e-5	2.1715702857466775e-5	ICD_up
ATXN7L3	1461.8235126197037	-0.04976780162350809	0.01986628996775523	-2.505137906114426	0.01224036575850643	0.0159098530188364	CCD_up
ATXN7L3-AS1	52.397000318854055	-0.07278388188919208	0.02913814214471675	-2.4978879458141336	0.01249356785606127	0.01622853073348885	CCD_up
ATXN7L3B	2495.9773283591153	-0.11480208568482685	0.01936123289434172	-5.929481387530115	3.0389295495470142e-9	6.150087847457043e-9	CCD_up
AUH	1237.759140088611	0.2325257255239555	0.02314867795417945	10.044882905511669	9.676253069308695e-24	3.471007143132507e-23	ICD_up
AUNIP	117.63795192698082	0.2480020895257274	0.01655650712972127	14.979148739085138	1.00495970539692e-50	6.703506643998642e-50	ICD_up
AUP1	2449.2943327754115	-9.22601960096519e-4	0.01475026607595355	-0.06254807398859238	0.9501263793496242	0.9552436859459472	CCD_up
AURKA	565.2991360456559	-0.1236629455036128	0.02970510410782231	-4.163019724244989	3.140662259426795e-5	5.00784881066496e-5	CCD_up
AURKAIP1	1638.7351813536106	-0.23017117960077255	0.02520929784638272	-9.13040696532373	6.82422729126519e-20	2.1540520769658216e-19	CCD_up
AURKAP1	61.9376505643029	0.1705788846421836	0.03014255996223888	5.6590951168930195	1.5217320316138966e-8	2.970388610937454e-8	ICD_up
AURKB	201.39974341698493	0.01066380755398149	0.0487592120767379	0.21870448657288064	0.8268802538139278	0.8435659443941055	ICD_up
AURKC	10.931519024601917	0.00852695240809295	0.04929015654519445	0.17300037509552632	0.8626511327849384	0.8763743893872024	ICD_up
AUTS2	401.48850027282697	-0.10577505213877414	0.02935595775725613	-3.603188382974414	3.1433753971393856e-4	4.670317196006947e-4	CCD_up
AVEN	291.42722658130435	-0.07800983515461479	0.01813173290516702	-4.302393056403863	1.6896322996524874e-5	2.74667115592624e-5	CCD_up
AVIL	371.8227500163821	-0.2571980903652834	0.03727101762530427	-6.900749751638081	5.172878912742644e-12	1.2030884854852e-11	CCD_up
AVL9	3753.489548998641	-0.34831598844176276	0.01913454481650073	-18.2035147303128	4.840031410821899e-74	4.8715488281383263e-73	CCD_up
AVPI1	630.6552118263043	-0.1584188507164039	0.03480119223915618	-4.552109049577712	5.31107925447304e-6	8.92053988567949e-6	CCD_up
AVPR1A	38.02249292119357	-0.4095657185986538	0.07661025072253257	-5.346056149033257	8.989133302236422e-8	1.6838232176408437e-7	CCD_up
AVPR1B	20.754747175135737	-0.7909261095905279	0.06928773402203073	-11.41438877314363	3.543864750863808e-30	1.5194163588200004e-29	CCD_up
AVPR2	28.467503165132342	0.512355203819045	0.05356543840339599	9.565076796334235	1.1211820637608715e-21	3.763170835585763e-21	ICD_up
AWAT1	5.835720587112585	1.3636624876316037	0.07556165024911361	18.047418639474877	8.26649826314513e-73	8.131459803475592e-72	ICD_up
AXDND1	92.81059171507064	-0.35102010353010477	0.08618415914697462	-4.072898839574715	4.643159469957472e-5	7.320397015167488e-5	CCD_up
AXIN1	1151.2813363218368	-0.15006749467442498	0.02720073443818129	-5.517036746414664	3.447633672049779e-8	6.601730160154028e-8	CCD_up
AXIN2	797.9045084166664	-0.6344226341233498	0.03460922036818108	-18.33100743307589	4.681533399910321e-75	4.7955580842390765e-74	CCD_up
AXL	695.7902921423438	0.06887203490143202	0.04693543372420064	1.4673785705060838	0.1422731006781448	0.1647597868841107	ICD_up
AZGP1	259.6917008281727	1.490802282723351	0.06086590810802467	24.49320324530517	1.7452235334109874e-132	3.925054632556481e-131	ICD_up
AZI2	693.3393933980558	0.07923487412460821	0.01498792264566507	5.286581822685682	1.246230864254962e-7	2.317594021218113e-7	ICD_up
AZIN1	6114.02433106878	0.46400867513447974	0.02316279921219485	20.032496924021977	2.869056006433132e-89	3.616799070551314e-88	ICD_up
AZIN2	154.36884446597924	-0.7812511720512069	0.05546168525088932	-14.08621226194571	4.6166790076729144e-45	2.7560381175694613e-44	CCD_up
B2M	128326.57407755336	0.4860007333506886	0.03749340498332196	12.962300454038331	2.0015360330284774e-38	1.053149933076801e-37	ICD_up
B3GALNT1	59.72121145429739	0.12636762954928182	0.04837410694346426	2.6122994123419914	0.00899354510287701	0.01182650693678966	ICD_up
B3GALNT2	810.4547537400115	0.1651678698087567	0.01467260815470061	11.256887466036414	2.1419076418294382e-29	8.96475901074077e-29	ICD_up
B3GALT1	378.77599168724095	-2.4801917812897276	0.09913337147018932	-25.01858976479556	3.8375116162532334e-138	9.349888995142292e-137	CCD_up
B3GALT1-AS1	28.489641349983863	-2.4501607867269253	0.09117721320253186	-26.862169710273555	6.080321720904309e-159	1.8941099769086628e-157	CCD_up
B3GALT2	233.28943998144905	0.7789226505866417	0.03543511380695738	21.981694537923776	4.310686704168101e-107	7.006526071670949e-106	ICD_up
B3GALT4	421.6271568408529	-0.2101782146080435	0.02446290802005712	-8.591704651056038	8.568841949004444e-18	2.500782773018531e-17	CCD_up
B3GALT5	6234.800291011033	-0.10810885700459032	0.06602555969045652	-1.6373788520422978	0.10155133420770782	0.119888860890153	CCD_up
B3GALT5-AS1	339.1597087403771	-3.51179167498605	0.10823673078790493	-32.44421391480227	6.536402752919268e-231	4.5319681601454825e-229	CCD_up
B3GALT6	269.7669007103056	-0.00969932923200282	0.02452440876037017	-0.3954966066006097	0.6924764254741277	0.7171528429916635	CCD_up
B3GALT9	197.18267731150453	-0.02413840590664752	0.018673043855218	-1.2926857996741674	0.1961197510821317	0.2227690507166303	CCD_up
B3GAT1	13.70339860592753	-0.5456462912200039	0.05224284581228273	-10.44385225075938	1.5633495589194262e-25	5.898290383441809e-25	CCD_up
B3GAT1-DT	161.15082818441985	0.03486433944255238	0.05503971188836927	0.6334398858086281	0.5264464254009891	0.5579941212144923	ICD_up
B3GAT2	588.4193169663397	-0.06209592716017894	0.01958014497581395	-3.171371973456921	0.00151720728915843	0.0021383476179584	CCD_up
B3GAT3	397.2486961483267	-0.0333720092674037	0.01986653720602121	-1.6798083729251776	0.0929946055627213	0.11032510844246188	CCD_up
B3GLCT	284.7504375166882	0.05542194002402304	0.01738099241695422	3.188652632050254	0.00142937527524957	0.0020205423081774	ICD_up
B3GNT2	1306.119675339397	-0.41748155225569433	0.02677130857734403	-15.594360081642078	7.951619330409592e-55	5.779034030878994e-54	CCD_up
B3GNT3	2592.8122539635606	-0.77111848645982894	0.04512758674010108	-17.087515986369063	1.838397462775544e-65	1.5961499545321687e-64	CCD_up
B3GNT4	325.2100321427127	-0.02744268616642439	0.01755942279620969	-1.5628486055222357	0.1180882085556009	0.13825002687276952	CCD_up
B3GNT5	2157.4492978883422	0.23870769420263707	0.0351208793642653	6.796747042941916	1.0700773958898593e-11	2.4530104067692435e-11	ICD_up
B3GNT6	1286.4358015009875	-0.4356131731961143	0.04598971225088578	-9.47196793381529	2.7462033765105307e-21	9.078070744827823e-21	CCD_up
B3GNT7	6510.31514801295	-1.5310513591156676	0.08288656507605097	-18.471783698347934	3.4838055627049996e-76	3.628390969534859e-75	CCD_up
B3GNT8	637.3832557305884	0.4639585154897788	0.04265289231320294	10.877544048331556	1.4748309450104095e-27	5.88453182219132e-27	ICD_up
B3GNT9	147.21537169624784	0.16692217633118603	0.03769305757983497	4.428462764909771	9.490709909464312e-6	1.566635313060135e-5	ICD_up
B3GNTL1	136.17882534736208	-0.05468633367713611	0.02712977742162308	-2.0157313773357206	0.04382807268538707	0.05400506955703708	CCD_up
B4GALNT1	19.41050208961808	0.10815091101859518	0.06056762921159107	1.785617095932987	0.07416127690480544	0.08898253184914282	ICD_up
B4GALNT2	3089.8370591669204	-0.3902573122643791	0.10517916411796745	-3.710427506264051	2.069095423565716e-4	3.1184857240959714e-4	CCD_up
B4GALNT3	2455.0628297302246	-1.6525959139709665	0.06279146685433384	-26.31882226124186	1.1679117452376738e-152	3.3780350800575245e-151	CCD_up
B4GALNT4	34.54499413114372	-0.1093384928165957	0.05390506942140184	-2.028339849339786	0.04252557454837961	0.05244273389396931	CCD_up
B4GALT1	2226.549286344677	-0.6929176558595359	0.04742637834318305	-14.610383040853618	2.4115829535034414e-48	1.5449282875572335e-47	CCD_up
B4GALT1-AS1	85.74040845977827	-0.5178139049700671	0.03791177903949132	-13.658289553537744	1.8016603215224356e-42	1.0267940587690219e-41	CCD_up
B4GALT2	583.2750769588805	-0.31136289958746405	0.02562088365885295	-12.152690120639134	5.5508584837494795e-34	2.6222052331156056e-33	CCD_up
B4GALT3	564.3930813925406	-0.1498178098664652	0.03438570087270528	-4.356977360528726	1.3187090198465107e-5	2.1588822630112176e-5	CCD_up
B4GALT4	1736.813553791055	0.05841057537667485	0.02596305112786598	2.249758099720929	0.02446430515082725	0.03092058818203775	ICD_up
B4GALT4-AS1	113.53245542270572	0.1370788529030463	0.02529648014323826	5.418902378529006	5.996604790059315e-8	1.133860124983399e-7	ICD_up
B4GALT5	2044.747410434167	-0.5026938976924925	0.03201197999281194	-15.703302753820765	1.4356878553779463e-55	1.0570338952201644e-54	CCD_up
B4GALT6	310.37824421470594	0.8266310601841529	0.03595486117752902	22.990819271101156	5.759214947906401e-117	1.0717704688715082e-115	ICD_up
B4GALT7	484.7002705216928	-0.05961815431767889	0.01938413910365188	-3.0756150037050296	0.00210068898737537	0.0029250298173421	CCD_up
B4GAT1	493.0665801062078	0.15784668121344464	0.02248043602455206	7.021515009900657	2.194752325131957e-12	5.1824515592076666e-12	ICD_up
B4GAT1-DT	109.5138048056738	0.6696306658732109	0.03657814407827373	18.30689820773104	7.290628960357893e-75	7.430562493952332e-74	ICD_up
B9D1	226.3221149788153	-0.29015218352856703	0.02248111431965423	-12.906474409124048	4.138182067172764e-38	2.1623872571938302e-37	CCD_up
B9D2	114.3939336274388	-0.1585767983341566	0.02363220866653342	-6.7101907975069	1.9437009692210345e-11	4.406557494402732e-11	CCD_up
BAALC	36.25928297230932	0.7249900210680812	0.03860672462009265	18.778986346486676	1.1220164403818315e-78	1.2139087364576865e-77	ICD_up
BAAT	3.2179864762373613	1.6147517426875744	0.08390036494381592	16.10171269509419	2.4813976911908727e-58	1.9013602075190688e-57	ICD_up
BABAM1	1112.0968000451744	-0.12069474596744692	0.01461904147670556	-8.255994802957275	1.5064218112893588e-16	4.180733999835186e-16	CCD_up
BABAM2	448.0599741608264	-0.0381343745292269	0.01883200692623502	-2.0249766529357007	0.04286976164321723	0.05285912838757952	CCD_up
BABAM2-AS1	45.19284208737083	0.6614661974002839	0.0347796790176515	19.01898770536149	1.1875423055402712e-80	1.320114023295729e-79	ICD_up
BACE1	444.08859507415184	0.04148887505820976	0.02388193043126931	1.7372498537442875	0.08234307867103083	0.09823604985545968	ICD_up
BACE1-AS	26.78219044753801	-0.0372712292082079	0.02939629545499351	-1.2678890668902458	0.20483756899285877	0.23201985094985547	CCD_up
BACE2	2168.3675290093115	-0.23618940349736064	0.0472458731783875	-4.999154791989196	5.758216358221275e-7	1.0302844394863533e-6	CCD_up
BACH1	3539.113090227187	0.6733402410279551	0.03003859043726441	22.415842766685365	2.7577142370095998e-111	4.80067800498651e-110	ICD_up
BACH1-IT2	12.33844362600015	0.5376542757897808	0.05763912788121532	9.328359366960829	1.0752230283052984e-20	3.483171436107953e-20	ICD_up
BACH1-IT3	4.813836284256361	0.564592553734841	0.07094035010416976	7.9594639816311314	1.7278615815622372e-15	4.604826435487888e-15	ICD_up
BACH2	160.98195429937417	0.5527192899904246	0.08406898618496413	6.574565982203362	4.8795288432577406e-11	1.0846526192116477e-10	ICD_up
BAD	948.4608841611978	-0.492468347947503	0.02720435736045131	-18.10254153779264	3.042971214757578e-73	3.0140319374907e-72	CCD_up
BAG1	1317.2673971028294	-0.4078042902405045	0.02468057111737786	-16.523286941278407	2.4942625950673474e-61	2.0155934197302472e-60	CCD_up
BAG2	246.5520693512828	-0.1893572433413177	0.03804364083394169	-4.977364909739612	6.44557369407966e-7	1.1498547146528789e-6	CCD_up
BAG3	314.69093419296934	-0.6012704862463061	0.04739001690196793	-12.687677029366482	6.920813066280019e-37	3.517222422605596e-36	CCD_up
BAG4	761.3541840349612	0.17162297671879462	0.02283950122615826	7.514305497138394	5.721384071192487e-14	1.436383480815519e-13	ICD_up
BAG5	1702.1095274081904	-0.2033858811880756	0.01420947297131972	-14.31339815594684	1.8047473666026677e-46	1.113547021239434e-45	CCD_up
BAG6	2564.875298395728	0.08283047632799666	0.03028732744956533	2.734823008267474	0.00624138257063793	0.00832882215241522	ICD_up
BAGE2	29.237890286473956	0.08300386528836802	0.02371419380070575	3.5001949512575115	4.649180129542934e-4	6.821139915575476e-4	ICD_up
BAHCC1	340.9393504846507	0.11677491028936345	0.0408910461138671	2.8557593433112305	0.00429340427034982	0.00581374038438587	ICD_up
BAHD1	678.545107234316	-0.00484641133942	0.02915657726421456	-0.16621998509895683	0.8679838323886759	0.881238543242239	CCD_up
BAIAP2	241.7640661937665	-0.5024116513150385	0.0400027979920051	-12.559377297505788	3.531007370562677e-36	1.7587634618523086e-35	CCD_up
BAIAP2-DT	407.5808908667722	-1.1723777158101862	0.04384605789492429	-26.738345098229733	1.687125861308648e-157	5.175914447076733e-156	CCD_up
BAIAP2L1	1336.6703821890976	-0.2756282215922324	0.03504013850927687	-7.866070241348887	3.659551151329637e-15	9.632967544128031e-15	CCD_up
BAIAP2L2	814.3679638048377	0.8135960715129903	0.04399395778771662	18.493361120525	2.3353418222176903e-76	2.4374941935379216e-75	ICD_up
BAIAP3	266.4622043883466	0.02226366448701551	0.02886570423991517	0.77128536315660845	0.44053780614619814	0.4737870475868547	ICD_up
BAK1	1849.3376333673948	0.1032681656067348	0.0310996762428628	3.3205547726022093	8.983872883873196e-4	0.00128840874223125	ICD_up
BALR6	3.229456229619651	-0.5419085311060496	0.19040501811581287	-2.84568381841832	0.00443161734445731	0.0059928703314542	CCD_up
BAMBI	161.58260338934707	-1.3303391597946257	0.06608685691987466	-20.129865435893553	4.040903981398906e-90	5.1610851008740656e-89	CCD_up
BANF1	266.0332281285075	-0.1936466055955375	0.03976999928931726	-4.869155381173916	1.120762563114396e-6	1.9679844514542003e-6	CCD_up
BANK1	317.9381524228034	0.7123209323938327	0.09924879280735568	7.177065167608767	7.122374381372796e-13	1.7143290925686733e-12	ICD_up
BANP	583.8539523544498	0.12711800142526222	0.01640050272649716	7.750862904505409	9.127018363200892e-15	2.364528179991417e-14	ICD_up
BAP1	1577.1878282943826	-0.1816945549633736	0.01204137380138057	-15.08918546636193	1.9078295385981776e-51	1.293220653998938e-50	CCD_up
BARD1	665.7158566081524	-0.1212340420407758	0.01926493411405664	-6.292989133543084	3.1141014707392076e-10	6.641172369314383e-10	CCD_up
BARX2	251.3297452965784	0.2001225210887989	0.04233811039594382	4.7267712709678635	2.281179754908907e-6	3.9243860139213415e-6	ICD_up
BASP1	198.5867855659971	0.3145367046138618	0.06900705842910332	1.8763811284279444	0.06060296403703384	0.07352257264526957	ICD_up
BATF	80.19746683117276	0.5269446109366752	0.07813952199887025	6.743669936890043	1.5443515369420833e-11	3.5172950489886e-11	ICD_up
BATF2	455.5312155068242	-0.34373657913783673	0.07733189222071976	-4.444954200903066	8.791059315668995e-6	1.454011971192336e-5	CCD_up
BATF3	29.42262500802678	0.578539588825433	0.07094373965336322	8.155060932427572	3.490038765850714e-16	9.56872339067894e-16	ICD_up
BAX	751.0594433795186	0.1304054544697206	0.0205353299258303	6.350298979405827	2.1489685721264367e-10	4.6260108524609457e-10	ICD_up
BAZ1A	2011.6864704222992	0.08223764536570918	0.02097081373862564	3.92152928441914	8.798875238969159e-5	1.3622706738807233e-4	ICD_up
BAZ1A-AS1	112.7880215622946	-0.03122759540110088	0.02731081554601984	-1.1434214790347017	0.25286363877225754	0.28261983797376444	CCD_up
BAZ1B	2312.094248442093	0.05028780030332484	0.01150636263826119	4.370434378757389	1.2399961592336831e-5	2.0338618990283062e-5	ICD_up
BAZ2A	2047.4595351868832	-0.00898605501945817	0.02707181535876161	-0.3319338569135215	0.7399392042863653	0.7624349144587163	CCD_up
BAZ2B	2990.6656928014145	0.3052217229533655	0.01814239052344987	16.823679288706856	1.6367086186181889e-63	1.3757536559753236e-62	ICD_up
BAZ2B-AS1	125.86167923971897	-0.01234017192300032	0.01808935892213211	-0.6821820722220641	0.49512382937407673	0.5273975053735721	CCD_up
BBC3	170.3750221011695	-0.2073879044181706	0.03640805286933476	-5.696205121740167	1.2250348173094126e-8	2.4026692091103977e-8	CCD_up
BBIP1	822.3435521123035	-0.6273700354073775	0.02816827573626191	-22.2721975789386	6.874585572642544e-110	1.1690649480821065e-108	CCD_up
BBLN	461.3215017453107	-0.19557612572456065	0.03456055070014081	-5.658937170299957	1.5231329937562636e-8	2.9728841276830408e-8	CCD_up
BBOF1	337.62843590394687	0.12519406345586245	0.02388899036146298	5.24066065632547	1.600027159842458e-7	2.956285905885254e-7	ICD_up
BBOX1-AS1	3.296558331226565	0.3955245048529768	0.10402944333510572	3.802614946289259	1.4317679945600843e-4	2.1857520083033195e-4	ICD_up
BBS1	346.8665380313248	-0.23503256303154668	0.01827051568994013	-12.864027097879124	7.173950985369478e-38	3.72984186323155e-37	CCD_up
BBS10	277.14494353815485	0.26722102782021173	0.02243471165731425	11.911057999253435	1.0365362525509239e-32	4.7414939190675347e-32	ICD_up
BBS12	238.27203551561425	0.3567445825312334	0.02704619037224407	13.190209001350796	9.990787439451634e-40	5.3805246070388986e-39	ICD_up
BBS2	688.8507719005538	-0.100978033851506	0.02566967324353072	-3.9337466336975857	8.363193998183056e-5	1.2973001070947854e-4	CCD_up
BBS4	269.1008376420313	0.1790050164938217	0.01864531975329625	9.60054095649953	7.9525933752800875e-22	2.6818452395486646e-21	ICD_up
BBS5	65.4010435484781	-0.18307283446495948	0.03071518770072516	-5.960309298913862	2.5176095274624726e-9	5.11810592300677e-9	CCD_up
BBS7	413.65328715369543	-0.14092052594886373	0.01768252314574927	-7.969479321913638	1.5934428805773284e-15	4.2534460876658265e-15	CCD_up
BBS9	357.1465147967875	0.08041456792539971	0.02404520019719684	3.3443094998717444	8.248765805025037e-4	0.00118649042611903	ICD_up
BBX	1823.07818841122	0.16665259777107497	0.01945480617095656	8.56614105358075	1.0701078989889152e-17	3.1084879560406996e-17	ICD_up
BCAM	172.5586438424208	-0.08592363651051577	0.04653146379555846	-1.8465685933871547	0.06480968949913138	0.07833524605645371	CCD_up
BCAN	56.81476529633119	0.20342485041678576	0.0448708820542225	4.533577506548616	5.799297222759525e-6	9.7163453262017e-6	ICD_up
BCAN-AS1	202.74142254727508	0.16902545418639608	0.04486603027755655	3.7673431711326986	1.6499412516260634e-4	2.506204578944021e-4	ICD_up
BCAP29	607.064704667677	-0.731968653797124	0.02500245835681637	-29.275822574451244	2.1072568715459915e-188	9.365714743920618e-187	CCD_up
BCAP31	2782.53262034664	-0.04405338181555577	0.02743444013118214	-1.6057690700056646	0.10832465889401886	0.12747754703366257	CCD_up
BCAR1	1716.3927081081056	-0.08794395634044788	0.04138318842301704	-2.125112683347623	0.03357721150198476	0.04181771575666739	CCD_up
BCAR3	1081.0456548597265	-0.2127110823356748	0.03013863300912174	-7.0577524119297275	1.692172079508659e-12	4.017921451191781e-12	CCD_up
BCAR3-AS1	168.971195036619	-0.07338790597976401	0.02412774025049282	-3.041639321258375	0.00235293648101598	0.00326017526463485	CCD_up
BCAS1	5367.832641501307	-0.895127794414314	0.04578460767447616	-19.550848997993207	4.057127762609619e-85	4.7886342128038735e-84	CCD_up
BCAS2	641.7523850929997	-0.12825204349839872	0.01925055616170092	-6.662250938565644	2.6966506881764194e-11	6.063715923830354e-11	CCD_up
BCAS3	515.7401172912954	0.14025353227579893	0.02012419998883058	6.969399208804321	3.1829731384137473e-12	7.471810351918323e-12	ICD_up
BCAS3-AS1	19.89831884402842	0.2668559925095355	0.04582390157480352	5.8236004840993365	5.7593159713936355e-9	1.1496365935494722e-8	ICD_up
BCAS4	64.5197056659362	0.519486671762599	0.06499397769464127	7.992830457827038	1.3187542934583629e-15	3.5314732332105597e-15	ICD_up
BCAT1	250.8621886109755	-0.12573902588750885	0.06507144971461798	-4.532537056947086	5.827944799444627e-6	9.76097290690336e-6	CCD_up
BCAT2	674.640249966595	-0.7539461743916628	0.04324648701300094	-17.433664550761435	4.581371865489523e-68	4.1607840965506845e-67	CCD_up
BCCIP	767.5428152322498	-0.1971097678399588	0.01626019509988556	-12.122224269156511	8.054312488297221e-34	3.7922778648333065e-33	CCD_up
BCDIN3D	130.35220735545366	0.01279586429964402	0.01697449497615101	0.7538290440275289	0.4509518815996892	0.4838720070206781	ICD_up
BCDIN3D-AS1	55.668861718988445	0.06254895953392776	0.01830138752202792	3.4177211615568868	6.314776583916423e-4	9.166757394382954e-4	ICD_up
BCHE	70.50846946603647	0.8731388687162506	0.08302346243752237	10.516732526147642	7.233885698261313e-26	2.754938861263454e-25	ICD_up
BCKDHA	584.1008801029775	-0.03257556897324662	0.01782888196430391	-1.827123961289274	0.06768113330080183	0.08163111639217485	CCD_up
BCKDHB	1214.0146184793405	-0.1942782083898007	0.02408444105755338	-8.066543643363106	7.231623865316961e-16	1.9564082089146786e-15	CCD_up
BCKDK	466.36754849853	0.17636064471581803	0.0229219522747625	7.693966246805793	1.4264269893976938e-14	3.6730797699186997e-14	ICD_up
BCL10	2445.857274400744	-0.5016736859322496	0.02993636116327817	-16.758001382748596	4.949857489028108e-63	4.1150459639001396e-62	CCD_up
BCL10-AS1	142.3515014349566	-0.4135780950322312	0.02980121079866012	-13.87784607837904	8.629845225156171e-44	5.048709114726732e-43	CCD_up
BCL11A	311.09409165417816	0.5973145630065738	0.03560647082119037	16.77546079061118	3.6898564566762576e-63	3.0791522226328317e-62	ICD_up
BCL11B	611.5230905127942	0.8628294250413243	0.03495753672468118	24.682217692299503	1.6602333548407986e-134	3.833385615787028e-133	ICD_up
BCL2	1078.8090646568282	-0.09481054124178538	0.03080847515709383	-3.077416548000669	0.00208803294637482	0.00290774104841489	CCD_up
BCL2A1	120.35395574062149	0.7528739247579423	0.08478722018809098	8.145975942937248	3.762349355234067e-16	1.0296710477440521e-15	ICD_up
BCL2L1	997.37189729683	0.35529376703793825	0.03264534017965936	10.883447186198635	1.3823439349004589e-27	5.520049410602179e-27	ICD_up
BCL2L1-AS1	27.211257785481827	0.42973441710950594	0.0507035641556851	8.475614999705485	2.33840890557935e-17	6.70520724467613e-17	ICD_up
BCL2L10	49.690521474249074	0.7851879003040668	0.05032348798813478	15.602884661828538	6.957789315416114e-55	5.0658467841945035e-54	ICD_up
BCL2L11	887.224527533139	-0.5185165998272704	0.02769782151805113	-18.72047023656684	3.3716155481605324e-78	3.623516142923455e-77	CCD_up
BCL2L12	171.77329547868567	-0.06576979714803897	0.02796972176175474	-2.351461765072973	0.0186998113550891	0.02391506309111711	CCD_up
BCL2L13	1518.615076094919	-0.2433622317857756	0.02036270210907289	-11.951368879281596	6.386454605398268e-33	2.9363413018037087e-32	CCD_up
BCL2L14	1127.4348739012107	0.21290782203443245	0.03001418955132361	7.093573763677479	1.3069224296876936e-12	3.117268193555264e-12	ICD_up
BCL2L15	3813.3289021581418	0.28232361090778074	0.03841349329016019	7.349595284632619	1.988078889619547e-13	4.883562143374587e-13	ICD_up
BCL2L2	1061.5576348624932	-0.10476979882972054	0.01374902366875921	-7.6201619603278274	2.5335762218521563e-14	6.44536053838833e-14	CCD_up
BCL2L2-PABPN1	768.3302053985623	0.004888973199051	0.01213026900667109	0.4030380209398595	0.6869202544623669	0.7118847717389075	ICD_up
BCL3	348.39610429029597	0.5401358468987962	0.04918916554834393	10.980804273681011	4.726964497872227e-28	1.9124582772568408e-27	ICD_up
BCL6	351.7580749182178	0.31026233316280455	0.06223279590035958	3.559222772309421	3.7195393125121656e-4	5.502106705073619e-4	ICD_up
BCL6B	95.10688460524663	0.40765555068198706	0.05647496229317682	7.218356613634889	5.261957903784722e-13	1.2731000244381244e-12	ICD_up
BCL7A	159.0495678279257	-0.2541190781865862	0.03153812718242395	-8.057496160704641	7.78730381934742e-16	2.1046274839525987e-15	CCD_up
BCL7B	588.2986984713073	8.94019854191824e-4	0.02942735383373466	0.03038069464820471	0.9757634411876026	0.9781819898087144	ICD_up
BCL7C	499.4343857155499	-0.11740991363353225	0.01937662262067167	-6.05935675154108	1.3666697617886535e-9	2.816558395696412e-9	CCD_up
BCL9	245.9615796319544	-0.36084159221397816	0.02890005735580618	-12.48582957691708	8.920863369386351e-36	4.4000526704247674e-35	CCD_up
BCL9L	548.452265392114	0.543026779966958	0.03991681634908819	13.603965603645518	3.7929680428418464e-42	2.1480503032822187e-41	ICD_up
BCLAF1	4983.33041505177	-0.04383656548182509	0.01455946465660674	-3.010863736531773	0.00260505728629006	0.00359636620584827	CCD_up
BCLAF3	656.313560210821	-0.3086309523364637	0.02464919096624273	-12.520932755153568	5.735710533083565e-36	2.8388433103475185e-35	CCD_up
BCO1	431.396477614691	2.0893734872826055	0.06729406843454636	31.048236568188113	1.2051325768638766e-211	6.631508445069322e-210	ICD_up
BCO2	54.20160289633937	0.5424478700790354	0.04438152106531956	12.222492906133642	2.357429957246962e-34	1.1230418683257174e-33	ICD_up
BCOR	717.8656719784863	0.00163553547325571	0.02349655063199591	0.06960758346845036	0.9445060008490826	0.950183530495178	ICD_up
BCORL1	116.77321470500664	0.23922276087456437	0.03649821404485771	6.554387168732375	5.5870839772299095e-11	1.2386421238391944e-10	ICD_up
BCORP1	12.969865905644925	0.5408070648672386	0.17205131302631232	3.143147126589934	0.00167141806419113	0.00234710388077809	ICD_up
BCR	1328.2718614330788	-0.22806757978411885	0.01954925331348028	-11.666304062221212	1.894773897801893e-31	8.404401056106478e-31	CCD_up
BCRP2	7.06419524960979	-0.2787825029388069	0.03311056355116201	-8.419384890424135	3.784661094809073e-17	1.0749341150249505e-16	CCD_up
BCRP3	17.397467055473417	0.10522422876443306	0.02927045586495774	3.594905712441006	3.2450908060669087e-4	4.816429271610133e-4	ICD_up
BCS1L	418.2292499198042	-0.1737055995193012	0.01659694042830445	-10.466117074851455	1.2360984181752862e-25	4.673064389135328e-25	CCD_up
BCYRN1	4.210065264426339	-0.11761046363292783	0.06762313875326886	-1.7392383262551594	0.08199285053383916	0.09784708649641873	CCD_up
BDH1	2043.7194576961963	-0.5236724707993371	0.04846517274568742	-10.8051277822394	3.255034886926351e-27	1.2866905294191523e-26	CCD_up
BDH2	1187.7488631972255	1.4015588087232078	0.03868806289085172	36.22715715227088	2.2752799984137377e-287	2.568103242860752e-285	ICD_up
BDKRB1	61.19097499767521	-0.8847762071707835	0.04956289407966743	-17.851207560456775	2.8285368695371028e-71	2.7194969973477368e-70	CCD_up
BDKRB2	861.8615662447777	-0.08020050819170667	0.03468829508537906	-2.31203385790653	0.02077581755016336	0.02647656572260342	CCD_up
BDNF	31.596604669504163	0.01884604859901594	0.04427999870373799	0.4256377674046656	0.6703718157075008	0.6962513525261683	ICD_up
BDNF-AS	32.74078520629997	-0.04149197600549437	0.03220228651090241	-1.2884807467452108	0.19757866669041096	0.22433170376532088	CCD_up
BDP1	2355.515777041596	-0.10335661523650168	0.01728876469382992	-5.9782531412677375	2.255430671669445e-9	4.596668859444229e-9	CCD_up
BEAN1	20.55368138410771	0.15356051886702568	0.05411051646580137	2.837957741902772	0.00454031932561828	0.00613371536351271	ICD_up
BECN1	2165.917787656355	-0.15545503517234138	0.02004656743108687	-7.754695500812665	8.855570254073615e-15	2.2954296449007096e-14	CCD_up
BEGAIN	33.17653377349475	1.1814941802925585	0.05687533025678155	20.77340010641949	7.533232382854795e-96	1.0457182880168548e-94	ICD_up
BEND3	277.65450912929066	-0.5718610937050812	0.02799176941707	-20.429556314588257	9.132798913224634e-93	1.2123940439125944e-91	CCD_up
BEND3P3	168.0605859565252	0.06933173164363182	0.0388229481016733	1.7858460298249172	0.07412419150614079	0.08895122912073575	ICD_up
BEND4	71.3081141700836	0.9881531696820812	0.06538991377579016	15.1116773690918	1.3564243637528975e-51	9.230608534826574e-51	ICD_up
BEND5	35.948827165462966	0.2789424335706035	0.05653480813111585	4.93398662366705	8.056795990035097e-7	1.4276324811258247e-6	ICD_up
BEND6	17.20954570756289	-0.22240450748932317	0.05457916743786283	-4.074843265443325	4.604534821131162e-5	7.260444867081865e-5	CCD_up
BEND7	693.2512948708805	1.2776096633520384	0.04001600464225928	31.927468874160446	1.1102716189045393e-223	7.146674105028238e-222	ICD_up
BEST1	6101.19568876143	-0.38744621924377737	0.03867508060586216	-10.01798331108414	1.2706922653312835e-23	4.540699337769733e-23	CCD_up
BEST2	596.5645073828132	-2.0240050312683753	0.094909375208384	-21.32578084796306	6.545220434067348e-101	9.840945741853304e-100	CCD_up
BEST4	680.7467866683606	-1.7045651535219308	0.07345719120855031	-23.20482991994132	4.06966169437117e-119	7.745763163710211e-118	CCD_up
BET1	649.8311062221061	0.34748720511075454	0.02189124252331586	15.87334962860312	9.69269926665537e-57	7.2484663514306885e-56	ICD_up
BET1-AS1	36.82723903993803	0.3070087215948604	0.03451739095221057	8.894396818938521	5.873745542644286e-19	1.7954173458036138e-18	ICD_up
BET1L	786.9042820583724	0.0456043587755643	0.03388162261023406	1.3459907439267256	0.1783055016927061	0.2035919451172493	ICD_up
BEX1	19.50231723448811	0.7295051624566241	0.07208322920183094	10.120428439894956	4.4844825741322826e-24	1.621832170290136e-23	ICD_up
BEX2	77.69506307916629	-0.02001789839687036	0.04171835294472319	-0.47983363315932154	0.6313456954024705	0.6589619780787851	CCD_up
BEX3	443.5279992417901	-0.41962402037124746	0.0292491960454511	-14.346497260322982	1.120555298949665e-46	6.9492756042963254e-46	CCD_up
BEX4	292.17015436067754	0.07787480708948266	0.02994016408724264	2.601014530521194	0.00929485169599252	0.01220817093021491	ICD_up
BEX5	30.54718811581541	-0.26101624824057573	0.07100729492552596	-3.675864932999104	2.3704491989227352e-4	3.5565531538430826e-4	CCD_up
BFAR	1181.1877348900452	-0.17092504750324322	0.01856530139209566	-9.206692499019844	3.363284855083138e-20	1.0709465106718608e-19	CCD_up
BFSP1	13.491413500941457	-0.03060990845983361	0.04791504666699223	-0.6388465681765364	0.522922750384729	0.5547438856212555	CCD_up
BFSP2	16.97043258898243	0.4351077690826833	0.07427821988590148	5.857852632423386	4.688904369794352e-9	9.407659556990453e-9	ICD_up
BFSP2-AS1	11.047937424973176	0.7739873970988762	0.07257885602870197	10.664324275132952	1.494816445747925e-26	5.798387258466256e-26	ICD_up
BGLAP	12.227893751941552	6.944741015848964e-4	0.03807215387515778	0.01824237968151354	0.9854454941564156	0.9867873981469728	ICD_up
BGN	94.25797918811443	-0.0995079338331074	0.0922310224099388	-1.078902743209952	0.2806310858346423	0.3114173477203797	CCD_up
BHLHA15	68.4834552571858	-0.15117945333173644	0.06829875919208822	-2.2134927741766015	0.02686369085949808	0.0337930219318563	CCD_up
BHLHE22	21.122508673372607	0.07651100201910103	0.08606146922938611	0.8890228172049156	0.3739908172179337	0.4073810558141483	ICD_up
BHLHE22-AS1	6.3200316676898085	0.3526810395452029	0.0939829816563832	3.752870158794831	1.7482141530011634e-4	2.6498384041773415e-4	ICD_up
BHLHE40	955.3775258980528	-0.1221421741234599	0.044362252099337	-2.7532912432211556	0.00589993839624614	0.00789227744124938	CCD_up
BHLHE40-AS1	47.68549504195967	-0.05348276783322227	0.03554868613244633	-1.5044954650768103	0.13245384014541986	0.15405757950579485	CCD_up
BHLHE41	265.81682319745084	-1.180895156915028	0.05312509164436457	-22.22839148817692	1.8255943468175752e-109	3.08507646338594e-108	CCD_up
BHMT	6.369280503217467	-0.14685666418726356	0.0641899375470018	-2.2878476484265495	0.02214639490709711	0.02812279252802331	CCD_up
BHMT2	26.36336526457488	0.376162671071289	0.06181851600033369	6.085041531049972	1.1646111802211321e-9	2.409756097410147e-9	ICD_up
BICC1	297.9896103361763	-0.21134314945685528	0.05387806165712038	-3.9226211751160944	8.759081541258616e-5	1.3564558504258e-4	CCD_up
BICD1	171.04503135944734	0.13118837200881417	0.04672965257873173	2.8073957613538507	0.00499438407552019	0.00672317736509949	ICD_up
BICD2	732.8294378790629	-0.14695672420807815	0.03043105789892286	-4.829167836181712	1.3710481299437996e-6	2.391376767724156e-6	CCD_up
BICDL1	247.69682167898245	-0.0318665274144672	0.03494753661353964	-0.911836409673292	0.36185484056226647	0.39515486526525606	CCD_up
BICDL2	1198.2537285110875	-0.6821941198520298	0.04241301775834118	-16.08453807155039	3.274857879870825e-58	2.506970857123827e-57	CCD_up
BICRA	88.98752786855503	0.25404932413570247	0.04323552384666042	5.875958814664548	4.20402845744657e-9	8.455794328790377e-9	ICD_up
BICRAL	688.3859580545184	-0.11457207051680382	0.02212065915641867	-5.17941448882863	2.225834133341248e-7	4.07685990744902e-7	CCD_up
BID	767.1726607521897	-0.10321701588845196	0.02376774951094241	-4.342734450663926	1.4072018572701996e-5	2.29879282870252e-5	CCD_up
BIK	292.04913814685966	-0.8337781258372539	0.04577007026359115	-18.21660566987157	3.8107262961023735e-74	3.841915040611397e-73	CCD_up
BIN1	702.9237525971175	-0.25335365099850665	0.02074089466482082	-12.215167191097429	2.5797060533195054e-34	1.2282073140259845e-33	CCD_up
BIN2	371.88895927530046	0.16324737577148998	0.04162058531828261	3.922279999596485	8.771497301628023e-5	1.3582052387608936e-4	ICD_up
BIN3	445.4187050390909	-0.12231052528111624	0.01550034827690003	-7.89082370824047	3.001984685456348e-15	7.926141046890348e-15	CCD_up
BIN3-IT1	17.356180687906722	0.12462574227653105	0.04685874443390851	2.659657923246525	0.00782200503446854	0.01034084747066072	ICD_up
BIRC2	2744.202768380218	0.05181049768019107	0.01792025315150583	2.8911702292094805	0.0038381016196271	0.00522197869497034	ICD_up
BIRC3	6646.7555336928335	1.4359426231359145	0.06067874356831969	23.664627037365634	8.34543431782153e-124	1.6834468378268916e-122	ICD_up
BIRC5	532.0306987253093	-0.02701199642460992	0.04019600019328213	-0.6720070261666528	0.5015792233367797	0.5337504113047571	CCD_up
BIRC6	12828.65468137776	-0.01617167549748518	0.01522865763290334	-1.0619238720583546	0.2882702467659714	0.31951466512605403	CCD_up
BIRC6-AS2	19.813727830676967	0.19346902071070687	0.04802549834262004	4.028511376250586	5.6131145063585705e-5	8.802730368734874e-5	ICD_up
BIRC7	4.824888927100331	-0.9831067231257328	0.11345703292284672	-8.6623135626032	4.6228466375781086e-18	1.3634251258399119e-17	CCD_up
BISPR	94.73507310786871	0.8483529359570893	0.05839767959258919	14.527214207463553	8.146671893867464e-48	5.163104905941022e-47	ICD_up
BIVM	467.1997708094049	-0.0299241687314495	0.01669194285518609	-1.7927325348600325	0.0730157016110537	0.08768370532814299	CCD_up
BIVM-ERCC5	1245.0178028973078	0.18481029523775436	0.01543538549188817	11.973159095216277	4.91220044551269e-33	2.2653813799174542e-32	ICD_up
BLACAT1	6.401447092613619	1.1725689286046386	0.08988292651669619	13.046167150562477	6.682570847886353e-39	3.544610858265752e-38	ICD_up
BLCAP	1555.263465081012	-0.17679746762106158	0.03996474923823717	-4.4238344539739956	9.696433203894442e-6	1.6000499426010228e-5	CCD_up
BLK	134.3954887556479	0.6257338665751948	0.0968056743497218	6.463759138885612	1.0213339570075227e-10	2.2328568589821224e-10	ICD_up
BLM	350.40791066442796	-0.03647827222845001	0.03220511819655376	-1.132685683041363	0.2573462720820795	0.2872595209114914	CCD_up
BLMH	421.2099120947805	0.2463028913441939	0.01798409504500026	13.695598071053226	1.0786850104553182e-42	6.176604329570365e-42	ICD_up
BLNK	678.6173867460642	1.073065654794328	0.03565115533603916	30.099044000869604	4.986942908296069e-199	2.495219454755066e-197	ICD_up
BLOC1S1	975.4573729115604	-0.17201761106875108	0.03577452025030415	-4.80838210126059	1.521567233369406e-6	2.646682822175857e-6	CCD_up
BLOC1S1-RDH5	763.8119279794158	-0.1142242962563699	0.03570023100356011	-3.1995384726830167	0.00137647814526739	0.00194769651027428	CCD_up
BLOC1S2	503.4221445308591	0.17651797015329043	0.02223802170536707	7.93766806339484	2.060177912379654e-15	5.471635919855211e-15	ICD_up
BLOC1S3	108.54646933885678	0.07820765034957548	0.03229771648664303	2.4214594982491646	0.01545832353152444	0.01991120685453841	ICD_up
BLOC1S4	302.24192145720485	0.02077648325994552	0.01998160718485768	1.0397811364560767	0.2984415949258406	0.32997458465761687	ICD_up
BLOC1S5	208.04531974811644	0.09374891525128728	0.01627659311214114	5.75974043482361	8.424338156678894e-9	1.6679279443642016e-8	ICD_up
BLOC1S5-TXNDC5	6831.449993024925	-0.06239195080417722	0.04382666392619556	-1.4236068641583155	0.1545603077204744	0.1780881718556931	CCD_up
BLOC1S6	1740.053350116396	0.19535294156083907	0.01873016320241376	10.429859105426685	1.8115671451205445e-25	6.813592670589004e-25	ICD_up
BLTP1	7579.978595073126	0.16483143097866662	0.01933076712430486	8.526895827075556	1.5032712965375542e-17	4.344394968807529e-17	ICD_up
BLTP2	6327.426032895814	-0.03424884410764833	0.01083913804525876	-3.159738868700166	0.00157910598562703	0.00222158762555575	CCD_up
BLTP3A	761.2432776499996	-0.01789336716023733	0.01921459446219171	-0.931238881260632	0.3517300095196277	0.384825615014103	CCD_up
BLTP3B	1315.2257502485177	0.25917915787542667	0.018418086631246212	14.07199447984256	5.645445702869432e-45	3.363565697803401e-44	ICD_up
BLVRA	178.87784098178818	0.6991331343875526	0.04998992270088154	13.98550764311574	1.9110832589728626e-44	1.1311282303779135e-43	ICD_up
BLVRB	1562.5125257725576	0.4885739187689405	0.03341748949514809	14.620309693488649	2.0844997825953268e-48	1.3378618414239828e-47	ICD_up
BLZF1	953.3112500992328	0.12466580363390936	0.02068341656345095	6.027332868084429	1.6668747548366331e-9	3.419855400373738e-9	ICD_up
BMAL1	441.9588414801591	0.30017353015688375	0.03133127902641365	9.580641603364196	9.644392800530362e-22	3.243354768437781e-21	ICD_up
BMAL2	537.6503131015994	0.3439422970758271	0.05405249623731571	6.363122283549892	1.9769317234568595e-10	4.2636155468474587e-10	ICD_up
BMAL2-AS1	14.89540245610142	0.3280525111527825	0.05843539312010639	5.614137166099088	1.9754546946561133e-8	3.828330863697484e-8	ICD_up
BMERB1	117.53853331959056	0.04812080813140686	0.04628248825746153	1.039720938597485	0.29846956973178607	0.32999048014402715	ICD_up
BMF	699.0289716449264	0.981434292724806	0.04515301552916388	21.735737532960975	9.425671606400973e-105	1.4852777459255358e-103	ICD_up
BMI1	548.4681536980256	-0.02437998277143851	0.01873171748998958	-1.301535163674007	0.19307533638352636	0.21949588625592775	CCD_up
BMNCR	28.01004457306211	0.07905022292434041	0.05666382155431095	1.395090580020509	0.16298852645768436	0.18716839729077353	ICD_up
BMP1	670.7398667410949	-0.4066924792002023	0.02806146143295665	-14.492912249110152	1.3432473132493778e-47	8.451278856785754e-47	CCD_up
BMP2	997.0272486589024	-0.6580216613344524	0.03945515687784184	-16.67769528252263	1.904250980026448e-62	1.573925699329081e-61	CCD_up
BMP2K	2197.2589302328115	-0.04937481565189251	0.01935482104871517	-2.551034409690718	0.01074037212167864	0.01403687043713785	CCD_up
BMP3	1705.1834214844002	-0.03642452827350416	0.07996600325758309	-0.4555011760313003	0.6487487216999643	0.6755282226772381	CCD_up
BMP4	388.2252773941001	-0.2532933950384121	0.04099506377998276	-6.178626325759668	6.466173845486054e-10	1.358803608489869e-9	CCD_up
BMP5	705.6649027289477	0.723324601253737	0.0581185210320649	12.44567459657276	1.4763173522990127e-35	7.23899640093759e-35	ICD_up
BMP6	474.436554480412	-0.1668943675231952	0.04426106801728521	-3.770679694643205	1.6280352432594154e-4	2.474633964809034e-4	CCD_up
BMP7	123.01993958247502	-0.3661037409709741	0.05744005330766868	-6.373651521486541	1.8457973724673068e-10	3.9871786396354047e-10	CCD_up
BMP8A	238.6127191697502	0.19474270828804985	0.04622001165417231	4.213385972329793	2.515706192836359e-5	4.040280753246853e-5	ICD_up
BMP8B	368.8093539516262	0.05403028126771376	0.04235592676719058	1.2756257494985692	0.20208784723783924	0.22911912674830143	ICD_up
BMP8B-AS1	4.322733249441594	-0.12404465024646388	0.07167826686695589	-1.7305249135889949	0.08353653398515397	0.09958152331963116	CCD_up
BMPER	66.9792510352119	0.6311068638338498	0.05981287432621006	10.551366107522156	5.006381769474641e-26	1.9150357250920728e-25	ICD_up
BMPR1A	1611.8802431272145	0.0812907407963517	0.01658808467815985	4.900550469429399	9.55685024725314e-7	1.6859267588695256e-6	ICD_up
BMPR1B	11.477911634626688	-1.964065254829348	0.1088237343091532	-20.414777445584072	1.235930199582777e-92	1.638924489250014e-91	CCD_up
BMPR2	2356.9756665877226	0.0985515297659624	0.0204545619665658	4.818071417100908	1.4495249066362069e-6	2.523901909258867e-6	ICD_up
BMS1	1306.4408667540963	-0.06574764928990717	0.01534339047935468	-4.285079464227475	1.826738828841757e-5	2.9582563336338276e-5	CCD_up
BMS1P1	278.6906111802651	1.306139638217379	0.04301476000462354	30.36496582180076	1.5943268536648152e-202	8.231814842102995e-201	ICD_up
BMS1P14	43.55030413177952	-0.3453208069097929	0.05010526226877872	-6.891899488087669	5.505226814620755e-12	1.2787914148597862e-11	CCD_up
BMS1P2	240.4601911005192	0.959657531762187	0.04377699299516358	21.92155057373326	1.6184976058365417e-106	2.6097064053711196e-105	ICD_up
BMS1P2-AGAP9	206.8776724360603	0.9582878304780827	0.03999102361287666	23.962626144326475	6.824780679872259e-127	1.4252749807096394e-125	ICD_up
BMS1P20	855.8918829833386	-0.20336519101747796	0.05290880343667754	-3.8436922746273896	1.2119696173865106e-4	1.860152217134808e-4	CCD_up
BMS1P21	9.271879281288264	0.1722488138547954	0.0628125789391852	2.742323584713013	0.00610062103960131	0.00814994609237572	ICD_up
BMS1P23	61.37750542525835	-1.1794759652172664	0.04111304230178106	-28.687613420077803	5.445838502817694e-181	2.198904541562013e-179	CCD_up
BMS1P4	100.68818841012173	0.13894497755876192	0.02683711332647857	5.177359012217141	2.2504889411080946e-7	4.121395753820099e-7	ICD_up
BMS1P4-AGAP5	180.77534149109275	0.2304963953797098	0.02420630782156415	9.522179365838708	1.695846229456521e-21	5.648243267941449e-21	ICD_up
BMT2	361.2081334731332	0.05432719188400858	0.01991842043191887	2.7274860933023106	0.00638189476441578	0.00850884238492818	ICD_up
BMX	192.4014104118503	0.5157883026737707	0.04718326236942752	10.931612041678877	8.138953488229767e-28	3.2721667378872056e-27	ICD_up
BNAT1	6.559430422396211	0.4990930425910253	0.0885690976459619	5.635515887574859	1.7453505153497716e-8	3.39378373044815e-8	ICD_up
BNC2	246.44596281911552	0.45964897150868217	0.04432073568463501	10.37097740744749	3.3606954323083886e-25	1.2540980479136963e-24	ICD_up
BNC2-AS1	5.446770826079415	0.7651641068234798	0.07015227933557795	10.907660470086403	1.0594787782887285e-27	4.2489458788188014e-27	ICD_up
BNIP1	194.2108725872793	-0.16977991198167375	0.02357574392446964	-7.201459211658565	5.957154814468426e-13	1.4384306057980622e-12	CCD_up
BNIP2	1677.4313217835036	0.1497335175000462	0.02120700407497314	7.060570259746141	1.6582067615435044e-12	3.937733974202585e-12	ICD_up
BNIP3	223.20385253782027	0.8439413384691186	0.04650151033060893	18.14871733610521	1.3143427575942153e-73	1.308787677412344e-72	ICD_up
BNIP3L	1630.184282267628	0.1174140768919997	0.02545473103436378	4.6126631177358055	3.975423423868938e-6	6.735432536970434e-6	ICD_up
BNIP5	960.2166594450276	1.6514073312848	0.06447943630308749	25.611308761354476	1.1414975456999341e-144	3.0373597523574894e-143	ICD_up
BNIPL	13.6593349598195	0.4213199517765856	0.04404240853781613	9.566447985120996	1.106416824443381e-21	3.71412603109248e-21	ICD_up
BOC	142.9862725942939	0.06511211516604715	0.04749331370781725	1.3709739898557631	0.17038306437181758	0.19505995297027395	ICD_up
BOD1	439.06855981737795	-0.01091136030200086	0.01506685260176883	-0.7241962685560849	0.4689452490803324	0.5017368881192376	CCD_up
BOD1L1	2225.147405153901	0.17181231002175898	0.02275257886855537	7.551334545259697	4.3082060734364027e-14	1.0866566550678845e-13	ICD_up
BOK	247.09872820066445	0.00442314279007865	0.0501889812353541	0.08812996937854183	0.929773376926326	0.9369937931009616	ICD_up
BOLA1	206.83973652556477	0.2405898351797975	0.02141432645812205	11.23500226512146	2.744868161565853e-29	1.145283969682231e-28	ICD_up
BOLA2	405.0368176133193	-0.07240753046878085	0.02635519539375512	-2.747372326685128	0.00600748932157431	0.00803127717974018	CCD_up
BOLA2-SMG1P6	477.7126290367814	-0.06104271961870027	0.01899761232171182	-3.213178594652734	0.00131274632685513	0.00185968564587235	CCD_up
BOLA2B	456.3011883257942	-0.3005760311635785	0.03147655912994986	-9.549200345929988	1.3070120623263649e-21	4.3766057287807226e-21	CCD_up
BOLA3	400.5692808583421	-0.44003628706372194	0.03096771951386109	-14.20949801536496	7.999688115384818e-46	4.859284893517982e-45	CCD_up
BOLA3-DT	42.45892270733284	0.15494380549858025	0.03585654863919983	4.321225144274974	1.5516524849864777e-5	2.528638160846609e-5	ICD_up
BOLL	3.839384116177808	0.3442210217412546	0.07613373151361114	4.52162742621248	6.136600068808795e-6	1.0258809167110983e-5	ICD_up
BOP1	506.14183108900625	-0.17896422947869398	0.03679227052723376	-4.864176352324904	1.149344049226963e-6	2.016420766526222e-6	CCD_up
BORA	358.3714844214284	-0.04678042425535914	0.020011512960138	-2.337675306891781	0.01940409807695536	0.02478311831755135	CCD_up
BORCS5	274.4759782175962	0.04772623426176096	0.01875104222681019	2.545258377291871	0.01091969062120867	0.01425970684522794	ICD_up
BORCS6	378.537295758132	0.2035199528045344	0.02451996749775444	8.30017361384023	1.0395936181454437e-16	2.9010830648039886e-16	ICD_up
BORCS7	661.5310307402231	0.03247884054557232	0.02261696846574101	1.4360375925053062	0.15099164453102634	0.17422444191119854	ICD_up
BORCS7-ASMT	122.67975384619103	0.08685033025978037	0.02136937206239028	4.064245329949016	4.818812075315168e-5	7.587471621572358e-5	ICD_up
BORCS8	153.5975655219157	-0.1895569516728644	0.01915207777188449	-9.897447906286803	4.2703308139257234e-23	1.500551952816906e-22	CCD_up
BORCS8-MEF2B	78.70945662745595	-0.14751169977725517	0.02663047721547846	-5.5391948326174925	3.0386544170901106e-8	5.8388650518272006e-08	CCD_up
BPGM	252.96428556089697	-0.01421950757824233	0.02077835597069409	-0.6843452116662343	0.4937572038858148	0.5260803506628497	CCD_up
BPHL	619.5680862947899	1.3317718145968869	0.04039431899729313	32.96928047747918	2.2394696311537315e-238	1.677321282074309e-236	ICD_up
BPNT1	2494.373407779387	0.20828626879055784	0.03356211987690129	6.205993263706541	5.435250643768463e-10	1.1462347038526923e-9	ICD_up
BPNT2	2755.478721522042	-0.23779576323206628	0.01862900987919713	-12.764808705022118	2.5778316532246717e-37	1.32422186132098e-36	CCD_up
BPTF	2592.4668916663995	-0.00939211148821075	0.01897128542579505	-0.49506980210056334	0.6205508491492349	0.6488111786430195	CCD_up
BRAF	1300.721203189382	0.02504778859062274	0.01418461873442802	1.7658408964254235	0.07742254520922784	0.09273051204739806	ICD_up
BRAP	838.5091523369761	0.0651930591690104	0.01440441666674966	4.525908146758369	6.013669720496525e-6	1.0063700648733822e-5	ICD_up
BRAT1	826.3684638279213	0.05633948361369586	0.01975439895675579	2.8519969933589784	0.00434455115528094	0.00587937978747155	ICD_up
BRCA1	631.44815967534	-0.123806806932939	0.03014867008501971	-4.106542205860347	4.016261040408867e-5	6.358883451921575e-5	CCD_up
BRCA2	621.3498262020088	-0.05732700984312926	0.0295703405810544	-1.938665605553962	0.05254206932788172	0.06424014492038017	CCD_up
BRCC3	941.950820029951	-0.3402627810821928	0.02185599272015818	-15.568393614730104	1.1936750953243214e-54	8.633953364600686e-54	CCD_up
BRD1	1375.5849588030449	0.08162805832998644	0.02454501489099602	3.325647201324809	8.821350675588338e-4	0.00126599868025608	ICD_up
BRD10	1613.9038350625606	0.07473961190527721	0.01700745765802213	4.394520442478546	1.1101755688133916e-5	1.8266918774453346e-5	ICD_up
BRD2	3105.4110064329425	0.03957757238981291	0.02660349820709251	1.487682805172443	0.136834564328927	0.15881345009314163	ICD_up
BRD3	453.604406366271	0.01526174453000811	0.02374392394103223	0.642764251970576	0.5203770823772	0.5522364393251197	ICD_up
BRD3OS	199.0204395421773	-0.03762285388840267	0.02509761735712631	-1.4990586686820986	0.13385841266997517	0.1555868426220082	CCD_up
BRD4	747.3447205774862	0.13022408288196102	0.02842466778769569	4.581376891323286	4.619244989697638e-6	7.788176069269267e-6	ICD_up
BRD7	1442.930398755703	0.02116855656183614	0.01269588021626518	1.6673561151272596	0.09544361461486932	0.11310333996772312	ICD_up
BRD7P3	18.501848774471817	0.1873747943237	0.06361178784657422	2.945627515579387	0.00322300268036262	0.00441729391417371	ICD_up
BRD8	716.1508726453617	-0.03287578970752866	0.01832230106413346	-1.7943058582949218	0.07276436356746144	0.08739286368184047	CCD_up
BRD9	770.8876529915552	0.03417444156287093	0.01568462147185024	2.178850570384391	0.02934277078401154	0.03678951271586712	ICD_up
BRF1	651.8320837917092	0.04857054419764872	0.01874516893161152	2.5910964397787777	0.00956706769001571	0.01255144248438187	ICD_up
BRF2	264.1146781970512	-0.05873699882997803	0.01720072054169634	-3.4147976725252014	6.3829405721736e-4	9.262382279790512e-4	CCD_up
BRI3	800.979033392029	0.09543128956931518	0.0268903955905944	3.5488993796404413	3.868448710659741e-4	5.711934582390017e-4	ICD_up
BRI3BP	3225.3683029287135	-0.00839930081986488	0.02161662742040993	-0.3885572916680595	0.6976036651609547	0.7220006031671808	CCD_up
BRICD5	68.01070860849796	0.08948090521932732	0.02586941806947631	3.458947226950672	5.42291146208704e-4	7.913752627967177e-4	ICD_up
BRINP1	7.8291877977237565	1.603783913258106	0.10262189255028574	15.627249624737486	4.748617196091083e-55	3.466747698482019e-54	ICD_up
BRINP2	5.554188926409609	0.4832387704739756	0.12410377126293395	3.893631137392961	9.875477721449786e-5	1.5240919477640675e-4	ICD_up
BRINP3	578.9116333535138	1.4284732912967202	0.08324196643719797	17.160371851075197	5.257594013998719e-66	4.602670776973554e-65	ICD_up
BRINP3-DT	18.98205655128405	0.995493904978271	0.08319617528796829	11.965882249920345	5.362456061277212e-33	2.471149282928487e-32	ICD_up
BRIP1	460.0675753847071	0.12575194565570508	0.02507687895380263	5.0146578059814395	5.312793340610898e-7	9.525345843857012e-7	ICD_up
BRIX1	452.8560978259919	-0.18911626374694648	0.0245878567749816	-7.691447056934332	1.4548013200889018e-14	3.7437607247717266e-14	CCD_up
BRK1	1613.2760705282687	-0.08308103117587128	0.01849054661468306	-4.493162475144849	7.017320421657569e-6	1.1678049284896738e-5	CCD_up
BRME1	73.53918163047881	-0.1392950135423709	0.03519918994729683	-3.957326439963334	7.57933202018332e-5	1.1796283359016716e-4	CCD_up
BRMS1	1033.4421286875404	-0.14573809928402356	0.02056945440267538	-7.0851694464331985	1.3887427300634954e-12	3.3091731962343717e-12	CCD_up
BRMS1L	82.03291086074108	-0.21871171246802112	0.02464648639781676	-8.873931201816871	7.060818888280168e-19	2.151492867427107e-18	CCD_up
BROX	3262.8717925952956	0.04040498849577646	0.02096556345228146	1.9272075317152744	0.0539537717199586	0.06585996872878448	ICD_up
BRPF1	572.0532131370825	0.00708010280614538	0.01830600415759115	0.3867641367994222	0.6989308296241423	0.7233433317335833	ICD_up
BRPF3	996.6746102243244	-0.2289693575615535	0.02631637883335546	-8.700639149716416	3.3002010898105313e-18	9.789265352210263e-18	CCD_up
BRPF3-AS1	6.9814793131631605	0.3814527637371593	0.05968022474231076	6.3918744299384676	1.6386444514398132e-10	3.5456963801239355e-10	ICD_up
BRSK1	45.53143168432915	0.39643718116209065	0.0410080057122074	9.667364326744002	4.1492626308703697e-22	1.4118081360534388e-21	ICD_up
BRSK2	36.49245848012625	0.0261893188543334	0.04697567177084921	0.5575062220143849	0.5771816091718663	0.6069548926663597	ICD_up
BRWD1	6058.065422632618	0.07000296564791877	0.01524952741357686	4.5905008437383295	4.421836699358025e-6	7.469352024455046e-6	ICD_up
BRWD1-AS2	19.694066261571937	0.13699252188587038	0.03562529009319674	3.8453944887828735	1.203586468347878e-4	1.8475193135174871e-4	ICD_up
BRWD3	1541.450652963273	0.2940403070148201	0.01798782984731237	16.346627491565254	4.5973014316014037e-60	3.6233424436723366e-59	ICD_up
BSCL2	446.9992896581275	-0.39182886682488	0.02012290252572294	-19.471769383364386	1.9057373525867048e-84	2.2287483535046538e-83	CCD_up
BSDC1	2188.502354948424	0.054241207735207	0.01545334708337427	3.5099975603049827	4.4811080549584065e-4	6.583306040057855e-4	ICD_up
BSG	12276.586102323943	-0.7573332928072718	0.04794363649904719	-15.796329676251432	3.2976575113007616e-56	2.446476760218147e-55	CCD_up
BSG-AS1	21.088752629149276	-0.6999628215115472	0.04434088623032891	-15.785228558595517	3.932223932456433e-56	2.9119096176051342e-55	CCD_up
BSN	43.75867206019579	-0.00542720541825407	0.03871635016155479	-0.14018028148131595	0.888517551160439	0.8997894843721725	CCD_up
BSPRY	559.8701053238335	-0.7720064404682678	0.04577829359928535	-16.863992318935566	8.280220154159664e-64	6.998819313165885e-63	CCD_up
BST1	309.530808325325	1.6022074857847828	0.05510402120022494	29.07601054268269	7.21923200438271e-186	3.0952138348119294e-184	ICD_up
BST2	696.0609102963474	0.6306500063347714	0.06345841709993275	9.937998885297322	2.844844368635016e-23	1.0051811050329928e-22	ICD_up
BTAF1	3233.9517062488376	0.16324158932173224	0.01868239071780609	8.737725461634994	2.3785066712880966e-18	7.092556081610744e-18	ICD_up
BTBD1	2501.804579549211	-0.10190749984936938	0.01950922137995664	-5.223555207300332	1.755201023241505e-7	3.2346190181501825e-7	CCD_up
BTBD10	1167.6424038138905	-0.31817481058546343	0.01874564889701249	-16.97325981159989	1.2953742233521662e-64	1.1076408131813608e-63	CCD_up
BTBD16	8.885255628219412	-0.38643072759664	0.06857250671057763	-5.6352739798700044	1.747802388850058e-8	3.398279029743158e-8	CCD_up
BTBD17	3.603388826142535	0.19503950999774017	0.07690715320305126	2.536171159009257	0.0112071943332083	0.01462255953997342	ICD_up
BTBD18	39.26311628020731	0.2717050253776637	0.04094196473095696	6.636388249195222	3.2146244202132637e-11	7.207066778022476e-11	ICD_up
BTBD19	38.7402099776265	0.19861467998292257	0.05816301127473496	3.4148448192707592	6.381835891119865e-4	9.261333068401252e-4	ICD_up
BTBD2	930.1016838670027	-0.00510262653587228	0.02953956005838694	-0.1727385753964926	0.8628569207660178	0.8765467555353715	CCD_up
BTBD3	2171.0534217882446	-0.4361254061893576	0.03309347147541076	-13.17859045326338	1.1654803001527111e-39	6.269720781158467e-39	CCD_up
BTBD6	1178.8977627853142	-0.09325565310465105	0.01615743298757221	-5.77168679459897	7.848189289175775e-9	1.5567435792089963e-8	CCD_up
BTBD7	1460.547368142551	-0.07738555376394844	0.01298911567541153	-5.957722941803467	2.557766573025548e-9	5.198000287045556e-9	CCD_up
BTBD8	83.28041156859639	0.087942821339765	0.0291035519667915	3.0217256580032332	0.00251338224958372	0.00347474773831529	ICD_up
BTBD9	1310.1051900662335	0.14564407367861254	0.0186808875625934	7.7964225090631665	6.3686900809148386e-15	1.6621746848092104e-14	ICD_up
BTBD9-AS1	21.341365835657907	0.4571555366001913	0.0504001477140483	9.070775940040107	1.1817242866705258e-19	3.7045476378547544e-19	ICD_up
BTC	304.73177436743094	-0.47546095602998584	0.02960062361053141	-16.06250453994544	4.672953427977362e-58	3.567114213171646e-57	CCD_up
BTD	2589.997403034917	0.2084368241917116	0.0725453755500682	2.87319152268456	0.00406347694370254	0.00551439408303488	ICD_up
BTF3	4501.938879758944	-0.12342273281053665	0.0203229354098293	-6.07307570443089	1.2548326066800671e-9	2.5909149039653872e-9	CCD_up
BTF3L4	630.981273752872	-0.13981577402383266	0.01536796669645314	-9.097869264089628	9.21212962596446e-20	2.8961102426904975e-19	CCD_up
BTG1	2526.1149064370848	-0.02292015456708506	0.02923589872918671	-0.783973023865108	0.43305593930852154	0.4663605431436893	CCD_up
BTG1-DT	6.2027714471916005	0.40793689521839144	0.08718436259079608	4.679091752631812	2.881484837513523e-6	4.928112802307468e-6	ICD_up
BTG2	2061.6467692223905	-0.2234194972762284	0.05852449994445191	-3.817539622280672	1.3478914543705995e-4	2.0617259327583573e-4	CCD_up
BTG2-DT	6.933078070930906	0.2828676823972424	0.08260914181430562	3.424613982677741	6.156735205993824e-4	8.943758949048315e-4	ICD_up
BTG3	300.6869834404218	-0.2141201858615525	0.02946886895205549	-7.265975162451925	3.703566389888549e-13	9.011776354499692e-13	CCD_up
BTG3-AS1	37.68683166009663	-0.9014322691395488	0.03862633650308635	-23.336362449045073	1.895860759724011e-120	3.689402811244793e-119	CCD_up
BTK	280.033908954885	0.3605525983210901	0.05814151564516302	6.2012961573542205	5.60000190663564e-10	1.179851070223364e-9	ICD_up
BTLA	126.09556037678182	0.4070285276188492	0.06870979881399195	5.923872409153436	3.1444746426440353e-9	6.3589138460869e-9	ICD_up
BTN1A1	8.789172741370912	0.6177050882134547	0.06721523789441147	9.190244318104677	3.9195011271124013e-20	1.246586289012276e-19	ICD_up
BTN2A1	511.644071650795	0.05974466797440913	0.03010322824021641	1.9846603172941424	0.04718227664486732	0.05795274117229312	ICD_up
BTN2A2	264.26975885065855	0.2657495497300832	0.05147874259932328	5.162316905581056	2.439119040157316e-7	4.461453361535961e-7	ICD_up
BTN2A3P	74.02791109133489	0.6074698875428513	0.03429017858726013	17.715658308055854	3.1749132672103856e-70	2.9920629225395886e-69	ICD_up
BTN3A1	2057.5453247528117	0.5489064152216317	0.03896272876821118	14.08799142393932	4.501845057858757e-45	2.68814650637447e-44	ICD_up
BTN3A2	2073.3171760493515	0.4572411904626392	0.03778101366321471	12.10240880986721	1.025569513364603e-33	4.8119673976834526e-33	ICD_up
BTN3A3	1020.332568821314	0.7350675593702878	0.04374884107360802	16.801991191537258	2.359870377844637e-63	1.9767681898224303e-62	ICD_up
BTNL12P	53.3874249263616	-0.04220375774509846	0.05953180934515831	-0.7089350907077595	0.4783647579239055	0.5110489799929304	CCD_up
BTNL2	23.354166456250574	3.9060251619954105	0.12312011475776014	31.710362340293653	1.1182373952826029e-220	6.835331705622904e-219	ICD_up
BTNL3	3171.104837109739	0.8062056551648998	0.05866499387197844	13.742521225858887	5.6474345082055374e-43	3.2490823425942104e-42	ICD_up
BTNL8	3343.0872516699264	0.95629058482033	0.05909782232173306	16.181467555653914	6.815047704245993e-59	5.2618759986935254e-58	ICD_up
BTNL9	76.14683769906306	-0.13537489675793074	0.05624484845530675	-2.4068851625663803	0.01608922821136679	0.02069528787264062	CCD_up
BTRC	457.7958111770556	0.02581528421527931	0.02125858696011718	1.2143458913275318	0.22461566825509852	0.25305238725842505	ICD_up
BUB1	516.6616933331679	-0.07292568792667878	0.03629927979690757	-2.009011441307729	0.04453592038338051	0.0548327336348805	CCD_up
BUB1B	437.75715975449526	-0.10174285176457792	0.03409237812752436	-2.9843273808616133	0.00284202510541566	0.00391149178953731	CCD_up
BUB1B-PAK6	48.212273802586	-0.33050222996939993	0.03375073125371316	-9.792346296164398	1.214444602478863e-22	4.2035269103344123e-22	CCD_up
BUB3	2192.331382727222	-0.0044775298487844	0.01320947757010966	-0.3389633669447472	0.7346373271153881	0.7574221020992108	CCD_up
BUD13	465.26698581490587	0.15339561866261386	0.01248203859435156	12.289310301742564	1.0338430940412906e-34	4.9699426234350236e-34	ICD_up
BUD23	757.676794931257	-0.2289056046954337	0.02077362575211499	-11.019044839542907	3.093238754218826e-28	1.2588231569449648e-27	CCD_up
BUD31	650.9591036076986	-0.06591264049446587	0.01814841391893419	-3.631867626358356	2.8137745450307187e-4	4.198085882831875e-4	CCD_up
BVES	72.64389363860393	-0.0019892718276968502	0.0505247651745155	-0.03937259933230366	0.968593325529698	0.9719175583290266	CCD_up
BYSL	148.59443558866693	-0.11344655146142894	0.02851578836487021	-3.978373659936196	6.938826523523667e-5	1.0829281834609866e-4	CCD_up
BZW1	6457.151746784563	-0.19435155814571017	0.02635781978670119	-7.373582363628306	1.6610298741383344e-13	4.0942825754916163e-13	CCD_up
BZW1-AS1	138.84854048404253	-0.18911813429366264	0.02963106390447573	-6.382423657850535	1.7430692999609296e-10	3.7682906638888087e-10	CCD_up
BZW2	1561.917157441787	-0.3973483633624402	0.02369803170776424	-16.767141072699015	4.2444517183104996e-63	3.53587744072231e-62	CCD_up
C10orf105	21.878975877362393	0.40855992851874534	0.05198097645966704	7.859917686966067	3.8438597060792676e-15	1.0108251353210403e-14	ICD_up
C10orf143	39.969048470599695	-0.1411319492096017	0.03202354198972135	-4.407111291903718	1.0475836863590675e-5	1.725846117914154e-5	CCD_up
C10orf55	80.66344024350312	-0.02421056083669593	0.0745816914908818	-1.1659861496717507	0.2436200453706787	0.2730430279424654	CCD_up
C10orf67	3.1529191203713296	0.9006348897746873	0.0907730752800966	9.922568554492337	3.320979484845788e-23	1.1713693191679178e-22	ICD_up
C10orf88	227.057545921732	0.01876352964259173	0.01557584899077451	1.204657019853758	0.22833573469576335	0.256909461881588	ICD_up
C10orf88B	22.632118562820228	0.260711210015495	0.03576515623292788	7.289577913691501	3.109275813730471e-13	7.590299245053885e-13	ICD_up
C10orf95	49.77974907807626	-0.15712002541753883	0.02308417269739621	-6.806371671490432	1.0009092939633806e-11	2.2970555926432153e-11	CCD_up
C10orf95-AS1	177.2725650373249	-0.12597083202343792	0.0204279860272062	-6.166574119414516	6.97853773846132e-10	1.4641896532875743e-9	CCD_up
C11orf16	5.045020186802916	0.33827961336979256	0.05792675963027865	5.840047556858448	5.218592327968619e-9	1.0441056972777186e-8	ICD_up
C11orf21	47.5887989447228	0.3633456115603485	0.07504125923150305	4.841957486770138	1.2856627474500025e-6	2.2482653233673855e-6	ICD_up
C11orf24	759.2067290485123	0.8794628775383512	0.03892899407169193	22.591466126724725	5.257371611365441e-113	9.360281503522022e-112	ICD_up
C11orf42	250.1669448947511	-0.07625268866106055	0.03262433464938952	-2.3372952433823024	0.01942383770788866	0.02480702434910447	CCD_up
C11orf52	77.86874723772165	0.6645994086852299	0.04121945585641139	16.12349739580288	1.74450683538145e-58	1.340530315839191e-57	ICD_up
C11orf54	2399.1106660845303	0.2595338962468013	0.03147184462287494	8.246542794233799	1.630427659809736e-16	4.517135291768794e-16	ICD_up
C11orf58	2347.5568324857277	0.03187749525384586	0.01546709175396855	2.060987406858303	0.03930424151560453	0.04863576711331269	ICD_up
C11orf65	91.67868745362178	0.22765095805712432	0.04200818479379631	5.419213569689575	5.986177285847908e-8	1.1319766554638132e-7	ICD_up
C11orf68	185.0925180479089	-0.11990748514995704	0.04842545264660815	-2.476119699707678	0.01328190401626738	0.01720924580932033	CCD_up
C11orf71	292.00033553750166	-0.07919058889855551	0.01814506851697415	-4.364302503437273	1.2752900366928626e-5	2.090479824400547e-5	CCD_up
C11orf86	1611.912688241047	1.1492241426487193	0.06711134443769355	17.124102683094076	9.811054998987833e-66	8.558047148110631e-65	ICD_up
C11orf91	31.762532270196033	-0.6712662688596222	0.04969579477484957	-13.50719229870425	1.41828058425941e-41	7.943091377388206e-41	CCD_up
C11orf96	117.2430771400324	0.5143887564992067	0.06596652570338989	7.797741362504443	6.302501445800911e-15	1.6450769343363525e-14	ICD_up
C11orf98	245.6326501725818	-0.11152430012771151	0.02327200303099253	-4.792206780165545	1.6495675615429528e-6	2.8629706777258503e-6	CCD_up
C12orf42	19.36379007736199	0.6740712933238009	0.10102719074707282	6.672102493776877	2.5216435041309582e-11	5.6838865794859705e-11	ICD_up
C12orf43	309.8571922635643	0.17925531144044946	0.01997356279107377	8.974630070256957	2.8430554054515676e-19	8.807918488968874e-19	ICD_up
C12orf56	8.0875479766917735	-1.954211075568404	0.13658333931816405	-14.2974951462855	2.2682788824349882e-46	1.3970640517779149e-45	CCD_up
C12orf57	1258.2942862372429	-0.4555787447382786	0.02589975820081434	-17.59007002189503	2.9351471605157303e-69	2.721712500735011e-68	CCD_up
C12orf60	233.75066625342745	0.1472651566591629	0.02391816150933973	6.15704841351238	7.411319821038673e-10	1.5527108529495424e-9	ICD_up
C12orf74	23.67124291522371	0.02990435606711577	0.05266794722186451	0.5678054868333544	0.5701670537413244	0.6002188050121776	ICD_up
C12orf75	709.0899479707999	-1.164707023324923	0.04774873756182193	-24.392357837631582	2.06133082470081e-131	4.5682479564396856e-130	CCD_up
C12orf76	111.26825082438016	0.1277200136394851	0.02181038138461402	5.855934220923321	4.7433594848502494e-9	9.515343028755972e-9	ICD_up
C13orf46	29.18702297171286	0.0530129424233835	0.05908618701884329	0.8972212164448236	0.3696008861152992	0.4030877130627821	ICD_up
C14orf119	1077.3673875598745	-0.03705388931727642	0.01965840445549921	-1.8848879185068192	0.0594449715765987	0.07217085877773267	CCD_up
C14orf132	278.04383203568847	0.16972419665765923	0.04064079490743103	4.176202256336499	2.9641628597121593e-5	4.734817016629474e-5	ICD_up
C14orf178	31.33755150283245	0.02849209180460253	0.02242325386953004	1.270648757403243	0.2038536329724412	0.2309808148359822	ICD_up
C14orf180	12.648970913226448	-0.4588237232400909	0.15519732524413415	-2.956203708762541	0.00311451312289225	0.00427343039427944	CCD_up
C14orf28	153.49961338441776	0.5239952158397116	0.02682485264181555	19.53398041170509	5.646223419228426e-85	6.654536363011957e-84	ICD_up
C14orf93	247.56129142821013	-0.1399088439416626	0.01971185394661625	-7.097695478532022	1.2685431140280144e-12	3.027511383567843e-12	CCD_up
C15orf39	440.94986865376615	-0.18872578819259492	0.04089200581241455	-4.615225136657131	3.926694141087381e-6	6.655195329080002e-6	CCD_up
C15orf40	489.3715611148824	0.11764753070126964	0.01448602196131227	8.121453858801651	4.606319537150508e-16	1.255972541663274e-15	ICD_up
C15orf48	6984.809872839636	-0.641665659511428	0.04231335357361406	-15.16461488926656	6.0653617061761836e-52	4.155509105696709e-51	CCD_up
C15orf61	111.72034738239688	-0.10401225279039668	0.01976053016822155	-5.263632399076542	1.4123671130256318e-7	2.617528083992134e-7	CCD_up
C15orf62	102.70220532451336	0.3932062276256683	0.02926097390908045	13.437940988010912	3.6238000932849776e-41	2.013249928199326e-40	ICD_up
C16orf46	17.283827601765786	-0.4318930678889214	0.04691343810143165	-9.205886428566457	3.3886264167121125e-20	1.0785912546478598e-19	CCD_up
C16orf54	216.83852815743364	0.144672350353286	0.06088247853195832	2.376254400078047	0.01748940000859622	0.02242261570206067	ICD_up
C16orf74	31.25956750210439	-0.17601144537136026	0.05682948766372151	-3.0971635361559073	0.00195382054720967	0.00272851258670295	CCD_up
C16orf86	33.12279991403306	0.23353844179903224	0.03995109361254117	5.845629426895139	5.046563763339272e-9	1.0105203634371989e-8	ICD_up
C16orf87	283.7921040350811	0.6195167758032525	0.0248142560812028	24.96619407071456	1.424502421827238e-137	3.449812952603781e-136	ICD_up
C16orf89	54.01831827984159	0.12240761144699186	0.05967939345533981	2.051078446667692	0.0402593078986127	0.04977189998347519	ICD_up
C16orf95	32.17304369371616	-0.1142283311129749	0.03035985274552322	-3.762459474563779	1.6825057781684198e-4	2.5535910762907653e-4	CCD_up
C16orf95-DT	14.231106925685973	0.03502314442745228	0.03934933455680907	0.8900666114076086	0.3734301198192787	0.40684334729525173	ICD_up
C16orf96	7.828869426022244	0.7661731189839764	0.05373260441831956	14.259343310399624	3.9212702794606664e-46	2.4023596534125725e-45	ICD_up
C17orf100	43.04730170876287	0.3577967432403128	0.03318177736515228	10.78296407493935	4.1431591343387154e-27	1.632441024728001e-26	ICD_up
C17orf107	37.62521047860356	0.29861235984342166	0.05272031667755243	3.394193199558559	6.883111526310788e-4	9.9625711206599e-4	ICD_up
C17orf113	61.21752912274289	-0.13557889654657385	0.0441806126371606	-3.0687315651214364	0.00214969654688127	0.0029903517399351	CCD_up
C17orf49	108.36180325695682	-0.04481019022378923	0.05095378122610112	-0.8794259101348315	0.3791703886302519	0.4125600959911367	CCD_up
C17orf50	5.71049421878135	-0.8004099130806698	0.06868338314145782	-11.651324276292764	2.259204270280864e-31	9.995279859053004e-31	CCD_up
C17orf58	179.1593573666913	-0.1884938068114219	0.02326630786893021	-8.101568205448421	5.425521326641629e-16	1.4743687125824454e-15	CCD_up
C17orf67	45.37839244620784	0.259238865972393	0.03323354531299057	7.800559837644284	6.163313407679728e-15	1.6094385716578496e-14	ICD_up
C17orf75	384.1815044860814	0.1357897351056094	0.0186682567399451	7.273832024925008	3.494304518911028e-13	8.512828808394128e-13	ICD_up
C17orf78	846.1096636676208	4.954483741253396	0.1265799273638416	44.21824199878295	0	0	ICD_up
C17orf99	2.828022253016644	0.313988632724502	0.10358204509432688	3.031552231292735	0.00243299823083728	0.00336745383378363	ICD_up
C18orf15	12.60565139255346	0.473174679934081	0.05002824876320816	9.458495981130998	3.124042077619672e-21	1.0308829085884768e-20	ICD_up
C18orf21	243.6580032069165	0.13562218777881477	0.01775933712691357	7.636673647642263	2.22905556852106e-14	5.686165403269271e-14	ICD_up
C18orf32	673.2907858870581	-0.105948753868551	0.02167270533324191	-4.888579446945099	1.015662084274792e-6	1.7886118867268778e-6	CCD_up
C18orf54	120.7989942182371	-0.3132788027775419	0.03451386213527159	-9.076869878155325	1.117420745975092e-19	3.5056818671722765e-19	CCD_up
C19orf12	657.9192447463221	0.6508971498782659	0.02174451490802186	29.93386510241738	7.136543826640202e-197	3.470591363548653e-195	ICD_up
C19orf18	9.709881820208516	0.00985762709540302	0.04607509635870139	0.2139547648833862	0.830582332698322	0.8469510659547097	ICD_up
C19orf25	631.2027017472541	0.094851708147914	0.01916770675394001	4.948516398562127	7.478129094797358e-7	1.3275183521832298e-6	ICD_up
C19orf33	1335.9864575672432	-0.4416284299928999	0.0465814117899648	-9.48078551950065	2.523759811196872e-21	8.351844993633507e-21	CCD_up
C19orf38	42.99232280111105	0.35083941535252833	0.06628783469007508	5.292754401147549	1.2048768532982696e-7	2.243267346861218e-7	ICD_up
C19orf44	97.84268335782964	-0.04264246629821364	0.02564946588005235	-1.662507905557221	0.09641097957419732	0.11419393017019944	CCD_up
C19orf47	217.74896587192703	-0.07276297927743045	0.03607616383308223	-2.016924581844263	0.04370338433842521	0.05385963271243536	CCD_up
C19orf48P	678.8245672649756	-0.1661488521553532	0.02627417737458341	-6.3236535828812395	2.5545005927431806e-10	5.474703336933567e-10	CCD_up
C19orf53	556.1094563270027	-0.01435698441544379	0.02194197288233246	-0.6543158863294954	0.5129083129881129	0.5449061391858215	CCD_up
C19orf67	24.96759095111044	-0.12634308836611555	0.03737161823010848	-3.3807137806660696	7.229780979038351e-4	0.0010443782071452	CCD_up
C19orf73	26.95669104257593	-0.08069415814025337	0.03064569792474915	-2.6331225573920145	0.00846038125430142	0.01115380409073356	CCD_up
C1D	314.0828787772199	-0.03398608335130745	0.03404068610075075	-0.9983958944815192	0.31808742363973297	0.35032347778276296	CCD_up
C1GALT1	1628.471014419637	0.27362883024104473	0.02324352640135053	11.772262775621831	5.42495753779762e-32	2.4383671896598414e-31	ICD_up
C1GALT1C1	992.0882162332356	-0.22477635507094385	0.02278123329735851	-9.866732560824484	5.802394497967248e-23	2.0300851684280735e-22	CCD_up
C1GALT1C1L	5.295175942394788	-0.27465166152176	0.06402792113340257	-4.289303230768737	1.7923452638796322e-5	2.9044969962315215e-5	CCD_up
C1orf105	34.41342301579423	0.391581821457343	0.02632642863602432	14.874195279923455	4.847789658777329e-50	3.201124126518352e-49	ICD_up
C1orf115	4209.832961183301	1.4161801009309976	0.05193416240144503	27.26873281870467	9.966087254308379e-164	3.3175176872469325e-162	ICD_up
C1orf116	1038.712562692742	0.6263811256559746	0.0426534878962446	14.685345982001769	8.002471206534429e-49	5.171663615684979e-48	ICD_up
C1orf122	430.40099847869953	-0.2703496144658185	0.03321699258339654	-8.138894673769752	3.9890279974333086e-16	1.0910926782429453e-15	CCD_up
C1orf127	16.022850042033312	-0.2691469500961213	0.05664083186080711	-6.885060357800281	5.776303848534378e-12	1.340604107616524e-11	CCD_up
C1orf131	439.6445973628027	0.19181907134193196	0.01798368969891262	10.666283770988835	1.463636616890056e-26	5.680164686082038e-26	ICD_up
C1orf159	245.71996668871657	-0.3437631010211742	0.02488204706805085	-13.815683426248995	2.0499938211386376e-43	1.1918351714799068e-42	CCD_up
C1orf162	256.9574496612738	0.10487488670050368	0.02219135977106245	4.725936183277474	2.290575824819149e-6	3.939712491380416e-6	ICD_up
C1orf167	223.8690267814096	0.22778604915827183	0.03548430667251141	6.419347146902996	1.3685999551670924e-10	2.9741036188806147e-10	ICD_up
C1orf174	554.1737001939474	0.0088565772081297	0.0127539524888787	0.6944182357620814	0.4874199608757221	0.5197618398985431	ICD_up
C1orf198	485.2292673733394	-0.1512724679952286	0.02421948754267303	-6.245896177068081	4.2137701577359036e-10	8.934518166690882e-10	CCD_up
C1orf21	2030.6810862054788	-0.09646203170203288	0.02657533412472572	-3.629757842335572	2.836872320347529e-4	4.230466453504178e-4	CCD_up
C1orf210	790.3797558194948	-0.16840731916204563	0.039244400238687	-4.291243789763344	1.7767512124925506e-5	2.8803542259116534e-5	CCD_up
C1orf216	119.87780252359846	0.23076292762561085	0.04245030901853266	5.436082299918095	5.4464805597810886e-8	1.032737488234159e-7	ICD_up
C1orf220	58.01390443854552	0.46615644698801606	0.04262006011174082	10.9375529377998	7.62296808461302e-28	3.0672619218919606e-27	ICD_up
C1orf226	524.0559452367268	-0.6886098048570651	0.04924650550462978	-13.982894096153291	1.9825891199839124e-44	1.1728788438481132e-43	CCD_up
C1orf35	218.6913885952287	0.03258484046236203	0.0218144023433226	1.4937301812410768	0.13524615664850886	0.1571321148747721	ICD_up
C1orf43	2640.209117653312	-0.01775024971415193	0.01985194149444988	-0.8941314479148668	0.3712515650871805	0.4046393130761196	CCD_up
C1orf50	231.16743275686633	0.02116190307758139	0.01432917184310841	1.476843276758129	0.13971765289252358	0.16194728136907097	ICD_up
C1orf52	482.2240025572491	0.16394022780330575	0.01521606494572061	10.774158303773156	4.5593295877877766e-27	1.7920513622747975e-26	ICD_up
C1orf53	56.0585299214258	-0.4929978866842908	0.04141812736546015	-11.902845450423388	1.1437946492268812e-32	5.228190761497217e-32	CCD_up
C1orf54	92.3587787679918	0.3756979147753082	0.04563380942800742	8.232910570211022	1.8271860538966824e-16	5.055332797846401e-16	ICD_up
C1orf56	141.7525495941806	-0.04264267125121365	0.02009163650407059	-2.122409434809859	0.03380337059184789	0.0420907380651841	CCD_up
C1orf74	293.13235767663537	0.06094180560124245	0.02248244513654156	2.7106396195479454	0.00671535695233917	0.00893468955717032	ICD_up
C1QA	2603.23641394762	0.4605152567879758	0.0538227867943939	8.556138812651609	1.1671075371811215e-17	3.386202606979229e-17	ICD_up
C1QB	2173.861837335655	0.2832369747087254	0.05393914598634692	5.251045567358324	1.5123825673314997e-7	2.799038114813415e-7	ICD_up
C1QBP	1903.8878331021308	-0.30519886258850215	0.03228511343382576	-9.453237160547902	3.285105457579861e-21	1.0831474747159036e-20	CCD_up
C1QC	1168.2523337783523	0.21881831402592028	0.05478417911813145	3.9941872947425687	6.49165342415266e-5	1.014705015419727e-4	ICD_up
C1QL1	5.826610202186908	0.3509436654525912	0.07258958466173226	4.834721243787941	1.3333234083059284e-6	2.328590079119105e-6	ICD_up
C1QL3	66.05415404219809	0.08668027387322434	0.05709986752099947	1.5180448371090758	0.1290030958846631	0.15033221897008833	ICD_up
C1QTNF1	251.86849858041504	-0.3582574294220824	0.05281830459022405	-6.7828234479823095	1.17849624922149e-11	2.6974692020239487e-11	CCD_up
C1QTNF1-AS1	12.082296202812016	-0.6003560124253363	0.07146306125538811	-8.400477054815266	4.446684287378909e-17	1.2597208452232544e-16	CCD_up
C1QTNF12	283.0950717012056	0.7287367958584686	0.05106790365061209	14.269967091646688	3.3673748339773143e-46	2.0666688188196124e-45	ICD_up
C1QTNF2	31.169794339992652	0.16971477482793648	0.0488708716629539	3.4727182732791047	5.152158723424566e-4	7.534496549436178e-4	ICD_up
C1QTNF3	202.9104522690336	-0.03511758218637144	0.02786501062243589	-1.260276194350317	0.20756974458610136	0.23496105009193588	CCD_up
C1QTNF3-AMACR	793.0715745556621	-1.0173585328717096	0.04477270891315288	-22.722695970523873	2.6728930528470687e-114	4.8297167321995394e-113	CCD_up
C1QTNF5	87.71944144808297	0.7086531575341355	0.04676855298657744	15.152413522089926	7.303449981988569e-52	4.992473822899059e-51	ICD_up
C1QTNF6	229.13016859221645	-0.3515509369503823	0.03304338974009864	-10.639053585411135	1.9611113291822683e-26	7.579278328597882e-26	CCD_up
C1QTNF7	48.76858386202243	-0.25717743340312077	0.05218581290082844	-4.928072053604931	8.304499355013478e-7	1.470987487942424e-6	CCD_up
C1QTNF7-AS1	16.17815032603947	0.3485862656500988	0.04669108950902925	7.465929107889428	8.271387247492909e-14	2.064826194166345e-13	ICD_up
C1QTNF8	8.014415141383488	0.9575530861659568	0.0679089423306157	14.10100668696051	3.74390564167957e-45	2.2388703353040446e-44	ICD_up
C1QTNF9	16.435484090577695	-0.5279892217202297	0.05859497831756902	-9.010478231868746	2.0515987187757329e-19	6.386933432781361e-19	CCD_up
C1QTNF9B	5.3567299161846025	-0.4280188907927814	0.05031540391237323	-8.505835639892592	1.8029222987803652e-17	5.193674670525062e-17	CCD_up
C1R	1962.929684726602	0.2999003584567994	0.05884081373805513	5.096807420818182	3.454294082607425e-7	6.261698252232343e-7	ICD_up
C1RL	758.2928517943265	-0.1097549012796108	0.0257004099591602	-4.270550205506986	1.9499131810451813e-5	3.152047905970118e-5	CCD_up
C1RL-AS1	337.3342331643508	0.20324441940832425	0.03307232968748073	6.145457355719451	7.973343331531357e-10	1.6678658962699031e-09	ICD_up
C1S	3542.2568230465213	0.35788396818204965	0.05781566553218015	6.190085307357241	6.013166311290498e-10	1.2653616621235387e-9	ICD_up
C2	1710.1789891906903	1.1250529435134409	0.06961422014134971	16.161208188087283	9.468755986627601e-59	7.301503067286049e-58	ICD_up
C2-AS1	9.282300592564228	1.0700418809748695	0.08231549295041225	12.999941202547625	1.2243738608791944e-38	6.461913980416575e-38	ICD_up
C20orf144	4.4128777440821905	0.04071626492313661	0.06242451704900247	0.652257416550428	0.5142351258245144	0.5461961657278195	ICD_up
C20orf202	13.819489606793177	1.536781430074342	0.0661306036899506	23.23823943680712	1.870687811544033e-119	3.577303476969193e-118	ICD_up
C20orf204	28.51695922186827	0.4297697599679284	0.0447699824933525	9.599595373740726	8.0258871617208e-22	2.705809999353691e-21	ICD_up
C20orf96	62.86673091639924	0.06770363771716507	0.03139759784251844	2.156340742693111	0.03105706808853398	0.03884654766787557	ICD_up
C21orf140	4.308045797658401	0.2819781992481664	0.04988060104145936	5.653297109595907	1.5739888227113804e-8	3.0696766664580136e-8	ICD_up
C21orf58	225.1506573092053	-0.12174044108674403	0.02613837691461775	-4.657533347787455	3.200205977118945e-6	5.455525005040073e-6	CCD_up
C21orf91	495.54018580220384	0.18082845190768257	0.02915142859568589	6.203075001038639	5.537043450939872e-10	1.1669917789122622e-9	ICD_up
C21orf91-OT1	9.076239744553526	0.21918657885200243	0.04460883100316593	4.913638919652011	8.940133376884552e-7	1.5808089234687949e-6	ICD_up
C22orf15	90.07844738422337	-0.4152099282502186	0.03951329523365697	-10.50803076897754	7.933275032099699e-26	3.0175044702815578e-25	CCD_up
C22orf23	91.862635886625	-0.01873625136932619	0.02892581075000411	-0.6477338574890958	0.5171571017605503	0.549011391067994	CCD_up
C22orf31	4.533499654526327	0.06843493138540906	0.06235665413171933	1.0974918477835216	0.27242644249086445	0.3029360069617288	ICD_up
C22orf39	392.9066236975179	-0.09489823596329794	0.0160660461208986	-5.906755582194809	3.489108156897818e-9	7.042553151312324e-9	CCD_up
C22orf46P	158.52501394611724	0.08716787972349763	0.02197006886985263	3.967576561576843	7.260719055218115e-5	1.131418925788082e-4	ICD_up
C2CD2	581.7231621145169	0.07155368117835963	0.02310135702893433	3.097380286054545	0.00195239235969723	0.00272667503411445	ICD_up
[truncated: 22,268 more rows]
