# Supplementary material for: Identifying subtype-specific molecular pathways in Crohn’s disease through RNA-seq and protein–protein interaction network analysis
Source: J Transl Autoimmun. 2025 Dec 23;12:100337. doi: 10.1016/j.jtauto.2025.100337 (PMC12810328; doi:10.1016/j.jtauto.2025.100337)
Supplement: MMC S3 — . [file mmc3.csv]

Sample_title	Sample_Type	Disease_Type	Tissue_Location	Inflammatory_Status
MSCCR_reGRID_10_Biopsy_18, CD participants,RightColon NonI tissue	MSCCR_reGRID_10_Biopsy_18	CCD	RightColon	NonI tissue
MSCCR_reGRID_10_Biopsy_19, CD participants,LeftColon NonI tissue	MSCCR_reGRID_10_Biopsy_19	CCD	LeftColon	NonI tissue
MSCCR_reGRID_10_Biopsy_20, CD participants,Transverse NonI tissue	MSCCR_reGRID_10_Biopsy_20	CCD	Transverse	NonI tissue
MSCCR_reGRID_100_Biopsy_201, CD participants,Sigmoid NonI tissue	MSCCR_reGRID_100_Biopsy_201	CCD	Sigmoid	NonI tissue
MSCCR_reGRID_100_Biopsy_202, CD participants,Rectum NonI tissue	MSCCR_reGRID_100_Biopsy_202	CCD	Rectum	NonI tissue
MSCCR_reGRID_1001_Biopsy_1734, Control participants,Cecum NonI tissue	MSCCR_reGRID_1001_Biopsy_1734	Ctrl	Cecum	NonI tissue
MSCCR_reGRID_1001_Biopsy_1735, Control participants,Rectum NonI tissue	MSCCR_reGRID_1001_Biopsy_1735	Ctrl	Rectum	NonI tissue
MSCCR_reGRID_1002_Biopsy_1736, Control participants,Ileum NonI tissue	MSCCR_reGRID_1002_Biopsy_1736	Ctrl	Ileum	NonI tissue
MSCCR_reGRID_1002_Biopsy_1737, Control participants,Rectum NonI tissue	MSCCR_reGRID_1002_Biopsy_1737	Ctrl	Rectum	NonI tissue
MSCCR_reGRID_1004_Biopsy_1738, Control participants,Rectum NonI tissue	MSCCR_reGRID_1004_Biopsy_1738	Ctrl	Rectum	NonI tissue
MSCCR_reGRID_1004_Biopsy_1739, Control participants,Cecum NonI tissue	MSCCR_reGRID_1004_Biopsy_1739	Ctrl	Cecum	NonI tissue
MSCCR_reGRID_1008_Biopsy_1740, CD participants,Ileum NonI tissue	MSCCR_reGRID_1008_Biopsy_1740	ICD	Ileum	NonI tissue
MSCCR_reGRID_1008_Biopsy_1741, CD participants,Rectum NonI tissue	MSCCR_reGRID_1008_Biopsy_1741	CCD	Rectum	NonI tissue
MSCCR_reGRID_101_Biopsy_203, CD participants,Ileum NonI tissue	MSCCR_reGRID_101_Biopsy_203	ICD	Ileum	NonI tissue
MSCCR_reGRID_101_Biopsy_204, CD participants,Rectum NonI tissue	MSCCR_reGRID_101_Biopsy_204	CCD	Rectum	NonI tissue
MSCCR_reGRID_1012_Biopsy_1743, CD participants,Rectum NonI tissue	MSCCR_reGRID_1012_Biopsy_1743	CCD	Rectum	NonI tissue
MSCCR_reGRID_1012_Biopsy_1744, CD participants,Ileum NonI tissue	MSCCR_reGRID_1012_Biopsy_1744	ICD	Ileum	NonI tissue
MSCCR_reGRID_1013_Biopsy_1745, CD participants,Ileum NonI tissue	MSCCR_reGRID_1013_Biopsy_1745	ICD	Ileum	NonI tissue
MSCCR_reGRID_1013_Biopsy_1746, CD participants,Rectum I tissue	MSCCR_reGRID_1013_Biopsy_1746	CCD	Rectum	I tissue
MSCCR_reGRID_1015_Biopsy_1747, Control participants,Ileum NonI tissue	MSCCR_reGRID_1015_Biopsy_1747	Ctrl	Ileum	NonI tissue
MSCCR_reGRID_1015_Biopsy_1748, Control participants,Rectum NonI tissue	MSCCR_reGRID_1015_Biopsy_1748	Ctrl	Rectum	NonI tissue
MSCCR_reGRID_1017_Biopsy_1750, Control participants,Ileum NonI tissue	MSCCR_reGRID_1017_Biopsy_1750	Ctrl	Ileum	NonI tissue
MSCCR_reGRID_1017_Biopsy_1751, Control participants,Rectum NonI tissue	MSCCR_reGRID_1017_Biopsy_1751	Ctrl	Rectum	NonI tissue
MSCCR_reGRID_1019_Biopsy_1755, CD participants,Rectum NonI tissue	MSCCR_reGRID_1019_Biopsy_1755	CCD	Rectum	NonI tissue
MSCCR_reGRID_1019_Biopsy_1756, CD participants,Ileum NonI tissue	MSCCR_reGRID_1019_Biopsy_1756	ICD	Ileum	NonI tissue
MSCCR_reGRID_102_Biopsy_205, CD participants,Ileum I tissue	MSCCR_reGRID_102_Biopsy_205	ICD	Ileum	I tissue
MSCCR_reGRID_102_Biopsy_206, CD participants,RightColon NonI tissue	MSCCR_reGRID_102_Biopsy_206	CCD	RightColon	NonI tissue
MSCCR_reGRID_102_Biopsy_207, CD participants,Sigmoid NonI tissue	MSCCR_reGRID_102_Biopsy_207	CCD	Sigmoid	NonI tissue
MSCCR_reGRID_1020_Biopsy_1757, CD participants,Rectum NonI tissue	MSCCR_reGRID_1020_Biopsy_1757	CCD	Rectum	NonI tissue
MSCCR_reGRID_1020_Biopsy_1758, CD participants,Transverse I tissue	MSCCR_reGRID_1020_Biopsy_1758	CCD	Transverse	I tissue
MSCCR_reGRID_1020_Biopsy_1759, CD participants,Ileum NonI tissue	MSCCR_reGRID_1020_Biopsy_1759	ICD	Ileum	NonI tissue
MSCCR_reGRID_1021_Biopsy_1760, Control participants,Ileum NonI tissue	MSCCR_reGRID_1021_Biopsy_1760	Ctrl	Ileum	NonI tissue
MSCCR_reGRID_1022_Biopsy_1761, Control participants,Rectum NonI tissue	MSCCR_reGRID_1022_Biopsy_1761	Ctrl	Rectum	NonI tissue
MSCCR_reGRID_1022_Biopsy_1762, Control participants,Ileum NonI tissue	MSCCR_reGRID_1022_Biopsy_1762	Ctrl	Ileum	NonI tissue
MSCCR_reGRID_1026_Biopsy_1764, CD participants,Ileum NonI tissue	MSCCR_reGRID_1026_Biopsy_1764	ICD	Ileum	NonI tissue
MSCCR_reGRID_1026_Biopsy_1765, CD participants,Rectum NonI tissue	MSCCR_reGRID_1026_Biopsy_1765	CCD	Rectum	NonI tissue
MSCCR_reGRID_1028_Biopsy_1766, Control participants,Rectum NonI tissue	MSCCR_reGRID_1028_Biopsy_1766	Ctrl	Rectum	NonI tissue
MSCCR_reGRID_1028_Biopsy_1767, Control participants,Cecum NonI tissue	MSCCR_reGRID_1028_Biopsy_1767	Ctrl	Cecum	NonI tissue
MSCCR_reGRID_103_Biopsy_208, CD participants,Ileum NonI tissue	MSCCR_reGRID_103_Biopsy_208	ICD	Ileum	NonI tissue
MSCCR_reGRID_103_Biopsy_209, CD participants,Rectum NonI tissue	MSCCR_reGRID_103_Biopsy_209	CCD	Rectum	NonI tissue
MSCCR_reGRID_103_Biopsy_210, CD participants,LeftColon NonI tissue	MSCCR_reGRID_103_Biopsy_210	CCD	LeftColon	NonI tissue
MSCCR_reGRID_1030_Biopsy_1769, Control participants,Rectum NonI tissue	MSCCR_reGRID_1030_Biopsy_1769	Ctrl	Rectum	NonI tissue
MSCCR_reGRID_1031_Biopsy_1770, CD participants,Ileum NonI tissue	MSCCR_reGRID_1031_Biopsy_1770	ICD	Ileum	NonI tissue
MSCCR_reGRID_1031_Biopsy_1771, CD participants,Rectum NonI tissue	MSCCR_reGRID_1031_Biopsy_1771	CCD	Rectum	NonI tissue
MSCCR_reGRID_1032_Biopsy_1772, Control participants,Rectum NonI tissue	MSCCR_reGRID_1032_Biopsy_1772	Ctrl	Rectum	NonI tissue
MSCCR_reGRID_1032_Biopsy_1773, Control participants,Cecum NonI tissue	MSCCR_reGRID_1032_Biopsy_1773	Ctrl	Cecum	NonI tissue
MSCCR_reGRID_1033_Biopsy_1774, Control participants,Rectum NonI tissue	MSCCR_reGRID_1033_Biopsy_1774	Ctrl	Rectum	NonI tissue
MSCCR_reGRID_1033_Biopsy_1775, Control participants,Ileum NonI tissue	MSCCR_reGRID_1033_Biopsy_1775	Ctrl	Ileum	NonI tissue
MSCCR_reGRID_1034_Biopsy_1776, CD participants,Rectum I tissue	MSCCR_reGRID_1034_Biopsy_1776	CCD	Rectum	I tissue
MSCCR_reGRID_1034_Biopsy_1777, CD participants,Ileum NonI tissue	MSCCR_reGRID_1034_Biopsy_1777	ICD	Ileum	NonI tissue
MSCCR_reGRID_1034_Biopsy_1778, CD participants,Rectum NonI tissue	MSCCR_reGRID_1034_Biopsy_1778	CCD	Rectum	NonI tissue
MSCCR_reGRID_1036_Biopsy_1779, Control participants,Ileum NonI tissue	MSCCR_reGRID_1036_Biopsy_1779	Ctrl	Ileum	NonI tissue
MSCCR_reGRID_1036_Biopsy_1780, Control participants,Rectum NonI tissue	MSCCR_reGRID_1036_Biopsy_1780	Ctrl	Rectum	NonI tissue
MSCCR_reGRID_1037_Biopsy_1781, CD participants,Rectum NonI tissue	MSCCR_reGRID_1037_Biopsy_1781	CCD	Rectum	NonI tissue
MSCCR_reGRID_1042_Biopsy_1785, Control participants,Cecum NonI tissue	MSCCR_reGRID_1042_Biopsy_1785	Ctrl	Cecum	NonI tissue
MSCCR_reGRID_1042_Biopsy_1786, Control participants,Rectum NonI tissue	MSCCR_reGRID_1042_Biopsy_1786	Ctrl	Rectum	NonI tissue
MSCCR_reGRID_1044_Biopsy_1787, CD participants,Cecum I tissue	MSCCR_reGRID_1044_Biopsy_1787	ICD	Cecum	I tissue
MSCCR_reGRID_1046_Biopsy_1788, CD participants,Rectum I tissue	MSCCR_reGRID_1046_Biopsy_1788	CCD	Rectum	I tissue
MSCCR_reGRID_1046_Biopsy_1789, CD participants,Sigmoid I tissue	MSCCR_reGRID_1046_Biopsy_1789	CCD	Sigmoid	I tissue
MSCCR_reGRID_1048_Biopsy_1793, Control participants,Ileum NonI tissue	MSCCR_reGRID_1048_Biopsy_1793	Ctrl	Ileum	NonI tissue
MSCCR_reGRID_1048_Biopsy_1794, Control participants,Rectum NonI tissue	MSCCR_reGRID_1048_Biopsy_1794	Ctrl	Rectum	NonI tissue
MSCCR_reGRID_1049_Biopsy_1795, CD participants,Ileum NonI tissue	MSCCR_reGRID_1049_Biopsy_1795	ICD	Ileum	NonI tissue
MSCCR_reGRID_105_Biopsy_211, CD participants,Rectum NonI tissue	MSCCR_reGRID_105_Biopsy_211	CCD	Rectum	NonI tissue
MSCCR_reGRID_1053_Biopsy_1797, CD participants,Rectum I tissue	MSCCR_reGRID_1053_Biopsy_1797	CCD	Rectum	I tissue
MSCCR_reGRID_1053_Biopsy_1798, CD participants,Ileum NonI tissue	MSCCR_reGRID_1053_Biopsy_1798	ICD	Ileum	NonI tissue
MSCCR_reGRID_1053_Biopsy_1799, CD participants,Sigmoid I tissue	MSCCR_reGRID_1053_Biopsy_1799	CCD	Sigmoid	I tissue
MSCCR_reGRID_1061_Biopsy_1800, Control participants,Rectum NonI tissue	MSCCR_reGRID_1061_Biopsy_1800	Ctrl	Rectum	NonI tissue
MSCCR_reGRID_1063_Biopsy_1802, Control participants,Cecum NonI tissue	MSCCR_reGRID_1063_Biopsy_1802	Ctrl	Cecum	NonI tissue
MSCCR_reGRID_1063_Biopsy_1803, Control participants,Rectum NonI tissue	MSCCR_reGRID_1063_Biopsy_1803	Ctrl	Rectum	NonI tissue
MSCCR_reGRID_1064_Biopsy_1804, Control participants,Rectum NonI tissue	MSCCR_reGRID_1064_Biopsy_1804	Ctrl	Rectum	NonI tissue
MSCCR_reGRID_1068_Biopsy_1810, CD participants,Rectum NonI tissue	MSCCR_reGRID_1068_Biopsy_1810	CCD	Rectum	NonI tissue
MSCCR_reGRID_1069_Biopsy_1811, Control participants,Ileum NonI tissue	MSCCR_reGRID_1069_Biopsy_1811	Ctrl	Ileum	NonI tissue
MSCCR_reGRID_1069_Biopsy_1812, Control participants,Rectum NonI tissue	MSCCR_reGRID_1069_Biopsy_1812	Ctrl	Rectum	NonI tissue
MSCCR_reGRID_107_Biopsy_214, CD participants,Sigmoid I tissue	MSCCR_reGRID_107_Biopsy_214	CCD	Sigmoid	I tissue
MSCCR_reGRID_107_Biopsy_215, CD participants,Ileum NonI tissue	MSCCR_reGRID_107_Biopsy_215	ICD	Ileum	NonI tissue
MSCCR_reGRID_107_Biopsy_216, CD participants,Transverse NonI tissue	MSCCR_reGRID_107_Biopsy_216	CCD	Transverse	NonI tissue
MSCCR_reGRID_1070_Biopsy_1813, Control participants,Cecum NonI tissue	MSCCR_reGRID_1070_Biopsy_1813	Ctrl	Cecum	NonI tissue
MSCCR_reGRID_1072_Biopsy_1814, CD participants,Ileum NonI tissue	MSCCR_reGRID_1072_Biopsy_1814	ICD	Ileum	NonI tissue
MSCCR_reGRID_1072_Biopsy_1815, CD participants,Rectum NonI tissue	MSCCR_reGRID_1072_Biopsy_1815	CCD	Rectum	NonI tissue
MSCCR_reGRID_1076_Biopsy_1822, Control participants,Ileum NonI tissue	MSCCR_reGRID_1076_Biopsy_1822	Ctrl	Ileum	NonI tissue
MSCCR_reGRID_1076_Biopsy_1823, Control participants,Rectum NonI tissue	MSCCR_reGRID_1076_Biopsy_1823	Ctrl	Rectum	NonI tissue
MSCCR_reGRID_1077_Biopsy_1824, CD participants,Ileum I tissue	MSCCR_reGRID_1077_Biopsy_1824	ICD	Ileum	I tissue
MSCCR_reGRID_1077_Biopsy_1825, CD participants,Cecum NonI tissue	MSCCR_reGRID_1077_Biopsy_1825	ICD	Cecum	NonI tissue
MSCCR_reGRID_1077_Biopsy_1826, CD participants,Rectum NonI tissue	MSCCR_reGRID_1077_Biopsy_1826	CCD	Rectum	NonI tissue
MSCCR_reGRID_1078_Biopsy_1827, CD participants,Ileum I tissue	MSCCR_reGRID_1078_Biopsy_1827	ICD	Ileum	I tissue
MSCCR_reGRID_1078_Biopsy_1828, CD participants,Rectum NonI tissue	MSCCR_reGRID_1078_Biopsy_1828	CCD	Rectum	NonI tissue
MSCCR_reGRID_1080_Biopsy_1831, Control participants,Ileum NonI tissue	MSCCR_reGRID_1080_Biopsy_1831	Ctrl	Ileum	NonI tissue
MSCCR_reGRID_1080_Biopsy_1832, Control participants,Rectum NonI tissue	MSCCR_reGRID_1080_Biopsy_1832	Ctrl	Rectum	NonI tissue
MSCCR_reGRID_1081_Biopsy_1833, Control participants,Rectum NonI tissue	MSCCR_reGRID_1081_Biopsy_1833	Ctrl	Rectum	NonI tissue
MSCCR_reGRID_1081_Biopsy_1834, Control participants,Ileum NonI tissue	MSCCR_reGRID_1081_Biopsy_1834	Ctrl	Ileum	NonI tissue
MSCCR_reGRID_1082_Biopsy_1835, CD participants,Cecum I tissue	MSCCR_reGRID_1082_Biopsy_1835	ICD	Cecum	I tissue
MSCCR_reGRID_1082_Biopsy_1836, CD participants,RightColon NonI tissue	MSCCR_reGRID_1082_Biopsy_1836	CCD	RightColon	NonI tissue
MSCCR_reGRID_1082_Biopsy_1837, CD participants,Rectum NonI tissue	MSCCR_reGRID_1082_Biopsy_1837	CCD	Rectum	NonI tissue
MSCCR_reGRID_1083_Biopsy_1838, CD participants,Cecum NonI tissue	MSCCR_reGRID_1083_Biopsy_1838	ICD	Cecum	NonI tissue
MSCCR_reGRID_1083_Biopsy_1839, CD participants,Rectum NonI tissue	MSCCR_reGRID_1083_Biopsy_1839	CCD	Rectum	NonI tissue
MSCCR_reGRID_1084_Biopsy_1840, CD participants,Cecum I tissue	MSCCR_reGRID_1084_Biopsy_1840	ICD	Cecum	I tissue
MSCCR_reGRID_1084_Biopsy_1841, CD participants,Rectum NonI tissue	MSCCR_reGRID_1084_Biopsy_1841	CCD	Rectum	NonI tissue
MSCCR_reGRID_1085_Biopsy_1842, Control participants,Ileum NonI tissue	MSCCR_reGRID_1085_Biopsy_1842	Ctrl	Ileum	NonI tissue
MSCCR_reGRID_1085_Biopsy_1843, Control participants,Rectum NonI tissue	MSCCR_reGRID_1085_Biopsy_1843	Ctrl	Rectum	NonI tissue
MSCCR_reGRID_1086_Biopsy_1844, Control participants,Cecum NonI tissue	MSCCR_reGRID_1086_Biopsy_1844	Ctrl	Cecum	NonI tissue
MSCCR_reGRID_1086_Biopsy_1845, Control participants,Rectum NonI tissue	MSCCR_reGRID_1086_Biopsy_1845	Ctrl	Rectum	NonI tissue
MSCCR_reGRID_1087_Biopsy_1846, Control participants,Rectum NonI tissue	MSCCR_reGRID_1087_Biopsy_1846	Ctrl	Rectum	NonI tissue
MSCCR_reGRID_1087_Biopsy_1847, Control participants,Cecum NonI tissue	MSCCR_reGRID_1087_Biopsy_1847	Ctrl	Cecum	NonI tissue
MSCCR_reGRID_1089_Biopsy_1850, CD participants,Rectum I tissue	MSCCR_reGRID_1089_Biopsy_1850	CCD	Rectum	I tissue
MSCCR_reGRID_1089_Biopsy_1851, CD participants,Ileum NonI tissue	MSCCR_reGRID_1089_Biopsy_1851	ICD	Ileum	NonI tissue
MSCCR_reGRID_109_Biopsy_217, CD participants,Ileum NonI tissue	MSCCR_reGRID_109_Biopsy_217	ICD	Ileum	NonI tissue
MSCCR_reGRID_109_Biopsy_218, CD participants,RightColon NonI tissue	MSCCR_reGRID_109_Biopsy_218	CCD	RightColon	NonI tissue
MSCCR_reGRID_109_Biopsy_219, CD participants,LeftColon NonI tissue	MSCCR_reGRID_109_Biopsy_219	CCD	LeftColon	NonI tissue
MSCCR_reGRID_1090_Biopsy_1852, Control participants,Cecum NonI tissue	MSCCR_reGRID_1090_Biopsy_1852	Ctrl	Cecum	NonI tissue
MSCCR_reGRID_1090_Biopsy_1853, Control participants,Rectum NonI tissue	MSCCR_reGRID_1090_Biopsy_1853	Ctrl	Rectum	NonI tissue
MSCCR_reGRID_1092_Biopsy_1857, Control participants,Rectum NonI tissue	MSCCR_reGRID_1092_Biopsy_1857	Ctrl	Rectum	NonI tissue
MSCCR_reGRID_1092_Biopsy_1858, Control participants,Cecum NonI tissue	MSCCR_reGRID_1092_Biopsy_1858	Ctrl	Cecum	NonI tissue
MSCCR_reGRID_1093_Biopsy_1859, Control participants,Rectum NonI tissue	MSCCR_reGRID_1093_Biopsy_1859	Ctrl	Rectum	NonI tissue
MSCCR_reGRID_1094_Biopsy_1860, Control participants,Rectum NonI tissue	MSCCR_reGRID_1094_Biopsy_1860	Ctrl	Rectum	NonI tissue
MSCCR_reGRID_1094_Biopsy_1861, Control participants,Cecum NonI tissue	MSCCR_reGRID_1094_Biopsy_1861	Ctrl	Cecum	NonI tissue
MSCCR_reGRID_1096_Biopsy_1862, CD participants,Rectum NonI tissue	MSCCR_reGRID_1096_Biopsy_1862	CCD	Rectum	NonI tissue
MSCCR_reGRID_1096_Biopsy_1863, CD participants,Ileum NonI tissue	MSCCR_reGRID_1096_Biopsy_1863	ICD	Ileum	NonI tissue
MSCCR_reGRID_1099_Biopsy_1866, CD participants,Ileum NonI tissue	MSCCR_reGRID_1099_Biopsy_1866	ICD	Ileum	NonI tissue
MSCCR_reGRID_1099_Biopsy_1867, CD participants,Rectum I tissue	MSCCR_reGRID_1099_Biopsy_1867	CCD	Rectum	I tissue
MSCCR_reGRID_110_Biopsy_220, CD participants,Sigmoid NonI tissue	MSCCR_reGRID_110_Biopsy_220	CCD	Sigmoid	NonI tissue
MSCCR_reGRID_110_Biopsy_221, CD participants,RightColon NonI tissue	MSCCR_reGRID_110_Biopsy_221	CCD	RightColon	NonI tissue
MSCCR_reGRID_110_Biopsy_222, CD participants,LeftColon NonI tissue	MSCCR_reGRID_110_Biopsy_222	CCD	LeftColon	NonI tissue
MSCCR_reGRID_1105_Biopsy_1877, CD participants,Cecum I tissue	MSCCR_reGRID_1105_Biopsy_1877	ICD	Cecum	I tissue
MSCCR_reGRID_1105_Biopsy_1878, CD participants,Rectum NonI tissue	MSCCR_reGRID_1105_Biopsy_1878	CCD	Rectum	NonI tissue
MSCCR_reGRID_1108_Biopsy_1879, Control participants,Ileum NonI tissue	MSCCR_reGRID_1108_Biopsy_1879	Ctrl	Ileum	NonI tissue
MSCCR_reGRID_1108_Biopsy_1880, Control participants,Rectum NonI tissue	MSCCR_reGRID_1108_Biopsy_1880	Ctrl	Rectum	NonI tissue
MSCCR_reGRID_111_Biopsy_223, CD participants,Rectum I tissue	MSCCR_reGRID_111_Biopsy_223	CCD	Rectum	I tissue
MSCCR_reGRID_111_Biopsy_224, CD participants,RightColon NonI tissue	MSCCR_reGRID_111_Biopsy_224	CCD	RightColon	NonI tissue
MSCCR_reGRID_111_Biopsy_225, CD participants,Ileum NonI tissue	MSCCR_reGRID_111_Biopsy_225	ICD	Ileum	NonI tissue
MSCCR_reGRID_1111_Biopsy_1884, Control participants,Ileum NonI tissue	MSCCR_reGRID_1111_Biopsy_1884	Ctrl	Ileum	NonI tissue
MSCCR_reGRID_1111_Biopsy_1885, Control participants,Rectum NonI tissue	MSCCR_reGRID_1111_Biopsy_1885	Ctrl	Rectum	NonI tissue
MSCCR_reGRID_1112_Biopsy_1886, Control participants,Ileum NonI tissue	MSCCR_reGRID_1112_Biopsy_1886	Ctrl	Ileum	NonI tissue
MSCCR_reGRID_1112_Biopsy_1887, Control participants,Rectum NonI tissue	MSCCR_reGRID_1112_Biopsy_1887	Ctrl	Rectum	NonI tissue
MSCCR_reGRID_1113_Biopsy_1888, Control participants,Rectum NonI tissue	MSCCR_reGRID_1113_Biopsy_1888	Ctrl	Rectum	NonI tissue
MSCCR_reGRID_1113_Biopsy_1889, Control participants,Cecum NonI tissue	MSCCR_reGRID_1113_Biopsy_1889	Ctrl	Cecum	NonI tissue
MSCCR_reGRID_1115_Biopsy_1893, Control participants,Ileum NonI tissue	MSCCR_reGRID_1115_Biopsy_1893	Ctrl	Ileum	NonI tissue
MSCCR_reGRID_1115_Biopsy_1894, Control participants,Rectum NonI tissue	MSCCR_reGRID_1115_Biopsy_1894	Ctrl	Rectum	NonI tissue
MSCCR_reGRID_1117_Biopsy_1895, CD participants,Rectum NonI tissue	MSCCR_reGRID_1117_Biopsy_1895	CCD	Rectum	NonI tissue
MSCCR_reGRID_1117_Biopsy_1896, CD participants,Rectum I tissue	MSCCR_reGRID_1117_Biopsy_1896	CCD	Rectum	I tissue
MSCCR_reGRID_112_Biopsy_226, CD participants,RightColon NonI tissue	MSCCR_reGRID_112_Biopsy_226	CCD	RightColon	NonI tissue
MSCCR_reGRID_112_Biopsy_227, CD participants,Rectum NonI tissue	MSCCR_reGRID_112_Biopsy_227	CCD	Rectum	NonI tissue
MSCCR_reGRID_112_Biopsy_228, CD participants,Ileum NonI tissue	MSCCR_reGRID_112_Biopsy_228	ICD	Ileum	NonI tissue
MSCCR_reGRID_1120_Biopsy_1899, Control participants,Cecum NonI tissue	MSCCR_reGRID_1120_Biopsy_1899	Ctrl	Cecum	NonI tissue
MSCCR_reGRID_1120_Biopsy_1900, Control participants,Rectum NonI tissue	MSCCR_reGRID_1120_Biopsy_1900	Ctrl	Rectum	NonI tissue
MSCCR_reGRID_1122_Biopsy_1901, Control participants,Rectum NonI tissue	MSCCR_reGRID_1122_Biopsy_1901	Ctrl	Rectum	NonI tissue
MSCCR_reGRID_1122_Biopsy_1902, Control participants,Cecum NonI tissue	MSCCR_reGRID_1122_Biopsy_1902	Ctrl	Cecum	NonI tissue
MSCCR_reGRID_1123_Biopsy_1903, Control participants,Ileum NonI tissue	MSCCR_reGRID_1123_Biopsy_1903	Ctrl	Ileum	NonI tissue
MSCCR_reGRID_1123_Biopsy_1904, Control participants,Rectum NonI tissue	MSCCR_reGRID_1123_Biopsy_1904	Ctrl	Rectum	NonI tissue
MSCCR_reGRID_1124_Biopsy_1905, CD participants,Ileum NonI tissue	MSCCR_reGRID_1124_Biopsy_1905	ICD	Ileum	NonI tissue
MSCCR_reGRID_1124_Biopsy_1906, CD participants,Rectum I tissue	MSCCR_reGRID_1124_Biopsy_1906	CCD	Rectum	I tissue
MSCCR_reGRID_1125_Biopsy_1907, CD participants,Ileum I tissue	MSCCR_reGRID_1125_Biopsy_1907	ICD	Ileum	I tissue
MSCCR_reGRID_1125_Biopsy_1908, CD participants,Rectum NonI tissue	MSCCR_reGRID_1125_Biopsy_1908	CCD	Rectum	NonI tissue
MSCCR_reGRID_1127_Biopsy_1911, Control participants,Ileum NonI tissue	MSCCR_reGRID_1127_Biopsy_1911	Ctrl	Ileum	NonI tissue
MSCCR_reGRID_1127_Biopsy_1912, Control participants,Rectum NonI tissue	MSCCR_reGRID_1127_Biopsy_1912	Ctrl	Rectum	NonI tissue
MSCCR_reGRID_1129_Biopsy_1914, Control participants,Rectum NonI tissue	MSCCR_reGRID_1129_Biopsy_1914	Ctrl	Rectum	NonI tissue
MSCCR_reGRID_1129_Biopsy_1915, Control participants,Transverse NonI tissue	MSCCR_reGRID_1129_Biopsy_1915	Ctrl	Transverse	NonI tissue
MSCCR_reGRID_113_Biopsy_229, CD participants,RightColon NonI tissue	MSCCR_reGRID_113_Biopsy_229	CCD	RightColon	NonI tissue
MSCCR_reGRID_113_Biopsy_230, CD participants,LeftColon NonI tissue	MSCCR_reGRID_113_Biopsy_230	CCD	LeftColon	NonI tissue
MSCCR_reGRID_113_Biopsy_231, CD participants,Ileum I tissue	MSCCR_reGRID_113_Biopsy_231	ICD	Ileum	I tissue
MSCCR_reGRID_1134_Biopsy_1916, Control participants,Rectum NonI tissue	MSCCR_reGRID_1134_Biopsy_1916	Ctrl	Rectum	NonI tissue
MSCCR_reGRID_1134_Biopsy_1917, Control participants,Ileum NonI tissue	MSCCR_reGRID_1134_Biopsy_1917	Ctrl	Ileum	NonI tissue
MSCCR_reGRID_1135_Biopsy_1918, CD participants,Rectum NonI tissue	MSCCR_reGRID_1135_Biopsy_1918	CCD	Rectum	NonI tissue
MSCCR_reGRID_1138_Biopsy_1922, Control participants,Cecum NonI tissue	MSCCR_reGRID_1138_Biopsy_1922	Ctrl	Cecum	NonI tissue
MSCCR_reGRID_1138_Biopsy_1923, Control participants,Rectum NonI tissue	MSCCR_reGRID_1138_Biopsy_1923	Ctrl	Rectum	NonI tissue
MSCCR_reGRID_1142_Biopsy_1925, CD participants,Cecum NonI tissue	MSCCR_reGRID_1142_Biopsy_1925	ICD	Cecum	NonI tissue
MSCCR_reGRID_1142_Biopsy_1926, CD participants,Rectum I tissue	MSCCR_reGRID_1142_Biopsy_1926	CCD	Rectum	I tissue
MSCCR_reGRID_1148_Biopsy_1929, CD participants,Ileum NonI tissue	MSCCR_reGRID_1148_Biopsy_1929	ICD	Ileum	NonI tissue
MSCCR_reGRID_1148_Biopsy_1930, CD participants,RightColon I tissue	MSCCR_reGRID_1148_Biopsy_1930	CCD	RightColon	I tissue
MSCCR_reGRID_1148_Biopsy_1931, CD participants,Rectum I tissue	MSCCR_reGRID_1148_Biopsy_1931	CCD	Rectum	I tissue
MSCCR_reGRID_1148_Biopsy_1932, CD participants,Rectum NonI tissue	MSCCR_reGRID_1148_Biopsy_1932	CCD	Rectum	NonI tissue
MSCCR_reGRID_1151_Biopsy_1938, Control participants,Rectum NonI tissue	MSCCR_reGRID_1151_Biopsy_1938	Ctrl	Rectum	NonI tissue
MSCCR_reGRID_1151_Biopsy_1939, Control participants,Ileum NonI tissue	MSCCR_reGRID_1151_Biopsy_1939	Ctrl	Ileum	NonI tissue
MSCCR_reGRID_1152_Biopsy_1940, Control participants,Rectum NonI tissue	MSCCR_reGRID_1152_Biopsy_1940	Ctrl	Rectum	NonI tissue
MSCCR_reGRID_1152_Biopsy_1941, Control participants,Ileum NonI tissue	MSCCR_reGRID_1152_Biopsy_1941	Ctrl	Ileum	NonI tissue
MSCCR_reGRID_1154_Biopsy_1942, Control participants,Cecum NonI tissue	MSCCR_reGRID_1154_Biopsy_1942	Ctrl	Cecum	NonI tissue
MSCCR_reGRID_1154_Biopsy_1943, Control participants,Rectum NonI tissue	MSCCR_reGRID_1154_Biopsy_1943	Ctrl	Rectum	NonI tissue
MSCCR_reGRID_1157_Biopsy_1947, Control participants,Rectum NonI tissue	MSCCR_reGRID_1157_Biopsy_1947	Ctrl	Rectum	NonI tissue
MSCCR_reGRID_1157_Biopsy_1948, Control participants,RightColon NonI tissue	MSCCR_reGRID_1157_Biopsy_1948	Ctrl	RightColon	NonI tissue
MSCCR_reGRID_116_Biopsy_235, CD participants,Ileum I tissue	MSCCR_reGRID_116_Biopsy_235	ICD	Ileum	I tissue
MSCCR_reGRID_116_Biopsy_236, CD participants,RightColon NonI tissue	MSCCR_reGRID_116_Biopsy_236	CCD	RightColon	NonI tissue
MSCCR_reGRID_116_Biopsy_237, CD participants,Sigmoid NonI tissue	MSCCR_reGRID_116_Biopsy_237	CCD	Sigmoid	NonI tissue
MSCCR_reGRID_1165_Biopsy_1953, CD participants,Ileum NonI tissue	MSCCR_reGRID_1165_Biopsy_1953	ICD	Ileum	NonI tissue
MSCCR_reGRID_1165_Biopsy_1954, CD participants,Rectum I tissue	MSCCR_reGRID_1165_Biopsy_1954	CCD	Rectum	I tissue
MSCCR_reGRID_1166_Biopsy_1955, Control participants,Ileum NonI tissue	MSCCR_reGRID_1166_Biopsy_1955	Ctrl	Ileum	NonI tissue
MSCCR_reGRID_1166_Biopsy_1956, Control participants,Rectum NonI tissue	MSCCR_reGRID_1166_Biopsy_1956	Ctrl	Rectum	NonI tissue
MSCCR_reGRID_1167_Biopsy_1957, CD participants,Rectum NonI tissue	MSCCR_reGRID_1167_Biopsy_1957	CCD	Rectum	NonI tissue
MSCCR_reGRID_1167_Biopsy_1958, CD participants,Ileum I tissue	MSCCR_reGRID_1167_Biopsy_1958	ICD	Ileum	I tissue
MSCCR_reGRID_1169_Biopsy_1961, CD participants,Transverse NonI tissue	MSCCR_reGRID_1169_Biopsy_1961	CCD	Transverse	NonI tissue
MSCCR_reGRID_1169_Biopsy_1962, CD participants,Cecum I tissue	MSCCR_reGRID_1169_Biopsy_1962	ICD	Cecum	I tissue
MSCCR_reGRID_1169_Biopsy_1963, CD participants,Rectum I tissue	MSCCR_reGRID_1169_Biopsy_1963	CCD	Rectum	I tissue
MSCCR_reGRID_118_Biopsy_241, CD participants,Ileum NonI tissue	MSCCR_reGRID_118_Biopsy_241	ICD	Ileum	NonI tissue
MSCCR_reGRID_118_Biopsy_242, CD participants,Transverse NonI tissue	MSCCR_reGRID_118_Biopsy_242	CCD	Transverse	NonI tissue
MSCCR_reGRID_118_Biopsy_243, CD participants,Sigmoid NonI tissue	MSCCR_reGRID_118_Biopsy_243	CCD	Sigmoid	NonI tissue
MSCCR_reGRID_1180_Biopsy_1973, CD participants,Ileum I tissue	MSCCR_reGRID_1180_Biopsy_1973	ICD	Ileum	I tissue
MSCCR_reGRID_1180_Biopsy_1974, CD participants,Rectum NonI tissue	MSCCR_reGRID_1180_Biopsy_1974	CCD	Rectum	NonI tissue
MSCCR_reGRID_1184_Biopsy_1976, Control participants,Ileum NonI tissue	MSCCR_reGRID_1184_Biopsy_1976	Ctrl	Ileum	NonI tissue
MSCCR_reGRID_1184_Biopsy_1977, Control participants,Rectum NonI tissue	MSCCR_reGRID_1184_Biopsy_1977	Ctrl	Rectum	NonI tissue
MSCCR_reGRID_1186_Biopsy_1980, CD participants,Ileum I tissue	MSCCR_reGRID_1186_Biopsy_1980	ICD	Ileum	I tissue
MSCCR_reGRID_1186_Biopsy_1981, CD participants,Rectum NonI tissue	MSCCR_reGRID_1186_Biopsy_1981	CCD	Rectum	NonI tissue
MSCCR_reGRID_1187_Biopsy_1982, CD participants,RightColon I tissue	MSCCR_reGRID_1187_Biopsy_1982	CCD	RightColon	I tissue
MSCCR_reGRID_1187_Biopsy_1983, CD participants,Rectum NonI tissue	MSCCR_reGRID_1187_Biopsy_1983	CCD	Rectum	NonI tissue
MSCCR_reGRID_1187_Biopsy_1984, CD participants,Ileum I tissue	MSCCR_reGRID_1187_Biopsy_1984	ICD	Ileum	I tissue
MSCCR_reGRID_1192_Biopsy_1985, CD participants,Ileum NonI tissue	MSCCR_reGRID_1192_Biopsy_1985	ICD	Ileum	NonI tissue
MSCCR_reGRID_1192_Biopsy_1986, CD participants,Rectum NonI tissue	MSCCR_reGRID_1192_Biopsy_1986	CCD	Rectum	NonI tissue
MSCCR_reGRID_1192_Biopsy_1987, CD participants,Rectum I tissue	MSCCR_reGRID_1192_Biopsy_1987	CCD	Rectum	I tissue
MSCCR_reGRID_1195_Biopsy_1990, CD participants,Rectum NonI tissue	MSCCR_reGRID_1195_Biopsy_1990	CCD	Rectum	NonI tissue
MSCCR_reGRID_1195_Biopsy_1991, CD participants,Ileum NonI tissue	MSCCR_reGRID_1195_Biopsy_1991	ICD	Ileum	NonI tissue
MSCCR_reGRID_1201_Biopsy_1993, Control participants,Ileum NonI tissue	MSCCR_reGRID_1201_Biopsy_1993	Ctrl	Ileum	NonI tissue
MSCCR_reGRID_1201_Biopsy_1994, Control participants,Rectum NonI tissue	MSCCR_reGRID_1201_Biopsy_1994	Ctrl	Rectum	NonI tissue
MSCCR_reGRID_1203_Biopsy_1996, CD participants,Rectum I tissue	MSCCR_reGRID_1203_Biopsy_1996	CCD	Rectum	I tissue
MSCCR_reGRID_1203_Biopsy_1997, CD participants,Ileum I tissue	MSCCR_reGRID_1203_Biopsy_1997	ICD	Ileum	I tissue
MSCCR_reGRID_1207_Biopsy_2003, CD participants,Sigmoid NonI tissue	MSCCR_reGRID_1207_Biopsy_2003	CCD	Sigmoid	NonI tissue
MSCCR_reGRID_1207_Biopsy_2004, CD participants,Sigmoid I tissue	MSCCR_reGRID_1207_Biopsy_2004	CCD	Sigmoid	I tissue
MSCCR_reGRID_1207_Biopsy_2005, CD participants,Ileum NonI tissue	MSCCR_reGRID_1207_Biopsy_2005	ICD	Ileum	NonI tissue
MSCCR_reGRID_1208_Biopsy_2006, CD participants,Rectum NonI tissue	MSCCR_reGRID_1208_Biopsy_2006	CCD	Rectum	NonI tissue
MSCCR_reGRID_1214_Biopsy_2007, CD participants,Ileum NonI tissue	MSCCR_reGRID_1214_Biopsy_2007	ICD	Ileum	NonI tissue
MSCCR_reGRID_1214_Biopsy_2008, CD participants,Rectum NonI tissue	MSCCR_reGRID_1214_Biopsy_2008	CCD	Rectum	NonI tissue
MSCCR_reGRID_1214_Biopsy_2009, CD participants,Rectum I tissue	MSCCR_reGRID_1214_Biopsy_2009	CCD	Rectum	I tissue
MSCCR_reGRID_122_Biopsy_245, CD participants,Cecum I tissue	MSCCR_reGRID_122_Biopsy_245	ICD	Cecum	I tissue
MSCCR_reGRID_122_Biopsy_246, CD participants,Rectum NonI tissue	MSCCR_reGRID_122_Biopsy_246	CCD	Rectum	NonI tissue
MSCCR_reGRID_123_Biopsy_247, CD participants,Ileum I tissue	MSCCR_reGRID_123_Biopsy_247	ICD	Ileum	I tissue
MSCCR_reGRID_123_Biopsy_248, CD participants,Transverse NonI tissue	MSCCR_reGRID_123_Biopsy_248	CCD	Transverse	NonI tissue
MSCCR_reGRID_123_Biopsy_249, CD participants,LeftColon NonI tissue	MSCCR_reGRID_123_Biopsy_249	CCD	LeftColon	NonI tissue
MSCCR_reGRID_1233_Biopsy_2011, CD participants,Rectum NonI tissue	MSCCR_reGRID_1233_Biopsy_2011	CCD	Rectum	NonI tissue
MSCCR_reGRID_1233_Biopsy_2012, CD participants,Ileum NonI tissue	MSCCR_reGRID_1233_Biopsy_2012	ICD	Ileum	NonI tissue
MSCCR_reGRID_1236_Biopsy_2014, Control participants,Cecum NonI tissue	MSCCR_reGRID_1236_Biopsy_2014	Ctrl	Cecum	NonI tissue
MSCCR_reGRID_1236_Biopsy_2015, Control participants,Rectum NonI tissue	MSCCR_reGRID_1236_Biopsy_2015	Ctrl	Rectum	NonI tissue
MSCCR_reGRID_1258_Biopsy_2016, CD participants,Ileum I tissue	MSCCR_reGRID_1258_Biopsy_2016	ICD	Ileum	I tissue
MSCCR_reGRID_1258_Biopsy_2017, CD participants,Rectum NonI tissue	MSCCR_reGRID_1258_Biopsy_2017	CCD	Rectum	NonI tissue
MSCCR_reGRID_127_Biopsy_252, CD participants,Ileum NonI tissue	MSCCR_reGRID_127_Biopsy_252	ICD	Ileum	NonI tissue
MSCCR_reGRID_127_Biopsy_253, CD participants,Rectum I tissue	MSCCR_reGRID_127_Biopsy_253	CCD	Rectum	I tissue
MSCCR_reGRID_127_Biopsy_254, CD participants,Cecum I tissue	MSCCR_reGRID_127_Biopsy_254	ICD	Cecum	I tissue
MSCCR_reGRID_128_Biopsy_255, CD participants,Rectum NonI tissue	MSCCR_reGRID_128_Biopsy_255	CCD	Rectum	NonI tissue
MSCCR_reGRID_128_Biopsy_256, CD participants,Ileum NonI tissue	MSCCR_reGRID_128_Biopsy_256	ICD	Ileum	NonI tissue
MSCCR_reGRID_129_Biopsy_257, CD participants,Ileum NonI tissue	MSCCR_reGRID_129_Biopsy_257	ICD	Ileum	NonI tissue
MSCCR_reGRID_129_Biopsy_258, CD participants,Sigmoid NonI tissue	MSCCR_reGRID_129_Biopsy_258	CCD	Sigmoid	NonI tissue
MSCCR_reGRID_129_Biopsy_259, CD participants,Rectum NonI tissue	MSCCR_reGRID_129_Biopsy_259	CCD	Rectum	NonI tissue
MSCCR_reGRID_1291_Biopsy_2021, CD participants,Rectum NonI tissue	MSCCR_reGRID_1291_Biopsy_2021	CCD	Rectum	NonI tissue
MSCCR_reGRID_1291_Biopsy_2022, CD participants,Ileum I tissue	MSCCR_reGRID_1291_Biopsy_2022	ICD	Ileum	I tissue
MSCCR_reGRID_1292_Biopsy_2023, CD participants,Cecum NonI tissue	MSCCR_reGRID_1292_Biopsy_2023	ICD	Cecum	NonI tissue
MSCCR_reGRID_1292_Biopsy_2024, CD participants,Ileum I tissue	MSCCR_reGRID_1292_Biopsy_2024	ICD	Ileum	I tissue
MSCCR_reGRID_1292_Biopsy_2025, CD participants,Rectum NonI tissue	MSCCR_reGRID_1292_Biopsy_2025	CCD	Rectum	NonI tissue
MSCCR_reGRID_1299_Biopsy_2028, CD participants,Rectum NonI tissue	MSCCR_reGRID_1299_Biopsy_2028	CCD	Rectum	NonI tissue
MSCCR_reGRID_1299_Biopsy_2029, CD participants,Ileum I tissue	MSCCR_reGRID_1299_Biopsy_2029	ICD	Ileum	I tissue
MSCCR_reGRID_1299_Biopsy_2030, CD participants,Cecum NonI tissue	MSCCR_reGRID_1299_Biopsy_2030	ICD	Cecum	NonI tissue
MSCCR_reGRID_13_Biopsy_25, CD participants,Ileum I tissue	MSCCR_reGRID_13_Biopsy_25	ICD	Ileum	I tissue
MSCCR_reGRID_13_Biopsy_26, CD participants,RightColon I tissue	MSCCR_reGRID_13_Biopsy_26	CCD	RightColon	I tissue
MSCCR_reGRID_13_Biopsy_27, CD participants,LeftColon I tissue	MSCCR_reGRID_13_Biopsy_27	CCD	LeftColon	I tissue
MSCCR_reGRID_130_Biopsy_260, CD participants,Ileum I tissue	MSCCR_reGRID_130_Biopsy_260	ICD	Ileum	I tissue
MSCCR_reGRID_130_Biopsy_261, CD participants,RightColon NonI tissue	MSCCR_reGRID_130_Biopsy_261	CCD	RightColon	NonI tissue
MSCCR_reGRID_130_Biopsy_262, CD participants,LeftColon NonI tissue	MSCCR_reGRID_130_Biopsy_262	CCD	LeftColon	NonI tissue
MSCCR_reGRID_1300_Biopsy_2031, CD participants,Ileum I tissue	MSCCR_reGRID_1300_Biopsy_2031	ICD	Ileum	I tissue
MSCCR_reGRID_1300_Biopsy_2032, CD participants,Rectum I tissue	MSCCR_reGRID_1300_Biopsy_2032	CCD	Rectum	I tissue
MSCCR_reGRID_1302_Biopsy_2033, CD participants,Cecum I tissue	MSCCR_reGRID_1302_Biopsy_2033	ICD	Cecum	I tissue
MSCCR_reGRID_1302_Biopsy_2034, CD participants,RightColon NonI tissue	MSCCR_reGRID_1302_Biopsy_2034	CCD	RightColon	NonI tissue
MSCCR_reGRID_1302_Biopsy_2035, CD participants,Rectum NonI tissue	MSCCR_reGRID_1302_Biopsy_2035	CCD	Rectum	NonI tissue
MSCCR_reGRID_1304_Biopsy_2037, CD participants,Rectum I tissue	MSCCR_reGRID_1304_Biopsy_2037	CCD	Rectum	I tissue
MSCCR_reGRID_1305_Biopsy_2038, CD participants,Rectum I tissue	MSCCR_reGRID_1305_Biopsy_2038	CCD	Rectum	I tissue
MSCCR_reGRID_1305_Biopsy_2039, CD participants,RightColon NonI tissue	MSCCR_reGRID_1305_Biopsy_2039	CCD	RightColon	NonI tissue
MSCCR_reGRID_1311_Biopsy_2041, CD participants,Transverse I tissue	MSCCR_reGRID_1311_Biopsy_2041	CCD	Transverse	I tissue
MSCCR_reGRID_1311_Biopsy_2042, CD participants,Rectum I tissue	MSCCR_reGRID_1311_Biopsy_2042	CCD	Rectum	I tissue
MSCCR_reGRID_1316_Biopsy_2046, Control participants,Rectum NonI tissue	MSCCR_reGRID_1316_Biopsy_2046	Ctrl	Rectum	NonI tissue
MSCCR_reGRID_1316_Biopsy_2047, Control participants,Cecum NonI tissue	MSCCR_reGRID_1316_Biopsy_2047	Ctrl	Cecum	NonI tissue
MSCCR_reGRID_1318_Biopsy_2051, CD participants,Ileum NonI tissue	MSCCR_reGRID_1318_Biopsy_2051	ICD	Ileum	NonI tissue
MSCCR_reGRID_1318_Biopsy_2052, CD participants,Rectum NonI tissue	MSCCR_reGRID_1318_Biopsy_2052	CCD	Rectum	NonI tissue
MSCCR_reGRID_1319_Biopsy_2053, CD participants,Rectum NonI tissue	MSCCR_reGRID_1319_Biopsy_2053	CCD	Rectum	NonI tissue
MSCCR_reGRID_1319_Biopsy_2054, CD participants,Sigmoid I tissue	MSCCR_reGRID_1319_Biopsy_2054	CCD	Sigmoid	I tissue
MSCCR_reGRID_1319_Biopsy_2055, CD participants,Ileum NonI tissue	MSCCR_reGRID_1319_Biopsy_2055	ICD	Ileum	NonI tissue
MSCCR_reGRID_132_Biopsy_265, CD participants,Ileum NonI tissue	MSCCR_reGRID_132_Biopsy_265	ICD	Ileum	NonI tissue
MSCCR_reGRID_132_Biopsy_266, CD participants,RightColon NonI tissue	MSCCR_reGRID_132_Biopsy_266	CCD	RightColon	NonI tissue
MSCCR_reGRID_132_Biopsy_267, CD participants,Rectum NonI tissue	MSCCR_reGRID_132_Biopsy_267	CCD	Rectum	NonI tissue
MSCCR_reGRID_1323_Biopsy_2057, CD participants,Ileum I tissue	MSCCR_reGRID_1323_Biopsy_2057	ICD	Ileum	I tissue
MSCCR_reGRID_1323_Biopsy_2058, CD participants,Rectum I tissue	MSCCR_reGRID_1323_Biopsy_2058	CCD	Rectum	I tissue
MSCCR_reGRID_1326_Biopsy_2059, CD participants,Ileum NonI tissue	MSCCR_reGRID_1326_Biopsy_2059	ICD	Ileum	NonI tissue
MSCCR_reGRID_1326_Biopsy_2060, CD participants,Sigmoid I tissue	MSCCR_reGRID_1326_Biopsy_2060	CCD	Sigmoid	I tissue
MSCCR_reGRID_1326_Biopsy_2061, CD participants,Rectum I tissue	MSCCR_reGRID_1326_Biopsy_2061	CCD	Rectum	I tissue
MSCCR_reGRID_1327_Biopsy_2062, Control participants,Rectum NonI tissue	MSCCR_reGRID_1327_Biopsy_2062	Ctrl	Rectum	NonI tissue
MSCCR_reGRID_133_Biopsy_268, CD participants,Rectum NonI tissue	MSCCR_reGRID_133_Biopsy_268	CCD	Rectum	NonI tissue
MSCCR_reGRID_133_Biopsy_269, CD participants,Ileum NonI tissue	MSCCR_reGRID_133_Biopsy_269	ICD	Ileum	NonI tissue
MSCCR_reGRID_1330_Biopsy_2066, Control participants,Ileum NonI tissue	MSCCR_reGRID_1330_Biopsy_2066	Ctrl	Ileum	NonI tissue
MSCCR_reGRID_1330_Biopsy_2067, Control participants,Rectum NonI tissue	MSCCR_reGRID_1330_Biopsy_2067	Ctrl	Rectum	NonI tissue
MSCCR_reGRID_1331_Biopsy_2068, Control participants,Ileum NonI tissue	MSCCR_reGRID_1331_Biopsy_2068	Ctrl	Ileum	NonI tissue
MSCCR_reGRID_1331_Biopsy_2069, Control participants,Rectum NonI tissue	MSCCR_reGRID_1331_Biopsy_2069	Ctrl	Rectum	NonI tissue
MSCCR_reGRID_1332_Biopsy_2070, Control participants,Rectum NonI tissue	MSCCR_reGRID_1332_Biopsy_2070	Ctrl	Rectum	NonI tissue
MSCCR_reGRID_1332_Biopsy_2071, Control participants,Ileum NonI tissue	MSCCR_reGRID_1332_Biopsy_2071	Ctrl	Ileum	NonI tissue
MSCCR_reGRID_1333_Biopsy_2072, Control participants,Cecum NonI tissue	MSCCR_reGRID_1333_Biopsy_2072	Ctrl	Cecum	NonI tissue
MSCCR_reGRID_1333_Biopsy_2073, Control participants,Rectum NonI tissue	MSCCR_reGRID_1333_Biopsy_2073	Ctrl	Rectum	NonI tissue
MSCCR_reGRID_1335_Biopsy_2074, Control participants,Ileum NonI tissue	MSCCR_reGRID_1335_Biopsy_2074	Ctrl	Ileum	NonI tissue
MSCCR_reGRID_1335_Biopsy_2075, Control participants,Rectum NonI tissue	MSCCR_reGRID_1335_Biopsy_2075	Ctrl	Rectum	NonI tissue
MSCCR_reGRID_1337_Biopsy_2076, Control participants,Ileum NonI tissue	MSCCR_reGRID_1337_Biopsy_2076	Ctrl	Ileum	NonI tissue
MSCCR_reGRID_1339_Biopsy_2077, CD participants,Ileum NonI tissue	MSCCR_reGRID_1339_Biopsy_2077	ICD	Ileum	NonI tissue
MSCCR_reGRID_1339_Biopsy_2078, CD participants,Rectum I tissue	MSCCR_reGRID_1339_Biopsy_2078	CCD	Rectum	I tissue
MSCCR_reGRID_134_Biopsy_270, CD participants,Ileum I tissue	MSCCR_reGRID_134_Biopsy_270	ICD	Ileum	I tissue
MSCCR_reGRID_134_Biopsy_271, CD participants,LeftColon I tissue	MSCCR_reGRID_134_Biopsy_271	CCD	LeftColon	I tissue
MSCCR_reGRID_1340_Biopsy_2079, Control participants,Ileum NonI tissue	MSCCR_reGRID_1340_Biopsy_2079	Ctrl	Ileum	NonI tissue
MSCCR_reGRID_1340_Biopsy_2080, Control participants,Rectum NonI tissue	MSCCR_reGRID_1340_Biopsy_2080	Ctrl	Rectum	NonI tissue
MSCCR_reGRID_1343_Biopsy_2083, CD participants,Ileum NonI tissue	MSCCR_reGRID_1343_Biopsy_2083	ICD	Ileum	NonI tissue
MSCCR_reGRID_1344_Biopsy_2084, Control participants,Ileum NonI tissue	MSCCR_reGRID_1344_Biopsy_2084	Ctrl	Ileum	NonI tissue
MSCCR_reGRID_1344_Biopsy_2085, Control participants,Rectum NonI tissue	MSCCR_reGRID_1344_Biopsy_2085	Ctrl	Rectum	NonI tissue
MSCCR_reGRID_1345_Biopsy_2086, CD participants,Rectum I tissue	MSCCR_reGRID_1345_Biopsy_2086	CCD	Rectum	I tissue
MSCCR_reGRID_1345_Biopsy_2087, CD participants,Ileum NonI tissue	MSCCR_reGRID_1345_Biopsy_2087	ICD	Ileum	NonI tissue
MSCCR_reGRID_1346_Biopsy_2088, Control participants,Ileum NonI tissue	MSCCR_reGRID_1346_Biopsy_2088	Ctrl	Ileum	NonI tissue
MSCCR_reGRID_1346_Biopsy_2089, Control participants,Rectum NonI tissue	MSCCR_reGRID_1346_Biopsy_2089	Ctrl	Rectum	NonI tissue
MSCCR_reGRID_1348_Biopsy_2090, Control participants,Rectum NonI tissue	MSCCR_reGRID_1348_Biopsy_2090	Ctrl	Rectum	NonI tissue
MSCCR_reGRID_1348_Biopsy_2091, Control participants,RightColon NonI tissue	MSCCR_reGRID_1348_Biopsy_2091	Ctrl	RightColon	NonI tissue
MSCCR_reGRID_1349_Biopsy_2092, Control participants,Rectum NonI tissue	MSCCR_reGRID_1349_Biopsy_2092	Ctrl	Rectum	NonI tissue
MSCCR_reGRID_1349_Biopsy_2093, Control participants,Cecum NonI tissue	MSCCR_reGRID_1349_Biopsy_2093	Ctrl	Cecum	NonI tissue
MSCCR_reGRID_1351_Biopsy_2094, Control participants,Ileum NonI tissue	MSCCR_reGRID_1351_Biopsy_2094	Ctrl	Ileum	NonI tissue
MSCCR_reGRID_1351_Biopsy_2095, Control participants,Rectum NonI tissue	MSCCR_reGRID_1351_Biopsy_2095	Ctrl	Rectum	NonI tissue
MSCCR_reGRID_1353_Biopsy_2097, Control participants,Ileum NonI tissue	MSCCR_reGRID_1353_Biopsy_2097	Ctrl	Ileum	NonI tissue
MSCCR_reGRID_1353_Biopsy_2098, Control participants,Rectum NonI tissue	MSCCR_reGRID_1353_Biopsy_2098	Ctrl	Rectum	NonI tissue
MSCCR_reGRID_1355_Biopsy_2101, Control participants,Ileum NonI tissue	MSCCR_reGRID_1355_Biopsy_2101	Ctrl	Ileum	NonI tissue
MSCCR_reGRID_1355_Biopsy_2102, Control participants,Rectum NonI tissue	MSCCR_reGRID_1355_Biopsy_2102	Ctrl	Rectum	NonI tissue
MSCCR_reGRID_1356_Biopsy_2103, Control participants,Rectum NonI tissue	MSCCR_reGRID_1356_Biopsy_2103	Ctrl	Rectum	NonI tissue
MSCCR_reGRID_1356_Biopsy_2104, Control participants,Ileum NonI tissue	MSCCR_reGRID_1356_Biopsy_2104	Ctrl	Ileum	NonI tissue
MSCCR_reGRID_1357_Biopsy_2105, Control participants,Cecum NonI tissue	MSCCR_reGRID_1357_Biopsy_2105	Ctrl	Cecum	NonI tissue
MSCCR_reGRID_1357_Biopsy_2106, Control participants,Rectum NonI tissue	MSCCR_reGRID_1357_Biopsy_2106	Ctrl	Rectum	NonI tissue
MSCCR_reGRID_1359_Biopsy_2107, Control participants,Ileum NonI tissue	MSCCR_reGRID_1359_Biopsy_2107	Ctrl	Ileum	NonI tissue
MSCCR_reGRID_1359_Biopsy_2108, Control participants,Rectum NonI tissue	MSCCR_reGRID_1359_Biopsy_2108	Ctrl	Rectum	NonI tissue
MSCCR_reGRID_1360_Biopsy_2109, Control participants,Ileum NonI tissue	MSCCR_reGRID_1360_Biopsy_2109	Ctrl	Ileum	NonI tissue
MSCCR_reGRID_1360_Biopsy_2110, Control participants,Rectum NonI tissue	MSCCR_reGRID_1360_Biopsy_2110	Ctrl	Rectum	NonI tissue
MSCCR_reGRID_1361_Biopsy_2111, Control participants,Ileum NonI tissue	MSCCR_reGRID_1361_Biopsy_2111	Ctrl	Ileum	NonI tissue
MSCCR_reGRID_1361_Biopsy_2112, Control participants,Rectum NonI tissue	MSCCR_reGRID_1361_Biopsy_2112	Ctrl	Rectum	NonI tissue
MSCCR_reGRID_1362_Biopsy_2113, CD participants,Ileum I tissue	MSCCR_reGRID_1362_Biopsy_2113	ICD	Ileum	I tissue
MSCCR_reGRID_1362_Biopsy_2114, CD participants,Rectum I tissue	MSCCR_reGRID_1362_Biopsy_2114	CCD	Rectum	I tissue
MSCCR_reGRID_1362_Biopsy_2115, CD participants,Sigmoid I tissue	MSCCR_reGRID_1362_Biopsy_2115	CCD	Sigmoid	I tissue
MSCCR_reGRID_1364_Biopsy_2119, Control participants,Cecum NonI tissue	MSCCR_reGRID_1364_Biopsy_2119	Ctrl	Cecum	NonI tissue
MSCCR_reGRID_1365_Biopsy_2120, Control participants,Cecum NonI tissue	MSCCR_reGRID_1365_Biopsy_2120	Ctrl	Cecum	NonI tissue
MSCCR_reGRID_1365_Biopsy_2121, Control participants,Rectum NonI tissue	MSCCR_reGRID_1365_Biopsy_2121	Ctrl	Rectum	NonI tissue
MSCCR_reGRID_1366_Biopsy_2122, CD participants,Rectum I tissue	MSCCR_reGRID_1366_Biopsy_2122	CCD	Rectum	I tissue
MSCCR_reGRID_1366_Biopsy_2123, CD participants,Cecum NonI tissue	MSCCR_reGRID_1366_Biopsy_2123	ICD	Cecum	NonI tissue
MSCCR_reGRID_1366_Biopsy_2124, CD participants,Ileum I tissue	MSCCR_reGRID_1366_Biopsy_2124	ICD	Ileum	I tissue
MSCCR_reGRID_1370_Biopsy_2130, Control participants,Ileum NonI tissue	MSCCR_reGRID_1370_Biopsy_2130	Ctrl	Ileum	NonI tissue
MSCCR_reGRID_1370_Biopsy_2131, Control participants,Rectum NonI tissue	MSCCR_reGRID_1370_Biopsy_2131	Ctrl	Rectum	NonI tissue
MSCCR_reGRID_1372_Biopsy_2132, Control participants,Ileum NonI tissue	MSCCR_reGRID_1372_Biopsy_2132	Ctrl	Ileum	NonI tissue
MSCCR_reGRID_1372_Biopsy_2133, Control participants,Rectum NonI tissue	MSCCR_reGRID_1372_Biopsy_2133	Ctrl	Rectum	NonI tissue
MSCCR_reGRID_1373_Biopsy_2134, Control participants,Ileum NonI tissue	MSCCR_reGRID_1373_Biopsy_2134	Ctrl	Ileum	NonI tissue
MSCCR_reGRID_1373_Biopsy_2135, Control participants,Rectum NonI tissue	MSCCR_reGRID_1373_Biopsy_2135	Ctrl	Rectum	NonI tissue
MSCCR_reGRID_1374_Biopsy_2136, Control participants,Rectum NonI tissue	MSCCR_reGRID_1374_Biopsy_2136	Ctrl	Rectum	NonI tissue
MSCCR_reGRID_1374_Biopsy_2137, Control participants,Cecum NonI tissue	MSCCR_reGRID_1374_Biopsy_2137	Ctrl	Cecum	NonI tissue
MSCCR_reGRID_1375_Biopsy_2138, Control participants,Ileum NonI tissue	MSCCR_reGRID_1375_Biopsy_2138	Ctrl	Ileum	NonI tissue
MSCCR_reGRID_1376_Biopsy_2139, Control participants,Cecum NonI tissue	MSCCR_reGRID_1376_Biopsy_2139	Ctrl	Cecum	NonI tissue
MSCCR_reGRID_1376_Biopsy_2140, Control participants,Rectum NonI tissue	MSCCR_reGRID_1376_Biopsy_2140	Ctrl	Rectum	NonI tissue
MSCCR_reGRID_1377_Biopsy_2141, CD participants,Rectum NonI tissue	MSCCR_reGRID_1377_Biopsy_2141	CCD	Rectum	NonI tissue
MSCCR_reGRID_1377_Biopsy_2142, CD participants,RightColon NonI tissue	MSCCR_reGRID_1377_Biopsy_2142	CCD	RightColon	NonI tissue
MSCCR_reGRID_1378_Biopsy_2143, Control participants,Rectum NonI tissue	MSCCR_reGRID_1378_Biopsy_2143	Ctrl	Rectum	NonI tissue
MSCCR_reGRID_1378_Biopsy_2144, Control participants,Cecum NonI tissue	MSCCR_reGRID_1378_Biopsy_2144	Ctrl	Cecum	NonI tissue
MSCCR_reGRID_1379_Biopsy_2145, Control participants,Rectum NonI tissue	MSCCR_reGRID_1379_Biopsy_2145	Ctrl	Rectum	NonI tissue
MSCCR_reGRID_1379_Biopsy_2146, Control participants,RightColon NonI tissue	MSCCR_reGRID_1379_Biopsy_2146	Ctrl	RightColon	NonI tissue
MSCCR_reGRID_138_Biopsy_276, CD participants,Cecum NonI tissue	MSCCR_reGRID_138_Biopsy_276	ICD	Cecum	NonI tissue
MSCCR_reGRID_138_Biopsy_277, CD participants,Rectum NonI tissue	MSCCR_reGRID_138_Biopsy_277	CCD	Rectum	NonI tissue
MSCCR_reGRID_138_Biopsy_278, CD participants,Ileum I tissue	MSCCR_reGRID_138_Biopsy_278	ICD	Ileum	I tissue
MSCCR_reGRID_1385_Biopsy_2149, Control participants,Ileum NonI tissue	MSCCR_reGRID_1385_Biopsy_2149	Ctrl	Ileum	NonI tissue
MSCCR_reGRID_1387_Biopsy_2152, Control participants,Rectum NonI tissue	MSCCR_reGRID_1387_Biopsy_2152	Ctrl	Rectum	NonI tissue
MSCCR_reGRID_1387_Biopsy_2153, Control participants,Cecum NonI tissue	MSCCR_reGRID_1387_Biopsy_2153	Ctrl	Cecum	NonI tissue
MSCCR_reGRID_1388_Biopsy_2154, Control participants,Ileum NonI tissue	MSCCR_reGRID_1388_Biopsy_2154	Ctrl	Ileum	NonI tissue
MSCCR_reGRID_1388_Biopsy_2155, Control participants,Rectum NonI tissue	MSCCR_reGRID_1388_Biopsy_2155	Ctrl	Rectum	NonI tissue
MSCCR_reGRID_1389_Biopsy_2156, Control participants,Ileum NonI tissue	MSCCR_reGRID_1389_Biopsy_2156	Ctrl	Ileum	NonI tissue
MSCCR_reGRID_1389_Biopsy_2157, Control participants,Rectum NonI tissue	MSCCR_reGRID_1389_Biopsy_2157	Ctrl	Rectum	NonI tissue
MSCCR_reGRID_139_Biopsy_279, CD participants,Ileum NonI tissue	MSCCR_reGRID_139_Biopsy_279	ICD	Ileum	NonI tissue
MSCCR_reGRID_139_Biopsy_280, CD participants,LeftColon NonI tissue	MSCCR_reGRID_139_Biopsy_280	CCD	LeftColon	NonI tissue
MSCCR_reGRID_139_Biopsy_281, CD participants,RightColon NonI tissue	MSCCR_reGRID_139_Biopsy_281	CCD	RightColon	NonI tissue
MSCCR_reGRID_1390_Biopsy_2158, Control participants,Cecum NonI tissue	MSCCR_reGRID_1390_Biopsy_2158	Ctrl	Cecum	NonI tissue
MSCCR_reGRID_1390_Biopsy_2159, Control participants,Rectum NonI tissue	MSCCR_reGRID_1390_Biopsy_2159	Ctrl	Rectum	NonI tissue
MSCCR_reGRID_1392_Biopsy_2162, Control participants,Rectum NonI tissue	MSCCR_reGRID_1392_Biopsy_2162	Ctrl	Rectum	NonI tissue
MSCCR_reGRID_1392_Biopsy_2163, Control participants,Ileum NonI tissue	MSCCR_reGRID_1392_Biopsy_2163	Ctrl	Ileum	NonI tissue
MSCCR_reGRID_1393_Biopsy_2164, Control participants,Rectum NonI tissue	MSCCR_reGRID_1393_Biopsy_2164	Ctrl	Rectum	NonI tissue
MSCCR_reGRID_1393_Biopsy_2165, Control participants,Ileum NonI tissue	MSCCR_reGRID_1393_Biopsy_2165	Ctrl	Ileum	NonI tissue
MSCCR_reGRID_1394_Biopsy_2166, Control participants,Cecum NonI tissue	MSCCR_reGRID_1394_Biopsy_2166	Ctrl	Cecum	NonI tissue
MSCCR_reGRID_1396_Biopsy_2168, Control participants,Cecum NonI tissue	MSCCR_reGRID_1396_Biopsy_2168	Ctrl	Cecum	NonI tissue
MSCCR_reGRID_1398_Biopsy_2169, Control participants,Ileum NonI tissue	MSCCR_reGRID_1398_Biopsy_2169	Ctrl	Ileum	NonI tissue
MSCCR_reGRID_1398_Biopsy_2170, Control participants,Cecum NonI tissue	MSCCR_reGRID_1398_Biopsy_2170	Ctrl	Cecum	NonI tissue
MSCCR_reGRID_1398_Biopsy_2171, Control participants,Rectum NonI tissue	MSCCR_reGRID_1398_Biopsy_2171	Ctrl	Rectum	NonI tissue
MSCCR_reGRID_1399_Biopsy_2172, Control participants,Rectum NonI tissue	MSCCR_reGRID_1399_Biopsy_2172	Ctrl	Rectum	NonI tissue
MSCCR_reGRID_1400_Biopsy_2173, Control participants,Rectum NonI tissue	MSCCR_reGRID_1400_Biopsy_2173	Ctrl	Rectum	NonI tissue
MSCCR_reGRID_1400_Biopsy_2174, Control participants,Ileum NonI tissue	MSCCR_reGRID_1400_Biopsy_2174	Ctrl	Ileum	NonI tissue
MSCCR_reGRID_1401_Biopsy_2175, Control participants,Cecum NonI tissue	MSCCR_reGRID_1401_Biopsy_2175	Ctrl	Cecum	NonI tissue
MSCCR_reGRID_1401_Biopsy_2176, Control participants,Rectum NonI tissue	MSCCR_reGRID_1401_Biopsy_2176	Ctrl	Rectum	NonI tissue
MSCCR_reGRID_1409_Biopsy_2187, CD participants,RightColon NonI tissue	MSCCR_reGRID_1409_Biopsy_2187	CCD	RightColon	NonI tissue
MSCCR_reGRID_1409_Biopsy_2188, CD participants,Rectum I tissue	MSCCR_reGRID_1409_Biopsy_2188	CCD	Rectum	I tissue
MSCCR_reGRID_1409_Biopsy_2189, CD participants,Ileum I tissue	MSCCR_reGRID_1409_Biopsy_2189	ICD	Ileum	I tissue
MSCCR_reGRID_141_Biopsy_282, CD participants,Ileum I tissue	MSCCR_reGRID_141_Biopsy_282	ICD	Ileum	I tissue
MSCCR_reGRID_141_Biopsy_283, CD participants,RightColon NonI tissue	MSCCR_reGRID_141_Biopsy_283	CCD	RightColon	NonI tissue
MSCCR_reGRID_1415_Biopsy_2190, CD participants,Ileum I tissue	MSCCR_reGRID_1415_Biopsy_2190	ICD	Ileum	I tissue
MSCCR_reGRID_1415_Biopsy_2191, CD participants,Transverse NonI tissue	MSCCR_reGRID_1415_Biopsy_2191	CCD	Transverse	NonI tissue
MSCCR_reGRID_1415_Biopsy_2192, CD participants,Rectum NonI tissue	MSCCR_reGRID_1415_Biopsy_2192	CCD	Rectum	NonI tissue
MSCCR_reGRID_1418_Biopsy_2195, Control participants,Ileum NonI tissue	MSCCR_reGRID_1418_Biopsy_2195	Ctrl	Ileum	NonI tissue
MSCCR_reGRID_1418_Biopsy_2196, Control participants,Rectum NonI tissue	MSCCR_reGRID_1418_Biopsy_2196	Ctrl	Rectum	NonI tissue
MSCCR_reGRID_1427_Biopsy_2207, CD participants,Sigmoid NonI tissue	MSCCR_reGRID_1427_Biopsy_2207	CCD	Sigmoid	NonI tissue
MSCCR_reGRID_1427_Biopsy_2208, CD participants,Rectum I tissue	MSCCR_reGRID_1427_Biopsy_2208	CCD	Rectum	I tissue
MSCCR_reGRID_1427_Biopsy_2209, CD participants,Ileum I tissue	MSCCR_reGRID_1427_Biopsy_2209	ICD	Ileum	I tissue
MSCCR_reGRID_1433_Biopsy_2213, CD participants,Rectum I tissue	MSCCR_reGRID_1433_Biopsy_2213	CCD	Rectum	I tissue
MSCCR_reGRID_1433_Biopsy_2214, CD participants,Ileum NonI tissue	MSCCR_reGRID_1433_Biopsy_2214	ICD	Ileum	NonI tissue
MSCCR_reGRID_1437_Biopsy_2218, CD participants,Ileum I tissue	MSCCR_reGRID_1437_Biopsy_2218	ICD	Ileum	I tissue
MSCCR_reGRID_1437_Biopsy_2219, CD participants,Rectum NonI tissue	MSCCR_reGRID_1437_Biopsy_2219	CCD	Rectum	NonI tissue
MSCCR_reGRID_1437_Biopsy_2220, CD participants,Cecum NonI tissue	MSCCR_reGRID_1437_Biopsy_2220	ICD	Cecum	NonI tissue
MSCCR_reGRID_1438_Biopsy_2221, CD participants,Rectum I tissue	MSCCR_reGRID_1438_Biopsy_2221	CCD	Rectum	I tissue
MSCCR_reGRID_1438_Biopsy_2222, CD participants,Rectum NonI tissue	MSCCR_reGRID_1438_Biopsy_2222	CCD	Rectum	NonI tissue
MSCCR_reGRID_1438_Biopsy_2223, CD participants,Cecum NonI tissue	MSCCR_reGRID_1438_Biopsy_2223	ICD	Cecum	NonI tissue
MSCCR_reGRID_1441_Biopsy_2224, CD participants,Ileum NonI tissue	MSCCR_reGRID_1441_Biopsy_2224	ICD	Ileum	NonI tissue
MSCCR_reGRID_1441_Biopsy_2225, CD participants,Rectum NonI tissue	MSCCR_reGRID_1441_Biopsy_2225	CCD	Rectum	NonI tissue
MSCCR_reGRID_1441_Biopsy_2226, CD participants,Sigmoid I tissue	MSCCR_reGRID_1441_Biopsy_2226	CCD	Sigmoid	I tissue
MSCCR_reGRID_1445_Biopsy_2228, CD participants,Rectum NonI tissue	MSCCR_reGRID_1445_Biopsy_2228	CCD	Rectum	NonI tissue
MSCCR_reGRID_1445_Biopsy_2229, CD participants,Ileum I tissue	MSCCR_reGRID_1445_Biopsy_2229	ICD	Ileum	I tissue
MSCCR_reGRID_1446_Biopsy_2230, CD participants,Rectum NonI tissue	MSCCR_reGRID_1446_Biopsy_2230	CCD	Rectum	NonI tissue
MSCCR_reGRID_1446_Biopsy_2231, CD participants,Ileum I tissue	MSCCR_reGRID_1446_Biopsy_2231	ICD	Ileum	I tissue
MSCCR_reGRID_1451_Biopsy_2237, CD participants,Rectum NonI tissue	MSCCR_reGRID_1451_Biopsy_2237	CCD	Rectum	NonI tissue
MSCCR_reGRID_1451_Biopsy_2238, CD participants,Ileum I tissue	MSCCR_reGRID_1451_Biopsy_2238	ICD	Ileum	I tissue
MSCCR_reGRID_1452_Biopsy_2239, CD participants,Rectum NonI tissue	MSCCR_reGRID_1452_Biopsy_2239	CCD	Rectum	NonI tissue
MSCCR_reGRID_1455_Biopsy_2241, CD participants,Rectum I tissue	MSCCR_reGRID_1455_Biopsy_2241	CCD	Rectum	I tissue
MSCCR_reGRID_1455_Biopsy_2242, CD participants,Ileum NonI tissue	MSCCR_reGRID_1455_Biopsy_2242	ICD	Ileum	NonI tissue
MSCCR_reGRID_1458_Biopsy_2244, CD participants,Rectum NonI tissue	MSCCR_reGRID_1458_Biopsy_2244	CCD	Rectum	NonI tissue
MSCCR_reGRID_1458_Biopsy_2245, CD participants,Cecum I tissue	MSCCR_reGRID_1458_Biopsy_2245	ICD	Cecum	I tissue
MSCCR_reGRID_1464_Biopsy_2247, CD participants,Ileum I tissue	MSCCR_reGRID_1464_Biopsy_2247	ICD	Ileum	I tissue
MSCCR_reGRID_1464_Biopsy_2248, CD participants,Rectum NonI tissue	MSCCR_reGRID_1464_Biopsy_2248	CCD	Rectum	NonI tissue
MSCCR_reGRID_1466_Biopsy_2249, CD participants,Rectum NonI tissue	MSCCR_reGRID_1466_Biopsy_2249	CCD	Rectum	NonI tissue
MSCCR_reGRID_1466_Biopsy_2250, CD participants,Ileum NonI tissue	MSCCR_reGRID_1466_Biopsy_2250	ICD	Ileum	NonI tissue
MSCCR_reGRID_1467_Biopsy_2251, CD participants,Ileum I tissue	MSCCR_reGRID_1467_Biopsy_2251	ICD	Ileum	I tissue
MSCCR_reGRID_1467_Biopsy_2252, CD participants,Transverse NonI tissue	MSCCR_reGRID_1467_Biopsy_2252	CCD	Transverse	NonI tissue
MSCCR_reGRID_147_Biopsy_293, CD participants,Ileum NonI tissue	MSCCR_reGRID_147_Biopsy_293	ICD	Ileum	NonI tissue
MSCCR_reGRID_147_Biopsy_294, CD participants,Rectum NonI tissue	MSCCR_reGRID_147_Biopsy_294	CCD	Rectum	NonI tissue
MSCCR_reGRID_147_Biopsy_295, CD participants,Transverse I tissue	MSCCR_reGRID_147_Biopsy_295	CCD	Transverse	I tissue
MSCCR_reGRID_1472_Biopsy_2258, CD participants,Ileum I tissue	MSCCR_reGRID_1472_Biopsy_2258	ICD	Ileum	I tissue
MSCCR_reGRID_1472_Biopsy_2259, CD participants,Rectum NonI tissue	MSCCR_reGRID_1472_Biopsy_2259	CCD	Rectum	NonI tissue
MSCCR_reGRID_1477_Biopsy_2262, CD participants,Ileum NonI tissue	MSCCR_reGRID_1477_Biopsy_2262	ICD	Ileum	NonI tissue
MSCCR_reGRID_1477_Biopsy_2263, CD participants,RightColon I tissue	MSCCR_reGRID_1477_Biopsy_2263	CCD	RightColon	I tissue
MSCCR_reGRID_1477_Biopsy_2264, CD participants,Rectum NonI tissue	MSCCR_reGRID_1477_Biopsy_2264	CCD	Rectum	NonI tissue
MSCCR_reGRID_1482_Biopsy_2267, CD participants,Rectum I tissue	MSCCR_reGRID_1482_Biopsy_2267	CCD	Rectum	I tissue
MSCCR_reGRID_1482_Biopsy_2268, CD participants,Ileum NonI tissue	MSCCR_reGRID_1482_Biopsy_2268	ICD	Ileum	NonI tissue
MSCCR_reGRID_1484_Biopsy_2269, CD participants,Rectum NonI tissue	MSCCR_reGRID_1484_Biopsy_2269	CCD	Rectum	NonI tissue
MSCCR_reGRID_1485_Biopsy_2270, CD participants,Ileum NonI tissue	MSCCR_reGRID_1485_Biopsy_2270	ICD	Ileum	NonI tissue
MSCCR_reGRID_1485_Biopsy_2271, CD participants,Rectum NonI tissue	MSCCR_reGRID_1485_Biopsy_2271	CCD	Rectum	NonI tissue
MSCCR_reGRID_1486_Biopsy_2272, CD participants,Rectum NonI tissue	MSCCR_reGRID_1486_Biopsy_2272	CCD	Rectum	NonI tissue
MSCCR_reGRID_1486_Biopsy_2273, CD participants,Ileum I tissue	MSCCR_reGRID_1486_Biopsy_2273	ICD	Ileum	I tissue
MSCCR_reGRID_1488_Biopsy_2274, CD participants,Ileum NonI tissue	MSCCR_reGRID_1488_Biopsy_2274	ICD	Ileum	NonI tissue
MSCCR_reGRID_1488_Biopsy_2275, CD participants,LeftColon I tissue	MSCCR_reGRID_1488_Biopsy_2275	CCD	LeftColon	I tissue
MSCCR_reGRID_1490_Biopsy_2276, CD participants,Sigmoid NonI tissue	MSCCR_reGRID_1490_Biopsy_2276	CCD	Sigmoid	NonI tissue
MSCCR_reGRID_1490_Biopsy_2277, CD participants,Rectum I tissue	MSCCR_reGRID_1490_Biopsy_2277	CCD	Rectum	I tissue
MSCCR_reGRID_1490_Biopsy_2278, CD participants,Ileum NonI tissue	MSCCR_reGRID_1490_Biopsy_2278	ICD	Ileum	NonI tissue
MSCCR_reGRID_1491_Biopsy_2279, CD participants,Ileum I tissue	MSCCR_reGRID_1491_Biopsy_2279	ICD	Ileum	I tissue
MSCCR_reGRID_1491_Biopsy_2280, CD participants,Rectum NonI tissue	MSCCR_reGRID_1491_Biopsy_2280	CCD	Rectum	NonI tissue
MSCCR_reGRID_1493_Biopsy_2283, CD participants,Cecum NonI tissue	MSCCR_reGRID_1493_Biopsy_2283	ICD	Cecum	NonI tissue
MSCCR_reGRID_1493_Biopsy_2284, CD participants,Rectum NonI tissue	MSCCR_reGRID_1493_Biopsy_2284	CCD	Rectum	NonI tissue
MSCCR_reGRID_1494_Biopsy_2285, CD participants,Ileum I tissue	MSCCR_reGRID_1494_Biopsy_2285	ICD	Ileum	I tissue
MSCCR_reGRID_1494_Biopsy_2286, CD participants,Cecum NonI tissue	MSCCR_reGRID_1494_Biopsy_2286	ICD	Cecum	NonI tissue
MSCCR_reGRID_1494_Biopsy_2287, CD participants,Rectum NonI tissue	MSCCR_reGRID_1494_Biopsy_2287	CCD	Rectum	NonI tissue
MSCCR_reGRID_1499_Biopsy_2292, CD participants,Rectum I tissue	MSCCR_reGRID_1499_Biopsy_2292	CCD	Rectum	I tissue
MSCCR_reGRID_1499_Biopsy_2293, CD participants,Transverse I tissue	MSCCR_reGRID_1499_Biopsy_2293	CCD	Transverse	I tissue
MSCCR_reGRID_1499_Biopsy_2294, CD participants,Ileum NonI tissue	MSCCR_reGRID_1499_Biopsy_2294	ICD	Ileum	NonI tissue
MSCCR_reGRID_15_Biopsy_31, CD participants,RightColon NonI tissue	MSCCR_reGRID_15_Biopsy_31	CCD	RightColon	NonI tissue
MSCCR_reGRID_15_Biopsy_32, CD participants,Ileum NonI tissue	MSCCR_reGRID_15_Biopsy_32	ICD	Ileum	NonI tissue
MSCCR_reGRID_15_Biopsy_33, CD participants,Rectum NonI tissue	MSCCR_reGRID_15_Biopsy_33	CCD	Rectum	NonI tissue
MSCCR_reGRID_1501_Biopsy_2296, CD participants,Ileum I tissue	MSCCR_reGRID_1501_Biopsy_2296	ICD	Ileum	I tissue
MSCCR_reGRID_1501_Biopsy_2297, CD participants,Rectum NonI tissue	MSCCR_reGRID_1501_Biopsy_2297	CCD	Rectum	NonI tissue
MSCCR_reGRID_1505_Biopsy_2300, CD participants,Ileum NonI tissue	MSCCR_reGRID_1505_Biopsy_2300	ICD	Ileum	NonI tissue
MSCCR_reGRID_1505_Biopsy_2301, CD participants,Transverse NonI tissue	MSCCR_reGRID_1505_Biopsy_2301	CCD	Transverse	NonI tissue
MSCCR_reGRID_1507_Biopsy_2304, CD participants,Ileum I tissue	MSCCR_reGRID_1507_Biopsy_2304	ICD	Ileum	I tissue
MSCCR_reGRID_1507_Biopsy_2305, CD participants,Rectum NonI tissue	MSCCR_reGRID_1507_Biopsy_2305	CCD	Rectum	NonI tissue
MSCCR_reGRID_151_Biopsy_296, CD participants,Ileum NonI tissue	MSCCR_reGRID_151_Biopsy_296	ICD	Ileum	NonI tissue
MSCCR_reGRID_151_Biopsy_297, CD participants,RightColon I tissue	MSCCR_reGRID_151_Biopsy_297	CCD	RightColon	I tissue
MSCCR_reGRID_151_Biopsy_298, CD participants,Transverse NonI tissue	MSCCR_reGRID_151_Biopsy_298	CCD	Transverse	NonI tissue
MSCCR_reGRID_1510_Biopsy_2310, CD participants,Rectum NonI tissue	MSCCR_reGRID_1510_Biopsy_2310	CCD	Rectum	NonI tissue
MSCCR_reGRID_1510_Biopsy_2311, CD participants,Cecum NonI tissue	MSCCR_reGRID_1510_Biopsy_2311	ICD	Cecum	NonI tissue
MSCCR_reGRID_1514_Biopsy_2316, CD participants,Ileum NonI tissue	MSCCR_reGRID_1514_Biopsy_2316	ICD	Ileum	NonI tissue
MSCCR_reGRID_1514_Biopsy_2317, CD participants,Cecum I tissue	MSCCR_reGRID_1514_Biopsy_2317	ICD	Cecum	I tissue
MSCCR_reGRID_1514_Biopsy_2318, CD participants,Rectum NonI tissue	MSCCR_reGRID_1514_Biopsy_2318	CCD	Rectum	NonI tissue
MSCCR_reGRID_1518_Biopsy_2319, CD participants,Ileum I tissue	MSCCR_reGRID_1518_Biopsy_2319	ICD	Ileum	I tissue
MSCCR_reGRID_1518_Biopsy_2320, CD participants,Rectum NonI tissue	MSCCR_reGRID_1518_Biopsy_2320	CCD	Rectum	NonI tissue
MSCCR_reGRID_1518_Biopsy_2321, CD participants,RightColon NonI tissue	MSCCR_reGRID_1518_Biopsy_2321	CCD	RightColon	NonI tissue
MSCCR_reGRID_1521_Biopsy_2322, CD participants,Rectum NonI tissue	MSCCR_reGRID_1521_Biopsy_2322	CCD	Rectum	NonI tissue
MSCCR_reGRID_1522_Biopsy_2323, CD participants,Rectum NonI tissue	MSCCR_reGRID_1522_Biopsy_2323	CCD	Rectum	NonI tissue
MSCCR_reGRID_1522_Biopsy_2324, CD participants,RightColon NonI tissue	MSCCR_reGRID_1522_Biopsy_2324	CCD	RightColon	NonI tissue
MSCCR_reGRID_1522_Biopsy_2325, CD participants,Ileum I tissue	MSCCR_reGRID_1522_Biopsy_2325	ICD	Ileum	I tissue
MSCCR_reGRID_1523_Biopsy_2326, CD participants,Rectum I tissue	MSCCR_reGRID_1523_Biopsy_2326	CCD	Rectum	I tissue
MSCCR_reGRID_1523_Biopsy_2327, CD participants,Sigmoid NonI tissue	MSCCR_reGRID_1523_Biopsy_2327	CCD	Sigmoid	NonI tissue
MSCCR_reGRID_1523_Biopsy_2328, CD participants,RightColon I tissue	MSCCR_reGRID_1523_Biopsy_2328	CCD	RightColon	I tissue
MSCCR_reGRID_1524_Biopsy_2329, CD participants,Ileum NonI tissue	MSCCR_reGRID_1524_Biopsy_2329	ICD	Ileum	NonI tissue
MSCCR_reGRID_1524_Biopsy_2330, CD participants,Transverse NonI tissue	MSCCR_reGRID_1524_Biopsy_2330	CCD	Transverse	NonI tissue
MSCCR_reGRID_1529_Biopsy_2334, CD participants,Ileum I tissue	MSCCR_reGRID_1529_Biopsy_2334	ICD	Ileum	I tissue
MSCCR_reGRID_1529_Biopsy_2335, CD participants,Rectum NonI tissue	MSCCR_reGRID_1529_Biopsy_2335	CCD	Rectum	NonI tissue
MSCCR_reGRID_153_Biopsy_299, CD participants,Ileum NonI tissue	MSCCR_reGRID_153_Biopsy_299	ICD	Ileum	NonI tissue
MSCCR_reGRID_153_Biopsy_300, CD participants,RightColon NonI tissue	MSCCR_reGRID_153_Biopsy_300	CCD	RightColon	NonI tissue
MSCCR_reGRID_153_Biopsy_301, CD participants,Sigmoid NonI tissue	MSCCR_reGRID_153_Biopsy_301	CCD	Sigmoid	NonI tissue
MSCCR_reGRID_1533_Biopsy_2336, CD participants,Rectum NonI tissue	MSCCR_reGRID_1533_Biopsy_2336	CCD	Rectum	NonI tissue
MSCCR_reGRID_1538_Biopsy_2339, CD participants,Rectum NonI tissue	MSCCR_reGRID_1538_Biopsy_2339	CCD	Rectum	NonI tissue
MSCCR_reGRID_1538_Biopsy_2340, CD participants,Ileum I tissue	MSCCR_reGRID_1538_Biopsy_2340	ICD	Ileum	I tissue
MSCCR_reGRID_1541_Biopsy_2345, CD participants,LeftColon NonI tissue	MSCCR_reGRID_1541_Biopsy_2345	CCD	LeftColon	NonI tissue
MSCCR_reGRID_1541_Biopsy_2346, CD participants,Rectum I tissue	MSCCR_reGRID_1541_Biopsy_2346	CCD	Rectum	I tissue
MSCCR_reGRID_1541_Biopsy_2347, CD participants,Sigmoid I tissue	MSCCR_reGRID_1541_Biopsy_2347	CCD	Sigmoid	I tissue
MSCCR_reGRID_1542_Biopsy_2348, CD participants,Ileum I tissue	MSCCR_reGRID_1542_Biopsy_2348	ICD	Ileum	I tissue
MSCCR_reGRID_1542_Biopsy_2349, CD participants,Rectum I tissue	MSCCR_reGRID_1542_Biopsy_2349	CCD	Rectum	I tissue
MSCCR_reGRID_1542_Biopsy_2350, CD participants,Sigmoid I tissue	MSCCR_reGRID_1542_Biopsy_2350	CCD	Sigmoid	I tissue
MSCCR_reGRID_1545_Biopsy_2353, CD participants,Cecum NonI tissue	MSCCR_reGRID_1545_Biopsy_2353	ICD	Cecum	NonI tissue
MSCCR_reGRID_1545_Biopsy_2354, CD participants,Ileum I tissue	MSCCR_reGRID_1545_Biopsy_2354	ICD	Ileum	I tissue
MSCCR_reGRID_1545_Biopsy_2355, CD participants,Rectum NonI tissue	MSCCR_reGRID_1545_Biopsy_2355	CCD	Rectum	NonI tissue
MSCCR_reGRID_1552_Biopsy_2364, CD participants,Rectum NonI tissue	MSCCR_reGRID_1552_Biopsy_2364	CCD	Rectum	NonI tissue
MSCCR_reGRID_1552_Biopsy_2365, CD participants,Ileum I tissue	MSCCR_reGRID_1552_Biopsy_2365	ICD	Ileum	I tissue
MSCCR_reGRID_1555_Biopsy_2367, CD participants,Rectum NonI tissue	MSCCR_reGRID_1555_Biopsy_2367	CCD	Rectum	NonI tissue
MSCCR_reGRID_1555_Biopsy_2368, CD participants,Ileum I tissue	MSCCR_reGRID_1555_Biopsy_2368	ICD	Ileum	I tissue
MSCCR_reGRID_1564_Biopsy_2383, CD participants,Ileum NonI tissue	MSCCR_reGRID_1564_Biopsy_2383	ICD	Ileum	NonI tissue
MSCCR_reGRID_1564_Biopsy_2384, CD participants,Rectum I tissue	MSCCR_reGRID_1564_Biopsy_2384	CCD	Rectum	I tissue
MSCCR_reGRID_1569_Biopsy_2386, CD participants,Rectum NonI tissue	MSCCR_reGRID_1569_Biopsy_2386	CCD	Rectum	NonI tissue
MSCCR_reGRID_1569_Biopsy_2387, CD participants,Ileum I tissue	MSCCR_reGRID_1569_Biopsy_2387	ICD	Ileum	I tissue
MSCCR_reGRID_157_Biopsy_306, CD participants,Rectum NonI tissue	MSCCR_reGRID_157_Biopsy_306	CCD	Rectum	NonI tissue
MSCCR_reGRID_157_Biopsy_307, CD participants,Sigmoid NonI tissue	MSCCR_reGRID_157_Biopsy_307	CCD	Sigmoid	NonI tissue
MSCCR_reGRID_157_Biopsy_308, CD participants,RightColon NonI tissue	MSCCR_reGRID_157_Biopsy_308	CCD	RightColon	NonI tissue
MSCCR_reGRID_1572_Biopsy_2388, CD participants,Rectum I tissue	MSCCR_reGRID_1572_Biopsy_2388	CCD	Rectum	I tissue
MSCCR_reGRID_1572_Biopsy_2389, CD participants,Ileum NonI tissue	MSCCR_reGRID_1572_Biopsy_2389	ICD	Ileum	NonI tissue
MSCCR_reGRID_1573_Biopsy_2390, CD participants,LeftColon I tissue	MSCCR_reGRID_1573_Biopsy_2390	CCD	LeftColon	I tissue
MSCCR_reGRID_1573_Biopsy_2391, CD participants,Rectum NonI tissue	MSCCR_reGRID_1573_Biopsy_2391	CCD	Rectum	NonI tissue
MSCCR_reGRID_1573_Biopsy_2392, CD participants,Ileum NonI tissue	MSCCR_reGRID_1573_Biopsy_2392	ICD	Ileum	NonI tissue
MSCCR_reGRID_1574_Biopsy_2393, CD participants,LeftColon I tissue	MSCCR_reGRID_1574_Biopsy_2393	CCD	LeftColon	I tissue
MSCCR_reGRID_1574_Biopsy_2394, CD participants,Rectum NonI tissue	MSCCR_reGRID_1574_Biopsy_2394	CCD	Rectum	NonI tissue
MSCCR_reGRID_1574_Biopsy_2395, CD participants,Cecum NonI tissue	MSCCR_reGRID_1574_Biopsy_2395	ICD	Cecum	NonI tissue
MSCCR_reGRID_1577_Biopsy_2396, CD participants,Rectum NonI tissue	MSCCR_reGRID_1577_Biopsy_2396	CCD	Rectum	NonI tissue
MSCCR_reGRID_158_Biopsy_309, CD participants,RightColon NonI tissue	MSCCR_reGRID_158_Biopsy_309	CCD	RightColon	NonI tissue
MSCCR_reGRID_158_Biopsy_310, CD participants,Sigmoid NonI tissue	MSCCR_reGRID_158_Biopsy_310	CCD	Sigmoid	NonI tissue
MSCCR_reGRID_158_Biopsy_311, CD participants,Rectum NonI tissue	MSCCR_reGRID_158_Biopsy_311	CCD	Rectum	NonI tissue
MSCCR_reGRID_1581_Biopsy_2402, CD participants,Rectum NonI tissue	MSCCR_reGRID_1581_Biopsy_2402	CCD	Rectum	NonI tissue
MSCCR_reGRID_1581_Biopsy_2403, CD participants,Ileum I tissue	MSCCR_reGRID_1581_Biopsy_2403	ICD	Ileum	I tissue
MSCCR_reGRID_1583_Biopsy_2404, CD participants,Rectum I tissue	MSCCR_reGRID_1583_Biopsy_2404	CCD	Rectum	I tissue
MSCCR_reGRID_1583_Biopsy_2405, CD participants,LeftColon I tissue	MSCCR_reGRID_1583_Biopsy_2405	CCD	LeftColon	I tissue
MSCCR_reGRID_1587_Biopsy_2409, Control participants,Rectum NonI tissue	MSCCR_reGRID_1587_Biopsy_2409	Ctrl	Rectum	NonI tissue
MSCCR_reGRID_1587_Biopsy_2410, Control participants,Ileum NonI tissue	MSCCR_reGRID_1587_Biopsy_2410	Ctrl	Ileum	NonI tissue
MSCCR_reGRID_1589_Biopsy_2411, Control participants,Rectum NonI tissue	MSCCR_reGRID_1589_Biopsy_2411	Ctrl	Rectum	NonI tissue
MSCCR_reGRID_1589_Biopsy_2412, Control participants,Cecum NonI tissue	MSCCR_reGRID_1589_Biopsy_2412	Ctrl	Cecum	NonI tissue
MSCCR_reGRID_1597_Biopsy_2415, CD participants,Rectum NonI tissue	MSCCR_reGRID_1597_Biopsy_2415	CCD	Rectum	NonI tissue
MSCCR_reGRID_1597_Biopsy_2416, CD participants,Cecum I tissue	MSCCR_reGRID_1597_Biopsy_2416	ICD	Cecum	I tissue
MSCCR_reGRID_16_Biopsy_34, CD participants,Ileum NonI tissue	MSCCR_reGRID_16_Biopsy_34	ICD	Ileum	NonI tissue
MSCCR_reGRID_16_Biopsy_35, CD participants,Transverse NonI tissue	MSCCR_reGRID_16_Biopsy_35	CCD	Transverse	NonI tissue
MSCCR_reGRID_16_Biopsy_36, CD participants,Sigmoid NonI tissue	MSCCR_reGRID_16_Biopsy_36	CCD	Sigmoid	NonI tissue
MSCCR_reGRID_1602_Biopsy_2420, CD participants,Ileum NonI tissue	MSCCR_reGRID_1602_Biopsy_2420	ICD	Ileum	NonI tissue
MSCCR_reGRID_1602_Biopsy_2421, CD participants,Transverse I tissue	MSCCR_reGRID_1602_Biopsy_2421	CCD	Transverse	I tissue
MSCCR_reGRID_1608_Biopsy_2425, CD participants,Rectum NonI tissue	MSCCR_reGRID_1608_Biopsy_2425	CCD	Rectum	NonI tissue
MSCCR_reGRID_1608_Biopsy_2426, CD participants,Ileum I tissue	MSCCR_reGRID_1608_Biopsy_2426	ICD	Ileum	I tissue
MSCCR_reGRID_1618_Biopsy_2433, CD participants,Ileum NonI tissue	MSCCR_reGRID_1618_Biopsy_2433	ICD	Ileum	NonI tissue
MSCCR_reGRID_1618_Biopsy_2434, CD participants,Ileum I tissue	MSCCR_reGRID_1618_Biopsy_2434	ICD	Ileum	I tissue
MSCCR_reGRID_1618_Biopsy_2435, CD participants,Rectum NonI tissue	MSCCR_reGRID_1618_Biopsy_2435	CCD	Rectum	NonI tissue
MSCCR_reGRID_1619_Biopsy_2436, CD participants,Ileum NonI tissue	MSCCR_reGRID_1619_Biopsy_2436	ICD	Ileum	NonI tissue
MSCCR_reGRID_1619_Biopsy_2437, CD participants,Sigmoid I tissue	MSCCR_reGRID_1619_Biopsy_2437	CCD	Sigmoid	I tissue
MSCCR_reGRID_1619_Biopsy_2438, CD participants,Rectum NonI tissue	MSCCR_reGRID_1619_Biopsy_2438	CCD	Rectum	NonI tissue
MSCCR_reGRID_1620_Biopsy_2439, CD participants,RightColon I tissue	MSCCR_reGRID_1620_Biopsy_2439	CCD	RightColon	I tissue
MSCCR_reGRID_1620_Biopsy_2440, CD participants,Rectum NonI tissue	MSCCR_reGRID_1620_Biopsy_2440	CCD	Rectum	NonI tissue
MSCCR_reGRID_1623_Biopsy_2443, CD participants,Rectum I tissue	MSCCR_reGRID_1623_Biopsy_2443	CCD	Rectum	I tissue
MSCCR_reGRID_1625_Biopsy_2447, CD participants,Rectum I tissue	MSCCR_reGRID_1625_Biopsy_2447	CCD	Rectum	I tissue
MSCCR_reGRID_1625_Biopsy_2448, CD participants,Rectum NonI tissue	MSCCR_reGRID_1625_Biopsy_2448	CCD	Rectum	NonI tissue
MSCCR_reGRID_1625_Biopsy_2449, CD participants,Ileum NonI tissue	MSCCR_reGRID_1625_Biopsy_2449	ICD	Ileum	NonI tissue
MSCCR_reGRID_1627_Biopsy_2451, CD participants,Rectum NonI tissue	MSCCR_reGRID_1627_Biopsy_2451	CCD	Rectum	NonI tissue
MSCCR_reGRID_1627_Biopsy_2452, CD participants,Sigmoid I tissue	MSCCR_reGRID_1627_Biopsy_2452	CCD	Sigmoid	I tissue
MSCCR_reGRID_1627_Biopsy_2453, CD participants,Ileum I tissue	MSCCR_reGRID_1627_Biopsy_2453	ICD	Ileum	I tissue
MSCCR_reGRID_163_Biopsy_317, Control participants,Ileum NonI tissue	MSCCR_reGRID_163_Biopsy_317	Ctrl	Ileum	NonI tissue
MSCCR_reGRID_163_Biopsy_318, Control participants,Rectum NonI tissue	MSCCR_reGRID_163_Biopsy_318	Ctrl	Rectum	NonI tissue
MSCCR_reGRID_1634_Biopsy_2456, CD participants,Ileum I tissue	MSCCR_reGRID_1634_Biopsy_2456	ICD	Ileum	I tissue
MSCCR_reGRID_1634_Biopsy_2457, CD participants,Rectum NonI tissue	MSCCR_reGRID_1634_Biopsy_2457	CCD	Rectum	NonI tissue
MSCCR_reGRID_1638_Biopsy_2462, CD participants,Ileum I tissue	MSCCR_reGRID_1638_Biopsy_2462	ICD	Ileum	I tissue
MSCCR_reGRID_1638_Biopsy_2463, CD participants,Rectum NonI tissue	MSCCR_reGRID_1638_Biopsy_2463	CCD	Rectum	NonI tissue
MSCCR_reGRID_1638_Biopsy_2464, CD participants,Cecum NonI tissue	MSCCR_reGRID_1638_Biopsy_2464	ICD	Cecum	NonI tissue
MSCCR_reGRID_1641_Biopsy_2466, CD participants,Rectum I tissue	MSCCR_reGRID_1641_Biopsy_2466	CCD	Rectum	I tissue
MSCCR_reGRID_1641_Biopsy_2467, CD participants,Sigmoid NonI tissue	MSCCR_reGRID_1641_Biopsy_2467	CCD	Sigmoid	NonI tissue
MSCCR_reGRID_1641_Biopsy_2468, CD participants,Ileum NonI tissue	MSCCR_reGRID_1641_Biopsy_2468	ICD	Ileum	NonI tissue
MSCCR_reGRID_1643_Biopsy_2469, CD participants,Sigmoid NonI tissue	MSCCR_reGRID_1643_Biopsy_2469	CCD	Sigmoid	NonI tissue
MSCCR_reGRID_1643_Biopsy_2470, CD participants,Ileum NonI tissue	MSCCR_reGRID_1643_Biopsy_2470	ICD	Ileum	NonI tissue
MSCCR_reGRID_1643_Biopsy_2471, CD participants,Rectum I tissue	MSCCR_reGRID_1643_Biopsy_2471	CCD	Rectum	I tissue
MSCCR_reGRID_165_Biopsy_319, CD participants,Rectum I tissue	MSCCR_reGRID_165_Biopsy_319	CCD	Rectum	I tissue
MSCCR_reGRID_165_Biopsy_320, CD participants,Ileum NonI tissue	MSCCR_reGRID_165_Biopsy_320	ICD	Ileum	NonI tissue
MSCCR_reGRID_1655_Biopsy_2476, CD participants,Cecum NonI tissue	MSCCR_reGRID_1655_Biopsy_2476	ICD	Cecum	NonI tissue
MSCCR_reGRID_1655_Biopsy_2477, CD participants,Rectum NonI tissue	MSCCR_reGRID_1655_Biopsy_2477	CCD	Rectum	NonI tissue
MSCCR_reGRID_1655_Biopsy_2478, CD participants,Ileum I tissue	MSCCR_reGRID_1655_Biopsy_2478	ICD	Ileum	I tissue
MSCCR_reGRID_166_Biopsy_321, CD participants,Ileum I tissue	MSCCR_reGRID_166_Biopsy_321	ICD	Ileum	I tissue
MSCCR_reGRID_166_Biopsy_322, CD participants,Cecum NonI tissue	MSCCR_reGRID_166_Biopsy_322	ICD	Cecum	NonI tissue
MSCCR_reGRID_166_Biopsy_323, CD participants,Rectum NonI tissue	MSCCR_reGRID_166_Biopsy_323	CCD	Rectum	NonI tissue
MSCCR_reGRID_17_Biopsy_37, CD participants,RightColon NonI tissue	MSCCR_reGRID_17_Biopsy_37	CCD	RightColon	NonI tissue
MSCCR_reGRID_17_Biopsy_38, CD participants,Ileum I tissue	MSCCR_reGRID_17_Biopsy_38	ICD	Ileum	I tissue
MSCCR_reGRID_17_Biopsy_39, CD participants,LeftColon NonI tissue	MSCCR_reGRID_17_Biopsy_39	CCD	LeftColon	NonI tissue
MSCCR_reGRID_170_Biopsy_327, CD participants,Sigmoid NonI tissue	MSCCR_reGRID_170_Biopsy_327	CCD	Sigmoid	NonI tissue
MSCCR_reGRID_170_Biopsy_328, CD participants,Rectum NonI tissue	MSCCR_reGRID_170_Biopsy_328	CCD	Rectum	NonI tissue
MSCCR_reGRID_172_Biopsy_329, CD participants,LeftColon NonI tissue	MSCCR_reGRID_172_Biopsy_329	CCD	LeftColon	NonI tissue
MSCCR_reGRID_172_Biopsy_330, CD participants,RightColon NonI tissue	MSCCR_reGRID_172_Biopsy_330	CCD	RightColon	NonI tissue
MSCCR_reGRID_174_Biopsy_331, CD participants,Ileum NonI tissue	MSCCR_reGRID_174_Biopsy_331	ICD	Ileum	NonI tissue
MSCCR_reGRID_174_Biopsy_332, CD participants,RightColon NonI tissue	MSCCR_reGRID_174_Biopsy_332	CCD	RightColon	NonI tissue
MSCCR_reGRID_174_Biopsy_333, CD participants,LeftColon NonI tissue	MSCCR_reGRID_174_Biopsy_333	CCD	LeftColon	NonI tissue
MSCCR_reGRID_175_Biopsy_334, CD participants,Ileum I tissue	MSCCR_reGRID_175_Biopsy_334	ICD	Ileum	I tissue
MSCCR_reGRID_175_Biopsy_335, CD participants,RightColon NonI tissue	MSCCR_reGRID_175_Biopsy_335	CCD	RightColon	NonI tissue
MSCCR_reGRID_175_Biopsy_336, CD participants,Rectum NonI tissue	MSCCR_reGRID_175_Biopsy_336	CCD	Rectum	NonI tissue
MSCCR_reGRID_177_Biopsy_339, CD participants,Ileum NonI tissue	MSCCR_reGRID_177_Biopsy_339	ICD	Ileum	NonI tissue
MSCCR_reGRID_177_Biopsy_340, CD participants,Rectum NonI tissue	MSCCR_reGRID_177_Biopsy_340	CCD	Rectum	NonI tissue
MSCCR_reGRID_177_Biopsy_341, CD participants,RightColon NonI tissue	MSCCR_reGRID_177_Biopsy_341	CCD	RightColon	NonI tissue
MSCCR_reGRID_18_Biopsy_40, CD participants,RightColon NonI tissue	MSCCR_reGRID_18_Biopsy_40	CCD	RightColon	NonI tissue
MSCCR_reGRID_18_Biopsy_41, CD participants,LeftColon NonI tissue	MSCCR_reGRID_18_Biopsy_41	CCD	LeftColon	NonI tissue
MSCCR_reGRID_18_Biopsy_42, CD participants,Rectum NonI tissue	MSCCR_reGRID_18_Biopsy_42	CCD	Rectum	NonI tissue
MSCCR_reGRID_180_Biopsy_344, CD participants,Ileum I tissue	MSCCR_reGRID_180_Biopsy_344	ICD	Ileum	I tissue
MSCCR_reGRID_180_Biopsy_345, CD participants,RightColon NonI tissue	MSCCR_reGRID_180_Biopsy_345	CCD	RightColon	NonI tissue
MSCCR_reGRID_180_Biopsy_346, CD participants,Transverse NonI tissue	MSCCR_reGRID_180_Biopsy_346	CCD	Transverse	NonI tissue
MSCCR_reGRID_182_Biopsy_347, CD participants,Ileum NonI tissue	MSCCR_reGRID_182_Biopsy_347	ICD	Ileum	NonI tissue
MSCCR_reGRID_182_Biopsy_348, CD participants,RightColon I tissue	MSCCR_reGRID_182_Biopsy_348	CCD	RightColon	I tissue
MSCCR_reGRID_182_Biopsy_349, CD participants,Rectum NonI tissue	MSCCR_reGRID_182_Biopsy_349	CCD	Rectum	NonI tissue
MSCCR_reGRID_184_Biopsy_351, CD participants,Ileum NonI tissue	MSCCR_reGRID_184_Biopsy_351	ICD	Ileum	NonI tissue
MSCCR_reGRID_185_Biopsy_352, CD participants,RightColon NonI tissue	MSCCR_reGRID_185_Biopsy_352	CCD	RightColon	NonI tissue
MSCCR_reGRID_185_Biopsy_353, CD participants,Ileum NonI tissue	MSCCR_reGRID_185_Biopsy_353	ICD	Ileum	NonI tissue
MSCCR_reGRID_185_Biopsy_354, CD participants,Sigmoid I tissue	MSCCR_reGRID_185_Biopsy_354	CCD	Sigmoid	I tissue
MSCCR_reGRID_187_Biopsy_355, CD participants,Ileum NonI tissue	MSCCR_reGRID_187_Biopsy_355	ICD	Ileum	NonI tissue
MSCCR_reGRID_187_Biopsy_356, CD participants,Transverse NonI tissue	MSCCR_reGRID_187_Biopsy_356	CCD	Transverse	NonI tissue
MSCCR_reGRID_189_Biopsy_360, CD participants,RightColon I tissue	MSCCR_reGRID_189_Biopsy_360	CCD	RightColon	I tissue
MSCCR_reGRID_189_Biopsy_361, CD participants,Transverse NonI tissue	MSCCR_reGRID_189_Biopsy_361	CCD	Transverse	NonI tissue
MSCCR_reGRID_19_Biopsy_43, CD participants,Ileum I tissue	MSCCR_reGRID_19_Biopsy_43	ICD	Ileum	I tissue
MSCCR_reGRID_19_Biopsy_44, CD participants,RightColon NonI tissue	MSCCR_reGRID_19_Biopsy_44	CCD	RightColon	NonI tissue
MSCCR_reGRID_19_Biopsy_45, CD participants,Rectum NonI tissue	MSCCR_reGRID_19_Biopsy_45	CCD	Rectum	NonI tissue
MSCCR_reGRID_191_Biopsy_364, CD participants,LeftColon NonI tissue	MSCCR_reGRID_191_Biopsy_364	CCD	LeftColon	NonI tissue
MSCCR_reGRID_191_Biopsy_365, CD participants,Rectum I tissue	MSCCR_reGRID_191_Biopsy_365	CCD	Rectum	I tissue
MSCCR_reGRID_192_Biopsy_366, CD participants,Sigmoid I tissue	MSCCR_reGRID_192_Biopsy_366	CCD	Sigmoid	I tissue
MSCCR_reGRID_192_Biopsy_367, CD participants,RightColon NonI tissue	MSCCR_reGRID_192_Biopsy_367	CCD	RightColon	NonI tissue
MSCCR_reGRID_192_Biopsy_368, CD participants,Rectum I tissue	MSCCR_reGRID_192_Biopsy_368	CCD	Rectum	I tissue
MSCCR_reGRID_193_Biopsy_369, CD participants,RightColon NonI tissue	MSCCR_reGRID_193_Biopsy_369	CCD	RightColon	NonI tissue
MSCCR_reGRID_193_Biopsy_370, CD participants,Ileum NonI tissue	MSCCR_reGRID_193_Biopsy_370	ICD	Ileum	NonI tissue
MSCCR_reGRID_193_Biopsy_371, CD participants,LeftColon NonI tissue	MSCCR_reGRID_193_Biopsy_371	CCD	LeftColon	NonI tissue
MSCCR_reGRID_194_Biopsy_372, CD participants,Rectum NonI tissue	MSCCR_reGRID_194_Biopsy_372	CCD	Rectum	NonI tissue
MSCCR_reGRID_194_Biopsy_373, CD participants,Ileum I tissue	MSCCR_reGRID_194_Biopsy_373	ICD	Ileum	I tissue
MSCCR_reGRID_194_Biopsy_374, CD participants,Sigmoid NonI tissue	MSCCR_reGRID_194_Biopsy_374	CCD	Sigmoid	NonI tissue
MSCCR_reGRID_196_Biopsy_375, CD participants,RightColon NonI tissue	MSCCR_reGRID_196_Biopsy_375	CCD	RightColon	NonI tissue
MSCCR_reGRID_196_Biopsy_376, CD participants,Ileum NonI tissue	MSCCR_reGRID_196_Biopsy_376	ICD	Ileum	NonI tissue
MSCCR_reGRID_196_Biopsy_377, CD participants,Rectum NonI tissue	MSCCR_reGRID_196_Biopsy_377	CCD	Rectum	NonI tissue
MSCCR_reGRID_199_Biopsy_384, CD participants,Ileum I tissue	MSCCR_reGRID_199_Biopsy_384	ICD	Ileum	I tissue
MSCCR_reGRID_199_Biopsy_385, CD participants,Sigmoid I tissue	MSCCR_reGRID_199_Biopsy_385	CCD	Sigmoid	I tissue
MSCCR_reGRID_199_Biopsy_386, CD participants,RightColon NonI tissue	MSCCR_reGRID_199_Biopsy_386	CCD	RightColon	NonI tissue
MSCCR_reGRID_20_Biopsy_46, CD participants,Ileum NonI tissue	MSCCR_reGRID_20_Biopsy_46	ICD	Ileum	NonI tissue
MSCCR_reGRID_20_Biopsy_47, CD participants,LeftColon NonI tissue	MSCCR_reGRID_20_Biopsy_47	CCD	LeftColon	NonI tissue
MSCCR_reGRID_20_Biopsy_48, CD participants,Rectum NonI tissue	MSCCR_reGRID_20_Biopsy_48	CCD	Rectum	NonI tissue
MSCCR_reGRID_201_Biopsy_390, CD participants,RightColon I tissue	MSCCR_reGRID_201_Biopsy_390	CCD	RightColon	I tissue
MSCCR_reGRID_201_Biopsy_391, CD participants,Rectum NonI tissue	MSCCR_reGRID_201_Biopsy_391	CCD	Rectum	NonI tissue
MSCCR_reGRID_202_Biopsy_392, CD participants,Ileum I tissue	MSCCR_reGRID_202_Biopsy_392	ICD	Ileum	I tissue
MSCCR_reGRID_202_Biopsy_393, CD participants,Cecum NonI tissue	MSCCR_reGRID_202_Biopsy_393	ICD	Cecum	NonI tissue
MSCCR_reGRID_202_Biopsy_394, CD participants,Rectum NonI tissue	MSCCR_reGRID_202_Biopsy_394	CCD	Rectum	NonI tissue
MSCCR_reGRID_203_Biopsy_395, CD participants,Rectum NonI tissue	MSCCR_reGRID_203_Biopsy_395	CCD	Rectum	NonI tissue
MSCCR_reGRID_203_Biopsy_396, CD participants,RightColon NonI tissue	MSCCR_reGRID_203_Biopsy_396	CCD	RightColon	NonI tissue
MSCCR_reGRID_203_Biopsy_397, CD participants,LeftColon NonI tissue	MSCCR_reGRID_203_Biopsy_397	CCD	LeftColon	NonI tissue
MSCCR_reGRID_205_Biopsy_398, CD participants,Rectum NonI tissue	MSCCR_reGRID_205_Biopsy_398	CCD	Rectum	NonI tissue
MSCCR_reGRID_205_Biopsy_399, CD participants,RightColon NonI tissue	MSCCR_reGRID_205_Biopsy_399	CCD	RightColon	NonI tissue
MSCCR_reGRID_205_Biopsy_400, CD participants,Ileum NonI tissue	MSCCR_reGRID_205_Biopsy_400	ICD	Ileum	NonI tissue
MSCCR_reGRID_206_Biopsy_401, CD participants,Ileum I tissue	MSCCR_reGRID_206_Biopsy_401	ICD	Ileum	I tissue
MSCCR_reGRID_206_Biopsy_402, CD participants,Transverse NonI tissue	MSCCR_reGRID_206_Biopsy_402	CCD	Transverse	NonI tissue
MSCCR_reGRID_206_Biopsy_403, CD participants,Rectum NonI tissue	MSCCR_reGRID_206_Biopsy_403	CCD	Rectum	NonI tissue
MSCCR_reGRID_210_Biopsy_409, CD participants,Ileum I tissue	MSCCR_reGRID_210_Biopsy_409	ICD	Ileum	I tissue
MSCCR_reGRID_210_Biopsy_410, CD participants,Transverse NonI tissue	MSCCR_reGRID_210_Biopsy_410	CCD	Transverse	NonI tissue
MSCCR_reGRID_210_Biopsy_411, CD participants,Sigmoid NonI tissue	MSCCR_reGRID_210_Biopsy_411	CCD	Sigmoid	NonI tissue
MSCCR_reGRID_212_Biopsy_415, CD participants,RightColon NonI tissue	MSCCR_reGRID_212_Biopsy_415	CCD	RightColon	NonI tissue
MSCCR_reGRID_212_Biopsy_416, CD participants,Ileum NonI tissue	MSCCR_reGRID_212_Biopsy_416	ICD	Ileum	NonI tissue
MSCCR_reGRID_213_Biopsy_417, CD participants,RightColon NonI tissue	MSCCR_reGRID_213_Biopsy_417	CCD	RightColon	NonI tissue
MSCCR_reGRID_213_Biopsy_418, CD participants,Rectum I tissue	MSCCR_reGRID_213_Biopsy_418	CCD	Rectum	I tissue
MSCCR_reGRID_213_Biopsy_419, CD participants,Ileum NonI tissue	MSCCR_reGRID_213_Biopsy_419	ICD	Ileum	NonI tissue
MSCCR_reGRID_214_Biopsy_420, CD participants,Rectum I tissue	MSCCR_reGRID_214_Biopsy_420	CCD	Rectum	I tissue
MSCCR_reGRID_214_Biopsy_421, CD participants,RightColon NonI tissue	MSCCR_reGRID_214_Biopsy_421	CCD	RightColon	NonI tissue
MSCCR_reGRID_214_Biopsy_422, CD participants,Ileum NonI tissue	MSCCR_reGRID_214_Biopsy_422	ICD	Ileum	NonI tissue
MSCCR_reGRID_216_Biopsy_426, CD participants,Ileum NonI tissue	MSCCR_reGRID_216_Biopsy_426	ICD	Ileum	NonI tissue
MSCCR_reGRID_217_Biopsy_427, CD participants,Ileum I tissue	MSCCR_reGRID_217_Biopsy_427	ICD	Ileum	I tissue
MSCCR_reGRID_217_Biopsy_428, CD participants,RightColon NonI tissue	MSCCR_reGRID_217_Biopsy_428	CCD	RightColon	NonI tissue
MSCCR_reGRID_217_Biopsy_429, CD participants,Sigmoid NonI tissue	MSCCR_reGRID_217_Biopsy_429	CCD	Sigmoid	NonI tissue
MSCCR_reGRID_22_Biopsy_49, CD participants,Ileum I tissue	MSCCR_reGRID_22_Biopsy_49	ICD	Ileum	I tissue
MSCCR_reGRID_22_Biopsy_50, CD participants,Cecum I tissue	MSCCR_reGRID_22_Biopsy_50	ICD	Cecum	I tissue
MSCCR_reGRID_22_Biopsy_51, CD participants,RightColon NonI tissue	MSCCR_reGRID_22_Biopsy_51	CCD	RightColon	NonI tissue
MSCCR_reGRID_220_Biopsy_433, CD participants,LeftColon NonI tissue	MSCCR_reGRID_220_Biopsy_433	CCD	LeftColon	NonI tissue
MSCCR_reGRID_220_Biopsy_434, CD participants,Sigmoid NonI tissue	MSCCR_reGRID_220_Biopsy_434	CCD	Sigmoid	NonI tissue
MSCCR_reGRID_221_Biopsy_435, CD participants,Transverse NonI tissue	MSCCR_reGRID_221_Biopsy_435	CCD	Transverse	NonI tissue
MSCCR_reGRID_221_Biopsy_436, CD participants,RightColon NonI tissue	MSCCR_reGRID_221_Biopsy_436	CCD	RightColon	NonI tissue
MSCCR_reGRID_221_Biopsy_437, CD participants,Rectum I tissue	MSCCR_reGRID_221_Biopsy_437	CCD	Rectum	I tissue
MSCCR_reGRID_222_Biopsy_438, CD participants,LeftColon NonI tissue	MSCCR_reGRID_222_Biopsy_438	CCD	LeftColon	NonI tissue
MSCCR_reGRID_222_Biopsy_439, CD participants,Rectum NonI tissue	MSCCR_reGRID_222_Biopsy_439	CCD	Rectum	NonI tissue
MSCCR_reGRID_223_Biopsy_440, CD participants,Transverse NonI tissue	MSCCR_reGRID_223_Biopsy_440	CCD	Transverse	NonI tissue
MSCCR_reGRID_223_Biopsy_441, CD participants,Rectum NonI tissue	MSCCR_reGRID_223_Biopsy_441	CCD	Rectum	NonI tissue
MSCCR_reGRID_223_Biopsy_442, CD participants,RightColon NonI tissue	MSCCR_reGRID_223_Biopsy_442	CCD	RightColon	NonI tissue
MSCCR_reGRID_225_Biopsy_446, CD participants,Cecum NonI tissue	MSCCR_reGRID_225_Biopsy_446	ICD	Cecum	NonI tissue
MSCCR_reGRID_225_Biopsy_447, CD participants,Sigmoid NonI tissue	MSCCR_reGRID_225_Biopsy_447	CCD	Sigmoid	NonI tissue
MSCCR_reGRID_225_Biopsy_448, CD participants,Rectum NonI tissue	MSCCR_reGRID_225_Biopsy_448	CCD	Rectum	NonI tissue
MSCCR_reGRID_229_Biopsy_452, CD participants,Ileum I tissue	MSCCR_reGRID_229_Biopsy_452	ICD	Ileum	I tissue
MSCCR_reGRID_230_Biopsy_453, CD participants,Ileum I tissue	MSCCR_reGRID_230_Biopsy_453	ICD	Ileum	I tissue
MSCCR_reGRID_230_Biopsy_454, CD participants,Sigmoid I tissue	MSCCR_reGRID_230_Biopsy_454	CCD	Sigmoid	I tissue
MSCCR_reGRID_230_Biopsy_455, CD participants,Rectum I tissue	MSCCR_reGRID_230_Biopsy_455	CCD	Rectum	I tissue
MSCCR_reGRID_235_Biopsy_461, CD participants,LeftColon I tissue	MSCCR_reGRID_235_Biopsy_461	CCD	LeftColon	I tissue
MSCCR_reGRID_235_Biopsy_462, CD participants,RightColon NonI tissue	MSCCR_reGRID_235_Biopsy_462	CCD	RightColon	NonI tissue
MSCCR_reGRID_235_Biopsy_463, CD participants,Ileum NonI tissue	MSCCR_reGRID_235_Biopsy_463	ICD	Ileum	NonI tissue
MSCCR_reGRID_242_Biopsy_474, CD participants,Ileum NonI tissue	MSCCR_reGRID_242_Biopsy_474	ICD	Ileum	NonI tissue
MSCCR_reGRID_242_Biopsy_475, CD participants,RightColon NonI tissue	MSCCR_reGRID_242_Biopsy_475	CCD	RightColon	NonI tissue
MSCCR_reGRID_242_Biopsy_476, CD participants,LeftColon I tissue	MSCCR_reGRID_242_Biopsy_476	CCD	LeftColon	I tissue
MSCCR_reGRID_243_Biopsy_477, CD participants,Transverse NonI tissue	MSCCR_reGRID_243_Biopsy_477	CCD	Transverse	NonI tissue
MSCCR_reGRID_243_Biopsy_478, CD participants,RightColon NonI tissue	MSCCR_reGRID_243_Biopsy_478	CCD	RightColon	NonI tissue
MSCCR_reGRID_243_Biopsy_479, CD participants,Rectum NonI tissue	MSCCR_reGRID_243_Biopsy_479	CCD	Rectum	NonI tissue
MSCCR_reGRID_245_Biopsy_480, CD participants,Ileum I tissue	MSCCR_reGRID_245_Biopsy_480	ICD	Ileum	I tissue
MSCCR_reGRID_245_Biopsy_481, CD participants,RightColon NonI tissue	MSCCR_reGRID_245_Biopsy_481	CCD	RightColon	NonI tissue
MSCCR_reGRID_246_Biopsy_482, CD participants,RightColon NonI tissue	MSCCR_reGRID_246_Biopsy_482	CCD	RightColon	NonI tissue
MSCCR_reGRID_246_Biopsy_483, CD participants,Ileum I tissue	MSCCR_reGRID_246_Biopsy_483	ICD	Ileum	I tissue
MSCCR_reGRID_247_Biopsy_484, CD participants,RightColon NonI tissue	MSCCR_reGRID_247_Biopsy_484	CCD	RightColon	NonI tissue
MSCCR_reGRID_247_Biopsy_485, CD participants,LeftColon NonI tissue	MSCCR_reGRID_247_Biopsy_485	CCD	LeftColon	NonI tissue
MSCCR_reGRID_248_Biopsy_486, CD participants,Ileum NonI tissue	MSCCR_reGRID_248_Biopsy_486	ICD	Ileum	NonI tissue
MSCCR_reGRID_248_Biopsy_487, CD participants,LeftColon NonI tissue	MSCCR_reGRID_248_Biopsy_487	CCD	LeftColon	NonI tissue
MSCCR_reGRID_25_Biopsy_54, CD participants,Ileum NonI tissue	MSCCR_reGRID_25_Biopsy_54	ICD	Ileum	NonI tissue
MSCCR_reGRID_25_Biopsy_55, CD participants,Rectum NonI tissue	MSCCR_reGRID_25_Biopsy_55	CCD	Rectum	NonI tissue
MSCCR_reGRID_25_Biopsy_56, CD participants,RightColon NonI tissue	MSCCR_reGRID_25_Biopsy_56	CCD	RightColon	NonI tissue
MSCCR_reGRID_250_Biopsy_488, CD participants,Ileum NonI tissue	MSCCR_reGRID_250_Biopsy_488	ICD	Ileum	NonI tissue
MSCCR_reGRID_250_Biopsy_489, CD participants,RightColon NonI tissue	MSCCR_reGRID_250_Biopsy_489	CCD	RightColon	NonI tissue
MSCCR_reGRID_251_Biopsy_490, CD participants,Rectum NonI tissue	MSCCR_reGRID_251_Biopsy_490	CCD	Rectum	NonI tissue
MSCCR_reGRID_251_Biopsy_491, CD participants,Ileum NonI tissue	MSCCR_reGRID_251_Biopsy_491	ICD	Ileum	NonI tissue
MSCCR_reGRID_251_Biopsy_492, CD participants,RightColon I tissue	MSCCR_reGRID_251_Biopsy_492	CCD	RightColon	I tissue
MSCCR_reGRID_257_Biopsy_503, CD participants,Ileum I tissue	MSCCR_reGRID_257_Biopsy_503	ICD	Ileum	I tissue
MSCCR_reGRID_257_Biopsy_504, CD participants,Transverse NonI tissue	MSCCR_reGRID_257_Biopsy_504	CCD	Transverse	NonI tissue
MSCCR_reGRID_257_Biopsy_505, CD participants,Sigmoid NonI tissue	MSCCR_reGRID_257_Biopsy_505	CCD	Sigmoid	NonI tissue
MSCCR_reGRID_258_Biopsy_506, CD participants,Transverse NonI tissue	MSCCR_reGRID_258_Biopsy_506	CCD	Transverse	NonI tissue
MSCCR_reGRID_258_Biopsy_507, CD participants,Ileum I tissue	MSCCR_reGRID_258_Biopsy_507	ICD	Ileum	I tissue
MSCCR_reGRID_258_Biopsy_508, CD participants,Cecum NonI tissue	MSCCR_reGRID_258_Biopsy_508	ICD	Cecum	NonI tissue
MSCCR_reGRID_262_Biopsy_515, CD participants,Ileum NonI tissue	MSCCR_reGRID_262_Biopsy_515	ICD	Ileum	NonI tissue
MSCCR_reGRID_263_Biopsy_516, CD participants,Ileum I tissue	MSCCR_reGRID_263_Biopsy_516	ICD	Ileum	I tissue
MSCCR_reGRID_263_Biopsy_517, CD participants,RightColon I tissue	MSCCR_reGRID_263_Biopsy_517	CCD	RightColon	I tissue
MSCCR_reGRID_263_Biopsy_518, CD participants,Rectum I tissue	MSCCR_reGRID_263_Biopsy_518	CCD	Rectum	I tissue
MSCCR_reGRID_265_Biopsy_519, CD participants,Ileum I tissue	MSCCR_reGRID_265_Biopsy_519	ICD	Ileum	I tissue
MSCCR_reGRID_265_Biopsy_520, CD participants,RightColon NonI tissue	MSCCR_reGRID_265_Biopsy_520	CCD	RightColon	NonI tissue
MSCCR_reGRID_265_Biopsy_521, CD participants,LeftColon NonI tissue	MSCCR_reGRID_265_Biopsy_521	CCD	LeftColon	NonI tissue
MSCCR_reGRID_266_Biopsy_522, CD participants,LeftColon NonI tissue	MSCCR_reGRID_266_Biopsy_522	CCD	LeftColon	NonI tissue
MSCCR_reGRID_266_Biopsy_523, CD participants,Sigmoid NonI tissue	MSCCR_reGRID_266_Biopsy_523	CCD	Sigmoid	NonI tissue
MSCCR_reGRID_266_Biopsy_524, CD participants,Rectum I tissue	MSCCR_reGRID_266_Biopsy_524	CCD	Rectum	I tissue
MSCCR_reGRID_267_Biopsy_525, CD participants,Ileum NonI tissue	MSCCR_reGRID_267_Biopsy_525	ICD	Ileum	NonI tissue
MSCCR_reGRID_267_Biopsy_526, CD participants,Ileum I tissue	MSCCR_reGRID_267_Biopsy_526	ICD	Ileum	I tissue
MSCCR_reGRID_267_Biopsy_527, CD participants,RightColon NonI tissue	MSCCR_reGRID_267_Biopsy_527	CCD	RightColon	NonI tissue
MSCCR_reGRID_268_Biopsy_528, CD participants,LeftColon NonI tissue	MSCCR_reGRID_268_Biopsy_528	CCD	LeftColon	NonI tissue
MSCCR_reGRID_268_Biopsy_529, CD participants,Cecum I tissue	MSCCR_reGRID_268_Biopsy_529	ICD	Cecum	I tissue
MSCCR_reGRID_268_Biopsy_530, CD participants,RightColon I tissue	MSCCR_reGRID_268_Biopsy_530	CCD	RightColon	I tissue
MSCCR_reGRID_269_Biopsy_531, CD participants,Ileum I tissue	MSCCR_reGRID_269_Biopsy_531	ICD	Ileum	I tissue
MSCCR_reGRID_269_Biopsy_532, CD participants,Rectum I tissue	MSCCR_reGRID_269_Biopsy_532	CCD	Rectum	I tissue
MSCCR_reGRID_27_Biopsy_57, CD participants,Ileum NonI tissue	MSCCR_reGRID_27_Biopsy_57	ICD	Ileum	NonI tissue
MSCCR_reGRID_27_Biopsy_58, CD participants,RightColon NonI tissue	MSCCR_reGRID_27_Biopsy_58	CCD	RightColon	NonI tissue
MSCCR_reGRID_27_Biopsy_59, CD participants,LeftColon NonI tissue	MSCCR_reGRID_27_Biopsy_59	CCD	LeftColon	NonI tissue
MSCCR_reGRID_270_Biopsy_533, CD participants,Ileum NonI tissue	MSCCR_reGRID_270_Biopsy_533	ICD	Ileum	NonI tissue
MSCCR_reGRID_274_Biopsy_540, CD participants,Ileum NonI tissue	MSCCR_reGRID_274_Biopsy_540	ICD	Ileum	NonI tissue
MSCCR_reGRID_274_Biopsy_541, CD participants,Transverse NonI tissue	MSCCR_reGRID_274_Biopsy_541	CCD	Transverse	NonI tissue
MSCCR_reGRID_274_Biopsy_542, CD participants,Sigmoid NonI tissue	MSCCR_reGRID_274_Biopsy_542	CCD	Sigmoid	NonI tissue
MSCCR_reGRID_276_Biopsy_546, CD participants,Ileum I tissue	MSCCR_reGRID_276_Biopsy_546	ICD	Ileum	I tissue
MSCCR_reGRID_276_Biopsy_547, CD participants,RightColon NonI tissue	MSCCR_reGRID_276_Biopsy_547	CCD	RightColon	NonI tissue
MSCCR_reGRID_276_Biopsy_548, CD participants,Rectum I tissue	MSCCR_reGRID_276_Biopsy_548	CCD	Rectum	I tissue
MSCCR_reGRID_277_Biopsy_549, CD participants,Rectum NonI tissue	MSCCR_reGRID_277_Biopsy_549	CCD	Rectum	NonI tissue
MSCCR_reGRID_277_Biopsy_550, CD participants,Transverse NonI tissue	MSCCR_reGRID_277_Biopsy_550	CCD	Transverse	NonI tissue
MSCCR_reGRID_277_Biopsy_551, CD participants,Cecum NonI tissue	MSCCR_reGRID_277_Biopsy_551	ICD	Cecum	NonI tissue
MSCCR_reGRID_278_Biopsy_552, CD participants,Rectum NonI tissue	MSCCR_reGRID_278_Biopsy_552	CCD	Rectum	NonI tissue
MSCCR_reGRID_278_Biopsy_553, CD participants,Cecum I tissue	MSCCR_reGRID_278_Biopsy_553	ICD	Cecum	I tissue
MSCCR_reGRID_278_Biopsy_554, CD participants,LeftColon I tissue	MSCCR_reGRID_278_Biopsy_554	CCD	LeftColon	I tissue
MSCCR_reGRID_28_Biopsy_60, CD participants,Ileum NonI tissue	MSCCR_reGRID_28_Biopsy_60	ICD	Ileum	NonI tissue
MSCCR_reGRID_28_Biopsy_61, CD participants,Rectum NonI tissue	MSCCR_reGRID_28_Biopsy_61	CCD	Rectum	NonI tissue
MSCCR_reGRID_280_Biopsy_558, CD participants,Transverse NonI tissue	MSCCR_reGRID_280_Biopsy_558	CCD	Transverse	NonI tissue
MSCCR_reGRID_280_Biopsy_559, CD participants,Cecum I tissue	MSCCR_reGRID_280_Biopsy_559	ICD	Cecum	I tissue
MSCCR_reGRID_280_Biopsy_560, CD participants,Rectum NonI tissue	MSCCR_reGRID_280_Biopsy_560	CCD	Rectum	NonI tissue
MSCCR_reGRID_281_Biopsy_561, CD participants,Ileum NonI tissue	MSCCR_reGRID_281_Biopsy_561	ICD	Ileum	NonI tissue
MSCCR_reGRID_281_Biopsy_562, CD participants,Cecum I tissue	MSCCR_reGRID_281_Biopsy_562	ICD	Cecum	I tissue
MSCCR_reGRID_281_Biopsy_563, CD participants,Rectum I tissue	MSCCR_reGRID_281_Biopsy_563	CCD	Rectum	I tissue
MSCCR_reGRID_282_Biopsy_564, CD participants,Ileum I tissue	MSCCR_reGRID_282_Biopsy_564	ICD	Ileum	I tissue
MSCCR_reGRID_282_Biopsy_565, CD participants,Cecum NonI tissue	MSCCR_reGRID_282_Biopsy_565	ICD	Cecum	NonI tissue
MSCCR_reGRID_282_Biopsy_566, CD participants,Rectum NonI tissue	MSCCR_reGRID_282_Biopsy_566	CCD	Rectum	NonI tissue
MSCCR_reGRID_284_Biopsy_570, CD participants,Sigmoid I tissue	MSCCR_reGRID_284_Biopsy_570	CCD	Sigmoid	I tissue
MSCCR_reGRID_286_Biopsy_572, CD participants,Ileum I tissue	MSCCR_reGRID_286_Biopsy_572	ICD	Ileum	I tissue
MSCCR_reGRID_286_Biopsy_573, CD participants,Cecum NonI tissue	MSCCR_reGRID_286_Biopsy_573	ICD	Cecum	NonI tissue
MSCCR_reGRID_286_Biopsy_574, CD participants,Transverse NonI tissue	MSCCR_reGRID_286_Biopsy_574	CCD	Transverse	NonI tissue
MSCCR_reGRID_287_Biopsy_575, CD participants,Ileum I tissue	MSCCR_reGRID_287_Biopsy_575	ICD	Ileum	I tissue
MSCCR_reGRID_287_Biopsy_576, CD participants,LeftColon NonI tissue	MSCCR_reGRID_287_Biopsy_576	CCD	LeftColon	NonI tissue
MSCCR_reGRID_289_Biopsy_577, CD participants,Rectum NonI tissue	MSCCR_reGRID_289_Biopsy_577	CCD	Rectum	NonI tissue
MSCCR_reGRID_289_Biopsy_578, CD participants,Cecum I tissue	MSCCR_reGRID_289_Biopsy_578	ICD	Cecum	I tissue
MSCCR_reGRID_29_Biopsy_62, CD participants,Ileum I tissue	MSCCR_reGRID_29_Biopsy_62	ICD	Ileum	I tissue
MSCCR_reGRID_29_Biopsy_63, CD participants,RightColon NonI tissue	MSCCR_reGRID_29_Biopsy_63	CCD	RightColon	NonI tissue
MSCCR_reGRID_29_Biopsy_64, CD participants,LeftColon NonI tissue	MSCCR_reGRID_29_Biopsy_64	CCD	LeftColon	NonI tissue
MSCCR_reGRID_290_Biopsy_579, CD participants,Ileum I tissue	MSCCR_reGRID_290_Biopsy_579	ICD	Ileum	I tissue
MSCCR_reGRID_290_Biopsy_580, CD participants,Rectum I tissue	MSCCR_reGRID_290_Biopsy_580	CCD	Rectum	I tissue
MSCCR_reGRID_291_Biopsy_581, CD participants,Ileum NonI tissue	MSCCR_reGRID_291_Biopsy_581	ICD	Ileum	NonI tissue
MSCCR_reGRID_291_Biopsy_582, CD participants,Rectum NonI tissue	MSCCR_reGRID_291_Biopsy_582	CCD	Rectum	NonI tissue
MSCCR_reGRID_293_Biopsy_586, CD participants,RightColon NonI tissue	MSCCR_reGRID_293_Biopsy_586	CCD	RightColon	NonI tissue
MSCCR_reGRID_298_Biopsy_591, CD participants,RightColon I tissue	MSCCR_reGRID_298_Biopsy_591	CCD	RightColon	I tissue
MSCCR_reGRID_298_Biopsy_592, CD participants,Transverse I tissue	MSCCR_reGRID_298_Biopsy_592	CCD	Transverse	I tissue
MSCCR_reGRID_298_Biopsy_593, CD participants,Ileum NonI tissue	MSCCR_reGRID_298_Biopsy_593	ICD	Ileum	NonI tissue
MSCCR_reGRID_299_Biopsy_594, CD participants,RightColon I tissue	MSCCR_reGRID_299_Biopsy_594	CCD	RightColon	I tissue
MSCCR_reGRID_299_Biopsy_595, CD participants,LeftColon I tissue	MSCCR_reGRID_299_Biopsy_595	CCD	LeftColon	I tissue
MSCCR_reGRID_299_Biopsy_596, CD participants,Rectum NonI tissue	MSCCR_reGRID_299_Biopsy_596	CCD	Rectum	NonI tissue
MSCCR_reGRID_3_Biopsy_4, CD participants,Rectum NonI tissue	MSCCR_reGRID_3_Biopsy_4	CCD	Rectum	NonI tissue
MSCCR_reGRID_3_Biopsy_5, CD participants,Transverse NonI tissue	MSCCR_reGRID_3_Biopsy_5	CCD	Transverse	NonI tissue
MSCCR_reGRID_3_Biopsy_6, CD participants,Ileum NonI tissue	MSCCR_reGRID_3_Biopsy_6	ICD	Ileum	NonI tissue
MSCCR_reGRID_303_Biopsy_603, CD participants,Ileum NonI tissue	MSCCR_reGRID_303_Biopsy_603	ICD	Ileum	NonI tissue
MSCCR_reGRID_303_Biopsy_604, CD participants,RightColon I tissue	MSCCR_reGRID_303_Biopsy_604	CCD	RightColon	I tissue
MSCCR_reGRID_303_Biopsy_605, CD participants,LeftColon I tissue	MSCCR_reGRID_303_Biopsy_605	CCD	LeftColon	I tissue
MSCCR_reGRID_304_Biopsy_606, CD participants,Sigmoid NonI tissue	MSCCR_reGRID_304_Biopsy_606	CCD	Sigmoid	NonI tissue
MSCCR_reGRID_304_Biopsy_607, CD participants,Ileum I tissue	MSCCR_reGRID_304_Biopsy_607	ICD	Ileum	I tissue
MSCCR_reGRID_304_Biopsy_608, CD participants,Transverse NonI tissue	MSCCR_reGRID_304_Biopsy_608	CCD	Transverse	NonI tissue
MSCCR_reGRID_306_Biopsy_612, CD participants,Rectum NonI tissue	MSCCR_reGRID_306_Biopsy_612	CCD	Rectum	NonI tissue
MSCCR_reGRID_31_Biopsy_65, CD participants,Ileum NonI tissue	MSCCR_reGRID_31_Biopsy_65	ICD	Ileum	NonI tissue
MSCCR_reGRID_31_Biopsy_66, CD participants,Rectum NonI tissue	MSCCR_reGRID_31_Biopsy_66	CCD	Rectum	NonI tissue
MSCCR_reGRID_312_Biopsy_618, CD participants,Ileum I tissue	MSCCR_reGRID_312_Biopsy_618	ICD	Ileum	I tissue
MSCCR_reGRID_312_Biopsy_619, CD participants,Sigmoid I tissue	MSCCR_reGRID_312_Biopsy_619	CCD	Sigmoid	I tissue
MSCCR_reGRID_312_Biopsy_620, CD participants,Rectum I tissue	MSCCR_reGRID_312_Biopsy_620	CCD	Rectum	I tissue
MSCCR_reGRID_314_Biopsy_621, CD participants,Transverse I tissue	MSCCR_reGRID_314_Biopsy_621	CCD	Transverse	I tissue
MSCCR_reGRID_314_Biopsy_622, CD participants,LeftColon I tissue	MSCCR_reGRID_314_Biopsy_622	CCD	LeftColon	I tissue
MSCCR_reGRID_314_Biopsy_623, CD participants,RightColon NonI tissue	MSCCR_reGRID_314_Biopsy_623	CCD	RightColon	NonI tissue
MSCCR_reGRID_316_Biopsy_626, CD participants,RightColon NonI tissue	MSCCR_reGRID_316_Biopsy_626	CCD	RightColon	NonI tissue
MSCCR_reGRID_316_Biopsy_627, CD participants,LeftColon NonI tissue	MSCCR_reGRID_316_Biopsy_627	CCD	LeftColon	NonI tissue
MSCCR_reGRID_316_Biopsy_628, CD participants,Cecum I tissue	MSCCR_reGRID_316_Biopsy_628	ICD	Cecum	I tissue
MSCCR_reGRID_317_Biopsy_629, CD participants,Cecum NonI tissue	MSCCR_reGRID_317_Biopsy_629	ICD	Cecum	NonI tissue
MSCCR_reGRID_317_Biopsy_630, CD participants,Transverse NonI tissue	MSCCR_reGRID_317_Biopsy_630	CCD	Transverse	NonI tissue
MSCCR_reGRID_317_Biopsy_631, CD participants,Rectum NonI tissue	MSCCR_reGRID_317_Biopsy_631	CCD	Rectum	NonI tissue
MSCCR_reGRID_32_Biopsy_67, CD participants,Ileum NonI tissue	MSCCR_reGRID_32_Biopsy_67	ICD	Ileum	NonI tissue
MSCCR_reGRID_32_Biopsy_68, CD participants,Rectum NonI tissue	MSCCR_reGRID_32_Biopsy_68	CCD	Rectum	NonI tissue
MSCCR_reGRID_321_Biopsy_636, CD participants,Transverse NonI tissue	MSCCR_reGRID_321_Biopsy_636	CCD	Transverse	NonI tissue
MSCCR_reGRID_321_Biopsy_637, CD participants,Cecum NonI tissue	MSCCR_reGRID_321_Biopsy_637	ICD	Cecum	NonI tissue
MSCCR_reGRID_324_Biopsy_639, CD participants,Rectum NonI tissue	MSCCR_reGRID_324_Biopsy_639	CCD	Rectum	NonI tissue
MSCCR_reGRID_324_Biopsy_640, CD participants,Cecum NonI tissue	MSCCR_reGRID_324_Biopsy_640	ICD	Cecum	NonI tissue
MSCCR_reGRID_327_Biopsy_641, CD participants,Ileum I tissue	MSCCR_reGRID_327_Biopsy_641	ICD	Ileum	I tissue
MSCCR_reGRID_327_Biopsy_642, CD participants,Sigmoid I tissue	MSCCR_reGRID_327_Biopsy_642	CCD	Sigmoid	I tissue
MSCCR_reGRID_328_Biopsy_643, CD participants,Cecum I tissue	MSCCR_reGRID_328_Biopsy_643	ICD	Cecum	I tissue
MSCCR_reGRID_328_Biopsy_644, CD participants,LeftColon I tissue	MSCCR_reGRID_328_Biopsy_644	CCD	LeftColon	I tissue
MSCCR_reGRID_328_Biopsy_645, CD participants,Rectum I tissue	MSCCR_reGRID_328_Biopsy_645	CCD	Rectum	I tissue
MSCCR_reGRID_333_Biopsy_650, CD participants,Rectum NonI tissue	MSCCR_reGRID_333_Biopsy_650	CCD	Rectum	NonI tissue
MSCCR_reGRID_333_Biopsy_651, CD participants,Cecum I tissue	MSCCR_reGRID_333_Biopsy_651	ICD	Cecum	I tissue
MSCCR_reGRID_333_Biopsy_652, CD participants,Cecum NonI tissue	MSCCR_reGRID_333_Biopsy_652	ICD	Cecum	NonI tissue
MSCCR_reGRID_336_Biopsy_653, CD participants,Ileum I tissue	MSCCR_reGRID_336_Biopsy_653	ICD	Ileum	I tissue
MSCCR_reGRID_336_Biopsy_654, CD participants,Rectum NonI tissue	MSCCR_reGRID_336_Biopsy_654	CCD	Rectum	NonI tissue
MSCCR_reGRID_337_Biopsy_655, CD participants,Rectum I tissue	MSCCR_reGRID_337_Biopsy_655	CCD	Rectum	I tissue
MSCCR_reGRID_337_Biopsy_656, CD participants,Ileum NonI tissue	MSCCR_reGRID_337_Biopsy_656	ICD	Ileum	NonI tissue
MSCCR_reGRID_337_Biopsy_657, CD participants,Sigmoid NonI tissue	MSCCR_reGRID_337_Biopsy_657	CCD	Sigmoid	NonI tissue
MSCCR_reGRID_338_Biopsy_658, CD participants,Ileum I tissue	MSCCR_reGRID_338_Biopsy_658	ICD	Ileum	I tissue
MSCCR_reGRID_338_Biopsy_659, CD participants,Rectum I tissue	MSCCR_reGRID_338_Biopsy_659	CCD	Rectum	I tissue
MSCCR_reGRID_34_Biopsy_71, CD participants,Rectum I tissue	MSCCR_reGRID_34_Biopsy_71	CCD	Rectum	I tissue
MSCCR_reGRID_34_Biopsy_72, CD participants,Ileum NonI tissue	MSCCR_reGRID_34_Biopsy_72	ICD	Ileum	NonI tissue
MSCCR_reGRID_340_Biopsy_663, CD participants,RightColon NonI tissue	MSCCR_reGRID_340_Biopsy_663	CCD	RightColon	NonI tissue
MSCCR_reGRID_340_Biopsy_664, CD participants,Rectum NonI tissue	MSCCR_reGRID_340_Biopsy_664	CCD	Rectum	NonI tissue
MSCCR_reGRID_343_Biopsy_670, CD participants,Rectum NonI tissue	MSCCR_reGRID_343_Biopsy_670	CCD	Rectum	NonI tissue
MSCCR_reGRID_343_Biopsy_671, CD participants,Ileum NonI tissue	MSCCR_reGRID_343_Biopsy_671	ICD	Ileum	NonI tissue
MSCCR_reGRID_344_Biopsy_672, CD participants,Ileum NonI tissue	MSCCR_reGRID_344_Biopsy_672	ICD	Ileum	NonI tissue
MSCCR_reGRID_344_Biopsy_673, CD participants,LeftColon NonI tissue	MSCCR_reGRID_344_Biopsy_673	CCD	LeftColon	NonI tissue
MSCCR_reGRID_344_Biopsy_674, CD participants,Rectum NonI tissue	MSCCR_reGRID_344_Biopsy_674	CCD	Rectum	NonI tissue
MSCCR_reGRID_345_Biopsy_675, CD participants,Rectum NonI tissue	MSCCR_reGRID_345_Biopsy_675	CCD	Rectum	NonI tissue
MSCCR_reGRID_345_Biopsy_676, CD participants,Ileum NonI tissue	MSCCR_reGRID_345_Biopsy_676	ICD	Ileum	NonI tissue
MSCCR_reGRID_347_Biopsy_680, Control participants,Ileum NonI tissue	MSCCR_reGRID_347_Biopsy_680	Ctrl	Ileum	NonI tissue
MSCCR_reGRID_347_Biopsy_681, Control participants,RightColon NonI tissue	MSCCR_reGRID_347_Biopsy_681	Ctrl	RightColon	NonI tissue
MSCCR_reGRID_347_Biopsy_682, Control participants,LeftColon NonI tissue	MSCCR_reGRID_347_Biopsy_682	Ctrl	LeftColon	NonI tissue
MSCCR_reGRID_348_Biopsy_683, CD participants,Ileum NonI tissue	MSCCR_reGRID_348_Biopsy_683	ICD	Ileum	NonI tissue
MSCCR_reGRID_348_Biopsy_684, CD participants,RightColon NonI tissue	MSCCR_reGRID_348_Biopsy_684	CCD	RightColon	NonI tissue
MSCCR_reGRID_348_Biopsy_685, CD participants,Sigmoid I tissue	MSCCR_reGRID_348_Biopsy_685	CCD	Sigmoid	I tissue
MSCCR_reGRID_352_Biopsy_689, CD participants,LeftColon I tissue	MSCCR_reGRID_352_Biopsy_689	CCD	LeftColon	I tissue
MSCCR_reGRID_353_Biopsy_690, CD participants,Ileum NonI tissue	MSCCR_reGRID_353_Biopsy_690	ICD	Ileum	NonI tissue
MSCCR_reGRID_353_Biopsy_691, CD participants,Rectum I tissue	MSCCR_reGRID_353_Biopsy_691	CCD	Rectum	I tissue
MSCCR_reGRID_354_Biopsy_692, CD participants,Rectum I tissue	MSCCR_reGRID_354_Biopsy_692	CCD	Rectum	I tissue
MSCCR_reGRID_354_Biopsy_693, CD participants,Ileum NonI tissue	MSCCR_reGRID_354_Biopsy_693	ICD	Ileum	NonI tissue
MSCCR_reGRID_355_Biopsy_694, CD participants,Ileum NonI tissue	MSCCR_reGRID_355_Biopsy_694	ICD	Ileum	NonI tissue
MSCCR_reGRID_355_Biopsy_695, CD participants,LeftColon I tissue	MSCCR_reGRID_355_Biopsy_695	CCD	LeftColon	I tissue
MSCCR_reGRID_355_Biopsy_696, CD participants,Sigmoid NonI tissue	MSCCR_reGRID_355_Biopsy_696	CCD	Sigmoid	NonI tissue
MSCCR_reGRID_358_Biopsy_697, CD participants,Ileum I tissue	MSCCR_reGRID_358_Biopsy_697	ICD	Ileum	I tissue
MSCCR_reGRID_358_Biopsy_698, CD participants,Rectum NonI tissue	MSCCR_reGRID_358_Biopsy_698	CCD	Rectum	NonI tissue
MSCCR_reGRID_361_Biopsy_702, CD participants,RightColon NonI tissue	MSCCR_reGRID_361_Biopsy_702	CCD	RightColon	NonI tissue
MSCCR_reGRID_361_Biopsy_703, CD participants,LeftColon NonI tissue	MSCCR_reGRID_361_Biopsy_703	CCD	LeftColon	NonI tissue
MSCCR_reGRID_361_Biopsy_704, CD participants,Ileum I tissue	MSCCR_reGRID_361_Biopsy_704	ICD	Ileum	I tissue
MSCCR_reGRID_362_Biopsy_705, CD participants,Cecum NonI tissue	MSCCR_reGRID_362_Biopsy_705	ICD	Cecum	NonI tissue
MSCCR_reGRID_362_Biopsy_706, CD participants,LeftColon NonI tissue	MSCCR_reGRID_362_Biopsy_706	CCD	LeftColon	NonI tissue
MSCCR_reGRID_362_Biopsy_707, CD participants,Rectum I tissue	MSCCR_reGRID_362_Biopsy_707	CCD	Rectum	I tissue
MSCCR_reGRID_364_Biopsy_711, CD participants,Ileum I tissue	MSCCR_reGRID_364_Biopsy_711	ICD	Ileum	I tissue
MSCCR_reGRID_364_Biopsy_712, CD participants,RightColon I tissue	MSCCR_reGRID_364_Biopsy_712	CCD	RightColon	I tissue
MSCCR_reGRID_364_Biopsy_713, CD participants,LeftColon I tissue	MSCCR_reGRID_364_Biopsy_713	CCD	LeftColon	I tissue
MSCCR_reGRID_365_Biopsy_714, CD participants,Ileum NonI tissue	MSCCR_reGRID_365_Biopsy_714	ICD	Ileum	NonI tissue
MSCCR_reGRID_365_Biopsy_715, CD participants,LeftColon NonI tissue	MSCCR_reGRID_365_Biopsy_715	CCD	LeftColon	NonI tissue
MSCCR_reGRID_366_Biopsy_716, CD participants,LeftColon NonI tissue	MSCCR_reGRID_366_Biopsy_716	CCD	LeftColon	NonI tissue
MSCCR_reGRID_366_Biopsy_717, CD participants,Rectum I tissue	MSCCR_reGRID_366_Biopsy_717	CCD	Rectum	I tissue
MSCCR_reGRID_366_Biopsy_718, CD participants,Sigmoid I tissue	MSCCR_reGRID_366_Biopsy_718	CCD	Sigmoid	I tissue
MSCCR_reGRID_367_Biopsy_719, CD participants,Sigmoid NonI tissue	MSCCR_reGRID_367_Biopsy_719	CCD	Sigmoid	NonI tissue
MSCCR_reGRID_367_Biopsy_720, CD participants,Transverse NonI tissue	MSCCR_reGRID_367_Biopsy_720	CCD	Transverse	NonI tissue
MSCCR_reGRID_367_Biopsy_721, CD participants,Ileum NonI tissue	MSCCR_reGRID_367_Biopsy_721	ICD	Ileum	NonI tissue
MSCCR_reGRID_368_Biopsy_722, CD participants,RightColon NonI tissue	MSCCR_reGRID_368_Biopsy_722	CCD	RightColon	NonI tissue
MSCCR_reGRID_368_Biopsy_723, CD participants,Rectum NonI tissue	MSCCR_reGRID_368_Biopsy_723	CCD	Rectum	NonI tissue
MSCCR_reGRID_368_Biopsy_724, CD participants,Transverse NonI tissue	MSCCR_reGRID_368_Biopsy_724	CCD	Transverse	NonI tissue
MSCCR_reGRID_369_Biopsy_725, CD participants,Ileum NonI tissue	MSCCR_reGRID_369_Biopsy_725	ICD	Ileum	NonI tissue
MSCCR_reGRID_37_Biopsy_78, CD participants,Ileum I tissue	MSCCR_reGRID_37_Biopsy_78	ICD	Ileum	I tissue
MSCCR_reGRID_37_Biopsy_79, CD participants,Sigmoid NonI tissue	MSCCR_reGRID_37_Biopsy_79	CCD	Sigmoid	NonI tissue
MSCCR_reGRID_37_Biopsy_80, CD participants,Cecum NonI tissue	MSCCR_reGRID_37_Biopsy_80	ICD	Cecum	NonI tissue
MSCCR_reGRID_373_Biopsy_735, CD participants,Rectum NonI tissue	MSCCR_reGRID_373_Biopsy_735	CCD	Rectum	NonI tissue
MSCCR_reGRID_373_Biopsy_736, CD participants,Sigmoid NonI tissue	MSCCR_reGRID_373_Biopsy_736	CCD	Sigmoid	NonI tissue
MSCCR_reGRID_373_Biopsy_737, CD participants,Ileum NonI tissue	MSCCR_reGRID_373_Biopsy_737	ICD	Ileum	NonI tissue
MSCCR_reGRID_375_Biopsy_739, CD participants,Ileum I tissue	MSCCR_reGRID_375_Biopsy_739	ICD	Ileum	I tissue
MSCCR_reGRID_375_Biopsy_740, CD participants,RightColon NonI tissue	MSCCR_reGRID_375_Biopsy_740	CCD	RightColon	NonI tissue
MSCCR_reGRID_376_Biopsy_741, CD participants,Sigmoid NonI tissue	MSCCR_reGRID_376_Biopsy_741	CCD	Sigmoid	NonI tissue
MSCCR_reGRID_376_Biopsy_742, CD participants,Ileum NonI tissue	MSCCR_reGRID_376_Biopsy_742	ICD	Ileum	NonI tissue
MSCCR_reGRID_376_Biopsy_743, CD participants,RightColon NonI tissue	MSCCR_reGRID_376_Biopsy_743	CCD	RightColon	NonI tissue
MSCCR_reGRID_377_Biopsy_744, CD participants,Ileum NonI tissue	MSCCR_reGRID_377_Biopsy_744	ICD	Ileum	NonI tissue
MSCCR_reGRID_377_Biopsy_745, CD participants,LeftColon NonI tissue	MSCCR_reGRID_377_Biopsy_745	CCD	LeftColon	NonI tissue
MSCCR_reGRID_377_Biopsy_746, CD participants,RightColon NonI tissue	MSCCR_reGRID_377_Biopsy_746	CCD	RightColon	NonI tissue
MSCCR_reGRID_378_Biopsy_747, CD participants,LeftColon I tissue	MSCCR_reGRID_378_Biopsy_747	CCD	LeftColon	I tissue
MSCCR_reGRID_378_Biopsy_748, CD participants,Ileum NonI tissue	MSCCR_reGRID_378_Biopsy_748	ICD	Ileum	NonI tissue
MSCCR_reGRID_378_Biopsy_749, CD participants,RightColon I tissue	MSCCR_reGRID_378_Biopsy_749	CCD	RightColon	I tissue
MSCCR_reGRID_379_Biopsy_750, CD participants,RightColon I tissue	MSCCR_reGRID_379_Biopsy_750	CCD	RightColon	I tissue
MSCCR_reGRID_379_Biopsy_751, CD participants,LeftColon I tissue	MSCCR_reGRID_379_Biopsy_751	CCD	LeftColon	I tissue
MSCCR_reGRID_379_Biopsy_752, CD participants,Rectum I tissue	MSCCR_reGRID_379_Biopsy_752	CCD	Rectum	I tissue
MSCCR_reGRID_380_Biopsy_753, CD participants,RightColon I tissue	MSCCR_reGRID_380_Biopsy_753	CCD	RightColon	I tissue
MSCCR_reGRID_380_Biopsy_754, CD participants,Transverse NonI tissue	MSCCR_reGRID_380_Biopsy_754	CCD	Transverse	NonI tissue
MSCCR_reGRID_380_Biopsy_755, CD participants,Sigmoid NonI tissue	MSCCR_reGRID_380_Biopsy_755	CCD	Sigmoid	NonI tissue
MSCCR_reGRID_381_Biopsy_756, CD participants,Ileum I tissue	MSCCR_reGRID_381_Biopsy_756	ICD	Ileum	I tissue
MSCCR_reGRID_381_Biopsy_757, CD participants,LeftColon NonI tissue	MSCCR_reGRID_381_Biopsy_757	CCD	LeftColon	NonI tissue
MSCCR_reGRID_381_Biopsy_758, CD participants,RightColon I tissue	MSCCR_reGRID_381_Biopsy_758	CCD	RightColon	I tissue
MSCCR_reGRID_384_Biopsy_765, CD participants,RightColon I tissue	MSCCR_reGRID_384_Biopsy_765	CCD	RightColon	I tissue
MSCCR_reGRID_384_Biopsy_766, CD participants,Transverse I tissue	MSCCR_reGRID_384_Biopsy_766	CCD	Transverse	I tissue
MSCCR_reGRID_384_Biopsy_767, CD participants,LeftColon I tissue	MSCCR_reGRID_384_Biopsy_767	CCD	LeftColon	I tissue
MSCCR_reGRID_385_Biopsy_768, CD participants,Ileum I tissue	MSCCR_reGRID_385_Biopsy_768	ICD	Ileum	I tissue
MSCCR_reGRID_385_Biopsy_769, CD participants,RightColon I tissue	MSCCR_reGRID_385_Biopsy_769	CCD	RightColon	I tissue
MSCCR_reGRID_385_Biopsy_770, CD participants,LeftColon NonI tissue	MSCCR_reGRID_385_Biopsy_770	CCD	LeftColon	NonI tissue
MSCCR_reGRID_386_Biopsy_771, CD participants,Rectum I tissue	MSCCR_reGRID_386_Biopsy_771	CCD	Rectum	I tissue
MSCCR_reGRID_386_Biopsy_772, CD participants,RightColon I tissue	MSCCR_reGRID_386_Biopsy_772	CCD	RightColon	I tissue
MSCCR_reGRID_387_Biopsy_773, CD participants,Ileum NonI tissue	MSCCR_reGRID_387_Biopsy_773	ICD	Ileum	NonI tissue
MSCCR_reGRID_387_Biopsy_774, CD participants,RightColon NonI tissue	MSCCR_reGRID_387_Biopsy_774	CCD	RightColon	NonI tissue
MSCCR_reGRID_387_Biopsy_775, CD participants,LeftColon NonI tissue	MSCCR_reGRID_387_Biopsy_775	CCD	LeftColon	NonI tissue
MSCCR_reGRID_392_Biopsy_786, CD participants,Rectum I tissue	MSCCR_reGRID_392_Biopsy_786	CCD	Rectum	I tissue
MSCCR_reGRID_392_Biopsy_787, CD participants,Ileum I tissue	MSCCR_reGRID_392_Biopsy_787	ICD	Ileum	I tissue
MSCCR_reGRID_393_Biopsy_788, CD participants,Rectum NonI tissue	MSCCR_reGRID_393_Biopsy_788	CCD	Rectum	NonI tissue
MSCCR_reGRID_393_Biopsy_789, CD participants,Transverse NonI tissue	MSCCR_reGRID_393_Biopsy_789	CCD	Transverse	NonI tissue
MSCCR_reGRID_393_Biopsy_790, CD participants,Transverse I tissue	MSCCR_reGRID_393_Biopsy_790	CCD	Transverse	I tissue
MSCCR_reGRID_397_Biopsy_794, CD participants,LeftColon NonI tissue	MSCCR_reGRID_397_Biopsy_794	CCD	LeftColon	NonI tissue
MSCCR_reGRID_397_Biopsy_795, CD participants,Rectum I tissue	MSCCR_reGRID_397_Biopsy_795	CCD	Rectum	I tissue
MSCCR_reGRID_397_Biopsy_796, CD participants,RightColon NonI tissue	MSCCR_reGRID_397_Biopsy_796	CCD	RightColon	NonI tissue
MSCCR_reGRID_398_Biopsy_797, CD participants,LeftColon NonI tissue	MSCCR_reGRID_398_Biopsy_797	CCD	LeftColon	NonI tissue
MSCCR_reGRID_398_Biopsy_798, CD participants,Ileum NonI tissue	MSCCR_reGRID_398_Biopsy_798	ICD	Ileum	NonI tissue
MSCCR_reGRID_398_Biopsy_799, CD participants,RightColon NonI tissue	MSCCR_reGRID_398_Biopsy_799	CCD	RightColon	NonI tissue
MSCCR_reGRID_4_Biopsy_7, CD participants,Ileum I tissue	MSCCR_reGRID_4_Biopsy_7	ICD	Ileum	I tissue
MSCCR_reGRID_4_Biopsy_8, CD participants,LeftColon NonI tissue	MSCCR_reGRID_4_Biopsy_8	CCD	LeftColon	NonI tissue
MSCCR_reGRID_4_Biopsy_9, CD participants,Ileum NonI tissue	MSCCR_reGRID_4_Biopsy_9	ICD	Ileum	NonI tissue
MSCCR_reGRID_401_Biopsy_803, CD participants,Ileum NonI tissue	MSCCR_reGRID_401_Biopsy_803	ICD	Ileum	NonI tissue
MSCCR_reGRID_401_Biopsy_804, CD participants,RightColon NonI tissue	MSCCR_reGRID_401_Biopsy_804	CCD	RightColon	NonI tissue
MSCCR_reGRID_401_Biopsy_805, CD participants,LeftColon NonI tissue	MSCCR_reGRID_401_Biopsy_805	CCD	LeftColon	NonI tissue
MSCCR_reGRID_403_Biopsy_809, CD participants,Ileum NonI tissue	MSCCR_reGRID_403_Biopsy_809	ICD	Ileum	NonI tissue
MSCCR_reGRID_403_Biopsy_810, CD participants,Sigmoid NonI tissue	MSCCR_reGRID_403_Biopsy_810	CCD	Sigmoid	NonI tissue
MSCCR_reGRID_403_Biopsy_811, CD participants,Cecum NonI tissue	MSCCR_reGRID_403_Biopsy_811	ICD	Cecum	NonI tissue
MSCCR_reGRID_405_Biopsy_812, CD participants,Rectum I tissue	MSCCR_reGRID_405_Biopsy_812	CCD	Rectum	I tissue
MSCCR_reGRID_405_Biopsy_813, CD participants,Ileum NonI tissue	MSCCR_reGRID_405_Biopsy_813	ICD	Ileum	NonI tissue
MSCCR_reGRID_405_Biopsy_814, CD participants,Cecum I tissue	MSCCR_reGRID_405_Biopsy_814	ICD	Cecum	I tissue
MSCCR_reGRID_408_Biopsy_821, CD participants,Cecum I tissue	MSCCR_reGRID_408_Biopsy_821	ICD	Cecum	I tissue
MSCCR_reGRID_408_Biopsy_822, CD participants,RightColon NonI tissue	MSCCR_reGRID_408_Biopsy_822	CCD	RightColon	NonI tissue
MSCCR_reGRID_408_Biopsy_823, CD participants,LeftColon I tissue	MSCCR_reGRID_408_Biopsy_823	CCD	LeftColon	I tissue
MSCCR_reGRID_409_Biopsy_824, CD participants,Rectum I tissue	MSCCR_reGRID_409_Biopsy_824	CCD	Rectum	I tissue
MSCCR_reGRID_41_Biopsy_85, CD participants,LeftColon NonI tissue	MSCCR_reGRID_41_Biopsy_85	CCD	LeftColon	NonI tissue
MSCCR_reGRID_410_Biopsy_825, CD participants,RightColon NonI tissue	MSCCR_reGRID_410_Biopsy_825	CCD	RightColon	NonI tissue
MSCCR_reGRID_410_Biopsy_826, CD participants,LeftColon I tissue	MSCCR_reGRID_410_Biopsy_826	CCD	LeftColon	I tissue
MSCCR_reGRID_410_Biopsy_827, CD participants,Rectum I tissue	MSCCR_reGRID_410_Biopsy_827	CCD	Rectum	I tissue
MSCCR_reGRID_413_Biopsy_834, CD participants,Ileum NonI tissue	MSCCR_reGRID_413_Biopsy_834	ICD	Ileum	NonI tissue
MSCCR_reGRID_413_Biopsy_835, CD participants,LeftColon NonI tissue	MSCCR_reGRID_413_Biopsy_835	CCD	LeftColon	NonI tissue
MSCCR_reGRID_413_Biopsy_836, CD participants,Rectum NonI tissue	MSCCR_reGRID_413_Biopsy_836	CCD	Rectum	NonI tissue
MSCCR_reGRID_418_Biopsy_842, CD participants,Ileum NonI tissue	MSCCR_reGRID_418_Biopsy_842	ICD	Ileum	NonI tissue
MSCCR_reGRID_418_Biopsy_843, CD participants,RightColon I tissue	MSCCR_reGRID_418_Biopsy_843	CCD	RightColon	I tissue
MSCCR_reGRID_418_Biopsy_844, CD participants,LeftColon I tissue	MSCCR_reGRID_418_Biopsy_844	CCD	LeftColon	I tissue
MSCCR_reGRID_419_Biopsy_845, CD participants,LeftColon NonI tissue	MSCCR_reGRID_419_Biopsy_845	CCD	LeftColon	NonI tissue
MSCCR_reGRID_419_Biopsy_846, CD participants,Ileum I tissue	MSCCR_reGRID_419_Biopsy_846	ICD	Ileum	I tissue
MSCCR_reGRID_419_Biopsy_847, CD participants,RightColon NonI tissue	MSCCR_reGRID_419_Biopsy_847	CCD	RightColon	NonI tissue
MSCCR_reGRID_420_Biopsy_848, CD participants,Ileum I tissue	MSCCR_reGRID_420_Biopsy_848	ICD	Ileum	I tissue
MSCCR_reGRID_420_Biopsy_849, CD participants,RightColon I tissue	MSCCR_reGRID_420_Biopsy_849	CCD	RightColon	I tissue
MSCCR_reGRID_420_Biopsy_850, CD participants,LeftColon NonI tissue	MSCCR_reGRID_420_Biopsy_850	CCD	LeftColon	NonI tissue
MSCCR_reGRID_422_Biopsy_851, CD participants,Rectum NonI tissue	MSCCR_reGRID_422_Biopsy_851	CCD	Rectum	NonI tissue
MSCCR_reGRID_422_Biopsy_852, CD participants,Cecum NonI tissue	MSCCR_reGRID_422_Biopsy_852	ICD	Cecum	NonI tissue
MSCCR_reGRID_430_Biopsy_866, CD participants,LeftColon NonI tissue	MSCCR_reGRID_430_Biopsy_866	CCD	LeftColon	NonI tissue
MSCCR_reGRID_430_Biopsy_867, CD participants,RightColon NonI tissue	MSCCR_reGRID_430_Biopsy_867	CCD	RightColon	NonI tissue
MSCCR_reGRID_441_Biopsy_893, CD participants,Cecum I tissue	MSCCR_reGRID_441_Biopsy_893	ICD	Cecum	I tissue
MSCCR_reGRID_441_Biopsy_894, CD participants,Rectum NonI tissue	MSCCR_reGRID_441_Biopsy_894	CCD	Rectum	NonI tissue
MSCCR_reGRID_442_Biopsy_895, CD participants,RightColon NonI tissue	MSCCR_reGRID_442_Biopsy_895	CCD	RightColon	NonI tissue
MSCCR_reGRID_442_Biopsy_896, CD participants,Rectum NonI tissue	MSCCR_reGRID_442_Biopsy_896	CCD	Rectum	NonI tissue
MSCCR_reGRID_442_Biopsy_897, CD participants,Ileum NonI tissue	MSCCR_reGRID_442_Biopsy_897	ICD	Ileum	NonI tissue
MSCCR_reGRID_443_Biopsy_898, CD participants,Cecum NonI tissue	MSCCR_reGRID_443_Biopsy_898	ICD	Cecum	NonI tissue
MSCCR_reGRID_443_Biopsy_899, CD participants,Transverse NonI tissue	MSCCR_reGRID_443_Biopsy_899	CCD	Transverse	NonI tissue
MSCCR_reGRID_443_Biopsy_900, CD participants,Rectum NonI tissue	MSCCR_reGRID_443_Biopsy_900	CCD	Rectum	NonI tissue
MSCCR_reGRID_444_Biopsy_901, CD participants,RightColon I tissue	MSCCR_reGRID_444_Biopsy_901	CCD	RightColon	I tissue
MSCCR_reGRID_444_Biopsy_902, CD participants,Transverse NonI tissue	MSCCR_reGRID_444_Biopsy_902	CCD	Transverse	NonI tissue
MSCCR_reGRID_444_Biopsy_903, CD participants,LeftColon NonI tissue	MSCCR_reGRID_444_Biopsy_903	CCD	LeftColon	NonI tissue
MSCCR_reGRID_445_Biopsy_904, CD participants,Ileum NonI tissue	MSCCR_reGRID_445_Biopsy_904	ICD	Ileum	NonI tissue
MSCCR_reGRID_445_Biopsy_905, CD participants,Sigmoid NonI tissue	MSCCR_reGRID_445_Biopsy_905	CCD	Sigmoid	NonI tissue
MSCCR_reGRID_446_Biopsy_906, CD participants,RightColon I tissue	MSCCR_reGRID_446_Biopsy_906	CCD	RightColon	I tissue
MSCCR_reGRID_446_Biopsy_907, CD participants,RightColon NonI tissue	MSCCR_reGRID_446_Biopsy_907	CCD	RightColon	NonI tissue
MSCCR_reGRID_446_Biopsy_908, CD participants,Sigmoid NonI tissue	MSCCR_reGRID_446_Biopsy_908	CCD	Sigmoid	NonI tissue
MSCCR_reGRID_452_Biopsy_917, CD participants,Rectum NonI tissue	MSCCR_reGRID_452_Biopsy_917	CCD	Rectum	NonI tissue
MSCCR_reGRID_452_Biopsy_918, CD participants,Cecum I tissue	MSCCR_reGRID_452_Biopsy_918	ICD	Cecum	I tissue
MSCCR_reGRID_458_Biopsy_928, CD participants,Ileum NonI tissue	MSCCR_reGRID_458_Biopsy_928	ICD	Ileum	NonI tissue
MSCCR_reGRID_458_Biopsy_929, CD participants,LeftColon NonI tissue	MSCCR_reGRID_458_Biopsy_929	CCD	LeftColon	NonI tissue
MSCCR_reGRID_459_Biopsy_930, CD participants,Cecum NonI tissue	MSCCR_reGRID_459_Biopsy_930	ICD	Cecum	NonI tissue
MSCCR_reGRID_459_Biopsy_931, CD participants,Transverse NonI tissue	MSCCR_reGRID_459_Biopsy_931	CCD	Transverse	NonI tissue
MSCCR_reGRID_459_Biopsy_932, CD participants,Sigmoid NonI tissue	MSCCR_reGRID_459_Biopsy_932	CCD	Sigmoid	NonI tissue
MSCCR_reGRID_460_Biopsy_933, CD participants,Ileum NonI tissue	MSCCR_reGRID_460_Biopsy_933	ICD	Ileum	NonI tissue
MSCCR_reGRID_460_Biopsy_934, CD participants,RightColon I tissue	MSCCR_reGRID_460_Biopsy_934	CCD	RightColon	I tissue
MSCCR_reGRID_460_Biopsy_935, CD participants,LeftColon I tissue	MSCCR_reGRID_460_Biopsy_935	CCD	LeftColon	I tissue
MSCCR_reGRID_461_Biopsy_936, CD participants,Rectum NonI tissue	MSCCR_reGRID_461_Biopsy_936	CCD	Rectum	NonI tissue
MSCCR_reGRID_464_Biopsy_939, CD participants,Ileum NonI tissue	MSCCR_reGRID_464_Biopsy_939	ICD	Ileum	NonI tissue
MSCCR_reGRID_464_Biopsy_940, CD participants,RightColon I tissue	MSCCR_reGRID_464_Biopsy_940	CCD	RightColon	I tissue
MSCCR_reGRID_464_Biopsy_941, CD participants,Rectum I tissue	MSCCR_reGRID_464_Biopsy_941	CCD	Rectum	I tissue
MSCCR_reGRID_468_Biopsy_944, CD participants,Ileum I tissue	MSCCR_reGRID_468_Biopsy_944	ICD	Ileum	I tissue
MSCCR_reGRID_468_Biopsy_945, CD participants,RightColon NonI tissue	MSCCR_reGRID_468_Biopsy_945	CCD	RightColon	NonI tissue
MSCCR_reGRID_468_Biopsy_946, CD participants,Rectum I tissue	MSCCR_reGRID_468_Biopsy_946	CCD	Rectum	I tissue
MSCCR_reGRID_469_Biopsy_947, CD participants,Ileum I tissue	MSCCR_reGRID_469_Biopsy_947	ICD	Ileum	I tissue
MSCCR_reGRID_469_Biopsy_948, CD participants,Rectum NonI tissue	MSCCR_reGRID_469_Biopsy_948	CCD	Rectum	NonI tissue
MSCCR_reGRID_469_Biopsy_949, CD participants,LeftColon NonI tissue	MSCCR_reGRID_469_Biopsy_949	CCD	LeftColon	NonI tissue
MSCCR_reGRID_47_Biopsy_92, CD participants,Sigmoid NonI tissue	MSCCR_reGRID_47_Biopsy_92	CCD	Sigmoid	NonI tissue
MSCCR_reGRID_47_Biopsy_93, CD participants,Ileum NonI tissue	MSCCR_reGRID_47_Biopsy_93	ICD	Ileum	NonI tissue
MSCCR_reGRID_470_Biopsy_950, CD participants,Ileum NonI tissue	MSCCR_reGRID_470_Biopsy_950	ICD	Ileum	NonI tissue
MSCCR_reGRID_471_Biopsy_951, CD participants,Sigmoid I tissue	MSCCR_reGRID_471_Biopsy_951	CCD	Sigmoid	I tissue
MSCCR_reGRID_471_Biopsy_952, CD participants,Rectum I tissue	MSCCR_reGRID_471_Biopsy_952	CCD	Rectum	I tissue
MSCCR_reGRID_477_Biopsy_964, Control participants,Ileum NonI tissue	MSCCR_reGRID_477_Biopsy_964	Ctrl	Ileum	NonI tissue
MSCCR_reGRID_477_Biopsy_965, Control participants,RightColon NonI tissue	MSCCR_reGRID_477_Biopsy_965	Ctrl	RightColon	NonI tissue
MSCCR_reGRID_477_Biopsy_966, Control participants,LeftColon NonI tissue	MSCCR_reGRID_477_Biopsy_966	Ctrl	LeftColon	NonI tissue
MSCCR_reGRID_481_Biopsy_972, CD participants,RightColon NonI tissue	MSCCR_reGRID_481_Biopsy_972	CCD	RightColon	NonI tissue
MSCCR_reGRID_481_Biopsy_973, CD participants,LeftColon I tissue	MSCCR_reGRID_481_Biopsy_973	CCD	LeftColon	I tissue
MSCCR_reGRID_482_Biopsy_974, CD participants,Rectum I tissue	MSCCR_reGRID_482_Biopsy_974	CCD	Rectum	I tissue
MSCCR_reGRID_482_Biopsy_975, CD participants,Ileum NonI tissue	MSCCR_reGRID_482_Biopsy_975	ICD	Ileum	NonI tissue
MSCCR_reGRID_482_Biopsy_976, CD participants,RightColon NonI tissue	MSCCR_reGRID_482_Biopsy_976	CCD	RightColon	NonI tissue
MSCCR_reGRID_483_Biopsy_977, CD participants,LeftColon NonI tissue	MSCCR_reGRID_483_Biopsy_977	CCD	LeftColon	NonI tissue
MSCCR_reGRID_483_Biopsy_978, CD participants,RightColon NonI tissue	MSCCR_reGRID_483_Biopsy_978	CCD	RightColon	NonI tissue
MSCCR_reGRID_483_Biopsy_979, CD participants,Ileum I tissue	MSCCR_reGRID_483_Biopsy_979	ICD	Ileum	I tissue
MSCCR_reGRID_488_Biopsy_987, Control participants,RightColon NonI tissue	MSCCR_reGRID_488_Biopsy_987	Ctrl	RightColon	NonI tissue
MSCCR_reGRID_488_Biopsy_988, Control participants,Rectum NonI tissue	MSCCR_reGRID_488_Biopsy_988	Ctrl	Rectum	NonI tissue
MSCCR_reGRID_489_Biopsy_989, Control participants,LeftColon NonI tissue	MSCCR_reGRID_489_Biopsy_989	Ctrl	LeftColon	NonI tissue
MSCCR_reGRID_489_Biopsy_990, Control participants,Rectum NonI tissue	MSCCR_reGRID_489_Biopsy_990	Ctrl	Rectum	NonI tissue
MSCCR_reGRID_489_Biopsy_991, Control participants,RightColon NonI tissue	MSCCR_reGRID_489_Biopsy_991	Ctrl	RightColon	NonI tissue
MSCCR_reGRID_492_Biopsy_997, CD participants,Ileum I tissue	MSCCR_reGRID_492_Biopsy_997	ICD	Ileum	I tissue
MSCCR_reGRID_492_Biopsy_998, CD participants,RightColon NonI tissue	MSCCR_reGRID_492_Biopsy_998	CCD	RightColon	NonI tissue
MSCCR_reGRID_492_Biopsy_999, CD participants,LeftColon NonI tissue	MSCCR_reGRID_492_Biopsy_999	CCD	LeftColon	NonI tissue
MSCCR_reGRID_496_Biopsy_1005, CD participants,RightColon NonI tissue	MSCCR_reGRID_496_Biopsy_1005	CCD	RightColon	NonI tissue
MSCCR_reGRID_496_Biopsy_1006, CD participants,Rectum I tissue	MSCCR_reGRID_496_Biopsy_1006	CCD	Rectum	I tissue
MSCCR_reGRID_496_Biopsy_1007, CD participants,Rectum NonI tissue	MSCCR_reGRID_496_Biopsy_1007	CCD	Rectum	NonI tissue
MSCCR_reGRID_498_Biopsy_1011, CD participants,Ileum NonI tissue	MSCCR_reGRID_498_Biopsy_1011	ICD	Ileum	NonI tissue
MSCCR_reGRID_498_Biopsy_1012, CD participants,LeftColon I tissue	MSCCR_reGRID_498_Biopsy_1012	CCD	LeftColon	I tissue
MSCCR_reGRID_498_Biopsy_1013, CD participants,RightColon NonI tissue	MSCCR_reGRID_498_Biopsy_1013	CCD	RightColon	NonI tissue
MSCCR_reGRID_500_Biopsy_1014, Control participants,Cecum NonI tissue	MSCCR_reGRID_500_Biopsy_1014	Ctrl	Cecum	NonI tissue
MSCCR_reGRID_500_Biopsy_1015, Control participants,Transverse NonI tissue	MSCCR_reGRID_500_Biopsy_1015	Ctrl	Transverse	NonI tissue
MSCCR_reGRID_504_Biopsy_1022, CD participants,Cecum I tissue	MSCCR_reGRID_504_Biopsy_1022	ICD	Cecum	I tissue
MSCCR_reGRID_505_Biopsy_1023, Control participants,Cecum NonI tissue	MSCCR_reGRID_505_Biopsy_1023	Ctrl	Cecum	NonI tissue
MSCCR_reGRID_505_Biopsy_1024, Control participants,Transverse NonI tissue	MSCCR_reGRID_505_Biopsy_1024	Ctrl	Transverse	NonI tissue
MSCCR_reGRID_505_Biopsy_1025, Control participants,Rectum NonI tissue	MSCCR_reGRID_505_Biopsy_1025	Ctrl	Rectum	NonI tissue
MSCCR_reGRID_507_Biopsy_1026, CD participants,Ileum NonI tissue	MSCCR_reGRID_507_Biopsy_1026	ICD	Ileum	NonI tissue
MSCCR_reGRID_507_Biopsy_1027, CD participants,RightColon I tissue	MSCCR_reGRID_507_Biopsy_1027	CCD	RightColon	I tissue
MSCCR_reGRID_507_Biopsy_1028, CD participants,LeftColon NonI tissue	MSCCR_reGRID_507_Biopsy_1028	CCD	LeftColon	NonI tissue
MSCCR_reGRID_508_Biopsy_1029, Control participants,RightColon NonI tissue	MSCCR_reGRID_508_Biopsy_1029	Ctrl	RightColon	NonI tissue
MSCCR_reGRID_508_Biopsy_1030, Control participants,Rectum NonI tissue	MSCCR_reGRID_508_Biopsy_1030	Ctrl	Rectum	NonI tissue
MSCCR_reGRID_508_Biopsy_1031, Control participants,Ileum NonI tissue	MSCCR_reGRID_508_Biopsy_1031	Ctrl	Ileum	NonI tissue
MSCCR_reGRID_51_Biopsy_100, CD participants,RightColon NonI tissue	MSCCR_reGRID_51_Biopsy_100	CCD	RightColon	NonI tissue
MSCCR_reGRID_51_Biopsy_101, CD participants,Transverse NonI tissue	MSCCR_reGRID_51_Biopsy_101	CCD	Transverse	NonI tissue
MSCCR_reGRID_51_Biopsy_99, CD participants,Cecum I tissue	MSCCR_reGRID_51_Biopsy_99	ICD	Cecum	I tissue
MSCCR_reGRID_514_Biopsy_1039, CD participants,Rectum NonI tissue	MSCCR_reGRID_514_Biopsy_1039	CCD	Rectum	NonI tissue
MSCCR_reGRID_514_Biopsy_1040, CD participants,Ileum I tissue	MSCCR_reGRID_514_Biopsy_1040	ICD	Ileum	I tissue
MSCCR_reGRID_516_Biopsy_1043, CD participants,Ileum I tissue	MSCCR_reGRID_516_Biopsy_1043	ICD	Ileum	I tissue
MSCCR_reGRID_516_Biopsy_1044, CD participants,Sigmoid NonI tissue	MSCCR_reGRID_516_Biopsy_1044	CCD	Sigmoid	NonI tissue
MSCCR_reGRID_519_Biopsy_1045, CD participants,Rectum I tissue	MSCCR_reGRID_519_Biopsy_1045	CCD	Rectum	I tissue
MSCCR_reGRID_52_Biopsy_102, CD participants,Ileum NonI tissue	MSCCR_reGRID_52_Biopsy_102	ICD	Ileum	NonI tissue
MSCCR_reGRID_52_Biopsy_103, CD participants,Rectum I tissue	MSCCR_reGRID_52_Biopsy_103	CCD	Rectum	I tissue
MSCCR_reGRID_520_Biopsy_1046, Control participants,Rectum NonI tissue	MSCCR_reGRID_520_Biopsy_1046	Ctrl	Rectum	NonI tissue
MSCCR_reGRID_520_Biopsy_1047, Control participants,Ileum NonI tissue	MSCCR_reGRID_520_Biopsy_1047	Ctrl	Ileum	NonI tissue
MSCCR_reGRID_522_Biopsy_1048, Control participants,Ileum NonI tissue	MSCCR_reGRID_522_Biopsy_1048	Ctrl	Ileum	NonI tissue
MSCCR_reGRID_522_Biopsy_1049, Control participants,Rectum NonI tissue	MSCCR_reGRID_522_Biopsy_1049	Ctrl	Rectum	NonI tissue
MSCCR_reGRID_523_Biopsy_1050, CD participants,Ileum I tissue	MSCCR_reGRID_523_Biopsy_1050	ICD	Ileum	I tissue
MSCCR_reGRID_523_Biopsy_1051, CD participants,Rectum NonI tissue	MSCCR_reGRID_523_Biopsy_1051	CCD	Rectum	NonI tissue
MSCCR_reGRID_525_Biopsy_1054, Control participants,Ileum NonI tissue	MSCCR_reGRID_525_Biopsy_1054	Ctrl	Ileum	NonI tissue
MSCCR_reGRID_525_Biopsy_1055, Control participants,Rectum NonI tissue	MSCCR_reGRID_525_Biopsy_1055	Ctrl	Rectum	NonI tissue
MSCCR_reGRID_531_Biopsy_1059, CD participants,Transverse I tissue	MSCCR_reGRID_531_Biopsy_1059	CCD	Transverse	I tissue
MSCCR_reGRID_531_Biopsy_1060, CD participants,Rectum NonI tissue	MSCCR_reGRID_531_Biopsy_1060	CCD	Rectum	NonI tissue
MSCCR_reGRID_533_Biopsy_1063, CD participants,Ileum NonI tissue	MSCCR_reGRID_533_Biopsy_1063	ICD	Ileum	NonI tissue
MSCCR_reGRID_533_Biopsy_1064, CD participants,Rectum NonI tissue	MSCCR_reGRID_533_Biopsy_1064	CCD	Rectum	NonI tissue
MSCCR_reGRID_535_Biopsy_1065, Control participants,Sigmoid NonI tissue	MSCCR_reGRID_535_Biopsy_1065	Ctrl	Sigmoid	NonI tissue
MSCCR_reGRID_535_Biopsy_1066, Control participants,Rectum NonI tissue	MSCCR_reGRID_535_Biopsy_1066	Ctrl	Rectum	NonI tissue
MSCCR_reGRID_536_Biopsy_1067, CD participants,RightColon NonI tissue	MSCCR_reGRID_536_Biopsy_1067	CCD	RightColon	NonI tissue
MSCCR_reGRID_536_Biopsy_1068, CD participants,Rectum NonI tissue	MSCCR_reGRID_536_Biopsy_1068	CCD	Rectum	NonI tissue
MSCCR_reGRID_538_Biopsy_1069, Control participants,Ileum NonI tissue	MSCCR_reGRID_538_Biopsy_1069	Ctrl	Ileum	NonI tissue
MSCCR_reGRID_538_Biopsy_1070, Control participants,Rectum NonI tissue	MSCCR_reGRID_538_Biopsy_1070	Ctrl	Rectum	NonI tissue
MSCCR_reGRID_539_Biopsy_1071, CD participants,Ileum NonI tissue	MSCCR_reGRID_539_Biopsy_1071	ICD	Ileum	NonI tissue
MSCCR_reGRID_539_Biopsy_1072, CD participants,Rectum I tissue	MSCCR_reGRID_539_Biopsy_1072	CCD	Rectum	I tissue
MSCCR_reGRID_54_Biopsy_106, CD participants,Sigmoid NonI tissue	MSCCR_reGRID_54_Biopsy_106	CCD	Sigmoid	NonI tissue
MSCCR_reGRID_54_Biopsy_107, CD participants,Ileum I tissue	MSCCR_reGRID_54_Biopsy_107	ICD	Ileum	I tissue
MSCCR_reGRID_54_Biopsy_108, CD participants,Ileum NonI tissue	MSCCR_reGRID_54_Biopsy_108	ICD	Ileum	NonI tissue
MSCCR_reGRID_540_Biopsy_1073, Control participants,Cecum NonI tissue	MSCCR_reGRID_540_Biopsy_1073	Ctrl	Cecum	NonI tissue
MSCCR_reGRID_542_Biopsy_1076, CD participants,Ileum I tissue	MSCCR_reGRID_542_Biopsy_1076	ICD	Ileum	I tissue
MSCCR_reGRID_542_Biopsy_1077, CD participants,Rectum I tissue	MSCCR_reGRID_542_Biopsy_1077	CCD	Rectum	I tissue
MSCCR_reGRID_544_Biopsy_1078, Control participants,Cecum NonI tissue	MSCCR_reGRID_544_Biopsy_1078	Ctrl	Cecum	NonI tissue
MSCCR_reGRID_544_Biopsy_1079, Control participants,Rectum NonI tissue	MSCCR_reGRID_544_Biopsy_1079	Ctrl	Rectum	NonI tissue
MSCCR_reGRID_545_Biopsy_1080, CD participants,Ileum NonI tissue	MSCCR_reGRID_545_Biopsy_1080	ICD	Ileum	NonI tissue
MSCCR_reGRID_545_Biopsy_1081, CD participants,Rectum I tissue	MSCCR_reGRID_545_Biopsy_1081	CCD	Rectum	I tissue
MSCCR_reGRID_547_Biopsy_1084, CD participants,Ileum NonI tissue	MSCCR_reGRID_547_Biopsy_1084	ICD	Ileum	NonI tissue
MSCCR_reGRID_547_Biopsy_1085, CD participants,Rectum NonI tissue	MSCCR_reGRID_547_Biopsy_1085	CCD	Rectum	NonI tissue
MSCCR_reGRID_550_Biopsy_1088, Control participants,Rectum NonI tissue	MSCCR_reGRID_550_Biopsy_1088	Ctrl	Rectum	NonI tissue
MSCCR_reGRID_551_Biopsy_1089, Control participants,Cecum NonI tissue	MSCCR_reGRID_551_Biopsy_1089	Ctrl	Cecum	NonI tissue
MSCCR_reGRID_551_Biopsy_1090, Control participants,Rectum NonI tissue	MSCCR_reGRID_551_Biopsy_1090	Ctrl	Rectum	NonI tissue
MSCCR_reGRID_553_Biopsy_1094, Control participants,Ileum NonI tissue	MSCCR_reGRID_553_Biopsy_1094	Ctrl	Ileum	NonI tissue
MSCCR_reGRID_553_Biopsy_1095, Control participants,Rectum NonI tissue	MSCCR_reGRID_553_Biopsy_1095	Ctrl	Rectum	NonI tissue
MSCCR_reGRID_559_Biopsy_1100, CD participants,Ileum I tissue	MSCCR_reGRID_559_Biopsy_1100	ICD	Ileum	I tissue
MSCCR_reGRID_559_Biopsy_1101, CD participants,Rectum NonI tissue	MSCCR_reGRID_559_Biopsy_1101	CCD	Rectum	NonI tissue
MSCCR_reGRID_561_Biopsy_1104, CD participants,Ileum I tissue	MSCCR_reGRID_561_Biopsy_1104	ICD	Ileum	I tissue
MSCCR_reGRID_561_Biopsy_1105, CD participants,Rectum NonI tissue	MSCCR_reGRID_561_Biopsy_1105	CCD	Rectum	NonI tissue
MSCCR_reGRID_566_Biopsy_1108, Control participants,Ileum NonI tissue	MSCCR_reGRID_566_Biopsy_1108	Ctrl	Ileum	NonI tissue
MSCCR_reGRID_566_Biopsy_1109, Control participants,Rectum NonI tissue	MSCCR_reGRID_566_Biopsy_1109	Ctrl	Rectum	NonI tissue
MSCCR_reGRID_57_Biopsy_115, CD participants,Ileum NonI tissue	MSCCR_reGRID_57_Biopsy_115	ICD	Ileum	NonI tissue
MSCCR_reGRID_57_Biopsy_116, CD participants,Rectum NonI tissue	MSCCR_reGRID_57_Biopsy_116	CCD	Rectum	NonI tissue
MSCCR_reGRID_570_Biopsy_1114, Control participants,Ileum NonI tissue	MSCCR_reGRID_570_Biopsy_1114	Ctrl	Ileum	NonI tissue
MSCCR_reGRID_570_Biopsy_1115, Control participants,Rectum NonI tissue	MSCCR_reGRID_570_Biopsy_1115	Ctrl	Rectum	NonI tissue
MSCCR_reGRID_573_Biopsy_1116, CD participants,Ileum NonI tissue	MSCCR_reGRID_573_Biopsy_1116	ICD	Ileum	NonI tissue
MSCCR_reGRID_573_Biopsy_1117, CD participants,Rectum NonI tissue	MSCCR_reGRID_573_Biopsy_1117	CCD	Rectum	NonI tissue
MSCCR_reGRID_576_Biopsy_1123, CD participants,Rectum I tissue	MSCCR_reGRID_576_Biopsy_1123	CCD	Rectum	I tissue
MSCCR_reGRID_576_Biopsy_1124, CD participants,Ileum I tissue	MSCCR_reGRID_576_Biopsy_1124	ICD	Ileum	I tissue
MSCCR_reGRID_577_Biopsy_1125, CD participants,Ileum NonI tissue	MSCCR_reGRID_577_Biopsy_1125	ICD	Ileum	NonI tissue
MSCCR_reGRID_577_Biopsy_1126, CD participants,Sigmoid I tissue	MSCCR_reGRID_577_Biopsy_1126	CCD	Sigmoid	I tissue
MSCCR_reGRID_578_Biopsy_1127, CD participants,Ileum I tissue	MSCCR_reGRID_578_Biopsy_1127	ICD	Ileum	I tissue
MSCCR_reGRID_578_Biopsy_1128, CD participants,Cecum NonI tissue	MSCCR_reGRID_578_Biopsy_1128	ICD	Cecum	NonI tissue
MSCCR_reGRID_578_Biopsy_1129, CD participants,Rectum NonI tissue	MSCCR_reGRID_578_Biopsy_1129	CCD	Rectum	NonI tissue
MSCCR_reGRID_58_Biopsy_117, CD participants,Ileum NonI tissue	MSCCR_reGRID_58_Biopsy_117	ICD	Ileum	NonI tissue
MSCCR_reGRID_58_Biopsy_118, CD participants,Rectum NonI tissue	MSCCR_reGRID_58_Biopsy_118	CCD	Rectum	NonI tissue
MSCCR_reGRID_580_Biopsy_1130, CD participants,Rectum NonI tissue	MSCCR_reGRID_580_Biopsy_1130	CCD	Rectum	NonI tissue
MSCCR_reGRID_580_Biopsy_1131, CD participants,Ileum I tissue	MSCCR_reGRID_580_Biopsy_1131	ICD	Ileum	I tissue
MSCCR_reGRID_582_Biopsy_1134, Control participants,Rectum NonI tissue	MSCCR_reGRID_582_Biopsy_1134	Ctrl	Rectum	NonI tissue
MSCCR_reGRID_582_Biopsy_1135, Control participants,Cecum NonI tissue	MSCCR_reGRID_582_Biopsy_1135	Ctrl	Cecum	NonI tissue
MSCCR_reGRID_583_Biopsy_1136, CD participants,Ileum I tissue	MSCCR_reGRID_583_Biopsy_1136	ICD	Ileum	I tissue
MSCCR_reGRID_584_Biopsy_1137, Control participants,Cecum NonI tissue	MSCCR_reGRID_584_Biopsy_1137	Ctrl	Cecum	NonI tissue
MSCCR_reGRID_584_Biopsy_1138, Control participants,Rectum NonI tissue	MSCCR_reGRID_584_Biopsy_1138	Ctrl	Rectum	NonI tissue
MSCCR_reGRID_585_Biopsy_1139, CD participants,RightColon NonI tissue	MSCCR_reGRID_585_Biopsy_1139	CCD	RightColon	NonI tissue
MSCCR_reGRID_585_Biopsy_1140, CD participants,Transverse I tissue	MSCCR_reGRID_585_Biopsy_1140	CCD	Transverse	I tissue
MSCCR_reGRID_585_Biopsy_1141, CD participants,Rectum NonI tissue	MSCCR_reGRID_585_Biopsy_1141	CCD	Rectum	NonI tissue
MSCCR_reGRID_586_Biopsy_1142, Control participants,Cecum NonI tissue	MSCCR_reGRID_586_Biopsy_1142	Ctrl	Cecum	NonI tissue
MSCCR_reGRID_586_Biopsy_1143, Control participants,Rectum NonI tissue	MSCCR_reGRID_586_Biopsy_1143	Ctrl	Rectum	NonI tissue
MSCCR_reGRID_589_Biopsy_1149, CD participants,Rectum NonI tissue	MSCCR_reGRID_589_Biopsy_1149	CCD	Rectum	NonI tissue
MSCCR_reGRID_589_Biopsy_1150, CD participants,Ileum NonI tissue	MSCCR_reGRID_589_Biopsy_1150	ICD	Ileum	NonI tissue
MSCCR_reGRID_59_Biopsy_119, CD participants,RightColon NonI tissue	MSCCR_reGRID_59_Biopsy_119	CCD	RightColon	NonI tissue
MSCCR_reGRID_59_Biopsy_120, CD participants,Ileum NonI tissue	MSCCR_reGRID_59_Biopsy_120	ICD	Ileum	NonI tissue
MSCCR_reGRID_59_Biopsy_121, CD participants,Rectum NonI tissue	MSCCR_reGRID_59_Biopsy_121	CCD	Rectum	NonI tissue
MSCCR_reGRID_590_Biopsy_1151, CD participants,Ileum NonI tissue	MSCCR_reGRID_590_Biopsy_1151	ICD	Ileum	NonI tissue
MSCCR_reGRID_590_Biopsy_1152, CD participants,Rectum NonI tissue	MSCCR_reGRID_590_Biopsy_1152	CCD	Rectum	NonI tissue
MSCCR_reGRID_592_Biopsy_1155, Control participants,Ileum NonI tissue	MSCCR_reGRID_592_Biopsy_1155	Ctrl	Ileum	NonI tissue
MSCCR_reGRID_592_Biopsy_1156, Control participants,Rectum NonI tissue	MSCCR_reGRID_592_Biopsy_1156	Ctrl	Rectum	NonI tissue
MSCCR_reGRID_594_Biopsy_1159, Control participants,Ileum NonI tissue	MSCCR_reGRID_594_Biopsy_1159	Ctrl	Ileum	NonI tissue
MSCCR_reGRID_594_Biopsy_1160, Control participants,Rectum NonI tissue	MSCCR_reGRID_594_Biopsy_1160	Ctrl	Rectum	NonI tissue
MSCCR_reGRID_596_Biopsy_1163, Control participants,Cecum NonI tissue	MSCCR_reGRID_596_Biopsy_1163	Ctrl	Cecum	NonI tissue
MSCCR_reGRID_598_Biopsy_1164, Control participants,Cecum NonI tissue	MSCCR_reGRID_598_Biopsy_1164	Ctrl	Cecum	NonI tissue
MSCCR_reGRID_598_Biopsy_1165, Control participants,Rectum NonI tissue	MSCCR_reGRID_598_Biopsy_1165	Ctrl	Rectum	NonI tissue
MSCCR_reGRID_600_Biopsy_1166, Control participants,Ileum NonI tissue	MSCCR_reGRID_600_Biopsy_1166	Ctrl	Ileum	NonI tissue
MSCCR_reGRID_600_Biopsy_1167, Control participants,Rectum NonI tissue	MSCCR_reGRID_600_Biopsy_1167	Ctrl	Rectum	NonI tissue
MSCCR_reGRID_601_Biopsy_1168, CD participants,Ileum I tissue	MSCCR_reGRID_601_Biopsy_1168	ICD	Ileum	I tissue
MSCCR_reGRID_601_Biopsy_1169, CD participants,Rectum NonI tissue	MSCCR_reGRID_601_Biopsy_1169	CCD	Rectum	NonI tissue
MSCCR_reGRID_604_Biopsy_1174, CD participants,Ileum I tissue	MSCCR_reGRID_604_Biopsy_1174	ICD	Ileum	I tissue
MSCCR_reGRID_604_Biopsy_1175, CD participants,Transverse I tissue	MSCCR_reGRID_604_Biopsy_1175	CCD	Transverse	I tissue
MSCCR_reGRID_604_Biopsy_1176, CD participants,Rectum NonI tissue	MSCCR_reGRID_604_Biopsy_1176	CCD	Rectum	NonI tissue
MSCCR_reGRID_606_Biopsy_1180, Control participants,Ileum NonI tissue	MSCCR_reGRID_606_Biopsy_1180	Ctrl	Ileum	NonI tissue
MSCCR_reGRID_606_Biopsy_1181, Control participants,Rectum NonI tissue	MSCCR_reGRID_606_Biopsy_1181	Ctrl	Rectum	NonI tissue
MSCCR_reGRID_607_Biopsy_1182, CD participants,Ileum I tissue	MSCCR_reGRID_607_Biopsy_1182	ICD	Ileum	I tissue
MSCCR_reGRID_608_Biopsy_1183, Control participants,Cecum NonI tissue	MSCCR_reGRID_608_Biopsy_1183	Ctrl	Cecum	NonI tissue
MSCCR_reGRID_608_Biopsy_1184, Control participants,Rectum NonI tissue	MSCCR_reGRID_608_Biopsy_1184	Ctrl	Rectum	NonI tissue
MSCCR_reGRID_609_Biopsy_1185, CD participants,Cecum NonI tissue	MSCCR_reGRID_609_Biopsy_1185	ICD	Cecum	NonI tissue
MSCCR_reGRID_609_Biopsy_1186, CD participants,Rectum NonI tissue	MSCCR_reGRID_609_Biopsy_1186	CCD	Rectum	NonI tissue
MSCCR_reGRID_610_Biopsy_1187, Control participants,RightColon NonI tissue	MSCCR_reGRID_610_Biopsy_1187	Ctrl	RightColon	NonI tissue
MSCCR_reGRID_610_Biopsy_1188, Control participants,Rectum NonI tissue	MSCCR_reGRID_610_Biopsy_1188	Ctrl	Rectum	NonI tissue
MSCCR_reGRID_611_Biopsy_1189, CD participants,Ileum I tissue	MSCCR_reGRID_611_Biopsy_1189	ICD	Ileum	I tissue
MSCCR_reGRID_611_Biopsy_1190, CD participants,Rectum NonI tissue	MSCCR_reGRID_611_Biopsy_1190	CCD	Rectum	NonI tissue
MSCCR_reGRID_614_Biopsy_1196, Control participants,Rectum NonI tissue	MSCCR_reGRID_614_Biopsy_1196	Ctrl	Rectum	NonI tissue
MSCCR_reGRID_615_Biopsy_1197, CD participants,Rectum NonI tissue	MSCCR_reGRID_615_Biopsy_1197	CCD	Rectum	NonI tissue
MSCCR_reGRID_616_Biopsy_1198, Control participants,Cecum NonI tissue	MSCCR_reGRID_616_Biopsy_1198	Ctrl	Cecum	NonI tissue
MSCCR_reGRID_616_Biopsy_1199, Control participants,Rectum NonI tissue	MSCCR_reGRID_616_Biopsy_1199	Ctrl	Rectum	NonI tissue
MSCCR_reGRID_618_Biopsy_1202, Control participants,Ileum NonI tissue	MSCCR_reGRID_618_Biopsy_1202	Ctrl	Ileum	NonI tissue
MSCCR_reGRID_618_Biopsy_1203, Control participants,Rectum NonI tissue	MSCCR_reGRID_618_Biopsy_1203	Ctrl	Rectum	NonI tissue
MSCCR_reGRID_619_Biopsy_1204, Control participants,Ileum NonI tissue	MSCCR_reGRID_619_Biopsy_1204	Ctrl	Ileum	NonI tissue
MSCCR_reGRID_620_Biopsy_1205, Control participants,Rectum NonI tissue	MSCCR_reGRID_620_Biopsy_1205	Ctrl	Rectum	NonI tissue
MSCCR_reGRID_620_Biopsy_1206, Control participants,RightColon NonI tissue	MSCCR_reGRID_620_Biopsy_1206	Ctrl	RightColon	NonI tissue
MSCCR_reGRID_622_Biopsy_1209, Control participants,Rectum NonI tissue	MSCCR_reGRID_622_Biopsy_1209	Ctrl	Rectum	NonI tissue
MSCCR_reGRID_624_Biopsy_1212, CD participants,Rectum NonI tissue	MSCCR_reGRID_624_Biopsy_1212	CCD	Rectum	NonI tissue
MSCCR_reGRID_625_Biopsy_1213, CD participants,Rectum I tissue	MSCCR_reGRID_625_Biopsy_1213	CCD	Rectum	I tissue
MSCCR_reGRID_625_Biopsy_1214, CD participants,Ileum NonI tissue	MSCCR_reGRID_625_Biopsy_1214	ICD	Ileum	NonI tissue
MSCCR_reGRID_628_Biopsy_1218, Control participants,Ileum NonI tissue	MSCCR_reGRID_628_Biopsy_1218	Ctrl	Ileum	NonI tissue
MSCCR_reGRID_628_Biopsy_1219, Control participants,Rectum NonI tissue	MSCCR_reGRID_628_Biopsy_1219	Ctrl	Rectum	NonI tissue
MSCCR_reGRID_629_Biopsy_1220, CD participants,Rectum NonI tissue	MSCCR_reGRID_629_Biopsy_1220	CCD	Rectum	NonI tissue
MSCCR_reGRID_629_Biopsy_1221, CD participants,Ileum NonI tissue	MSCCR_reGRID_629_Biopsy_1221	ICD	Ileum	NonI tissue
MSCCR_reGRID_631_Biopsy_1222, CD participants,Rectum NonI tissue	MSCCR_reGRID_631_Biopsy_1222	CCD	Rectum	NonI tissue
MSCCR_reGRID_631_Biopsy_1223, CD participants,Ileum I tissue	MSCCR_reGRID_631_Biopsy_1223	ICD	Ileum	I tissue
MSCCR_reGRID_632_Biopsy_1224, Control participants,Ileum NonI tissue	MSCCR_reGRID_632_Biopsy_1224	Ctrl	Ileum	NonI tissue
MSCCR_reGRID_633_Biopsy_1225, CD participants,Ileum NonI tissue	MSCCR_reGRID_633_Biopsy_1225	ICD	Ileum	NonI tissue
MSCCR_reGRID_633_Biopsy_1226, CD participants,Ileum I tissue	MSCCR_reGRID_633_Biopsy_1226	ICD	Ileum	I tissue
MSCCR_reGRID_633_Biopsy_1227, CD participants,Rectum NonI tissue	MSCCR_reGRID_633_Biopsy_1227	CCD	Rectum	NonI tissue
MSCCR_reGRID_634_Biopsy_1228, CD participants,RightColon NonI tissue	MSCCR_reGRID_634_Biopsy_1228	CCD	RightColon	NonI tissue
MSCCR_reGRID_634_Biopsy_1229, CD participants,Rectum NonI tissue	MSCCR_reGRID_634_Biopsy_1229	CCD	Rectum	NonI tissue
MSCCR_reGRID_635_Biopsy_1230, CD participants,Ileum NonI tissue	MSCCR_reGRID_635_Biopsy_1230	ICD	Ileum	NonI tissue
MSCCR_reGRID_636_Biopsy_1231, Control participants,RightColon NonI tissue	MSCCR_reGRID_636_Biopsy_1231	Ctrl	RightColon	NonI tissue
MSCCR_reGRID_638_Biopsy_1235, CD participants,Rectum NonI tissue	MSCCR_reGRID_638_Biopsy_1235	CCD	Rectum	NonI tissue
MSCCR_reGRID_638_Biopsy_1236, CD participants,Ileum I tissue	MSCCR_reGRID_638_Biopsy_1236	ICD	Ileum	I tissue
MSCCR_reGRID_639_Biopsy_1237, CD participants,Rectum NonI tissue	MSCCR_reGRID_639_Biopsy_1237	CCD	Rectum	NonI tissue
MSCCR_reGRID_641_Biopsy_1238, CD participants,Ileum NonI tissue	MSCCR_reGRID_641_Biopsy_1238	ICD	Ileum	NonI tissue
MSCCR_reGRID_641_Biopsy_1239, CD participants,Rectum NonI tissue	MSCCR_reGRID_641_Biopsy_1239	CCD	Rectum	NonI tissue
MSCCR_reGRID_644_Biopsy_1241, Control participants,Ileum NonI tissue	MSCCR_reGRID_644_Biopsy_1241	Ctrl	Ileum	NonI tissue
MSCCR_reGRID_644_Biopsy_1242, Control participants,Rectum NonI tissue	MSCCR_reGRID_644_Biopsy_1242	Ctrl	Rectum	NonI tissue
MSCCR_reGRID_645_Biopsy_1243, Control participants,Rectum NonI tissue	MSCCR_reGRID_645_Biopsy_1243	Ctrl	Rectum	NonI tissue
MSCCR_reGRID_645_Biopsy_1244, Control participants,Ileum NonI tissue	MSCCR_reGRID_645_Biopsy_1244	Ctrl	Ileum	NonI tissue
MSCCR_reGRID_646_Biopsy_1245, Control participants,Cecum NonI tissue	MSCCR_reGRID_646_Biopsy_1245	Ctrl	Cecum	NonI tissue
MSCCR_reGRID_646_Biopsy_1246, Control participants,Rectum NonI tissue	MSCCR_reGRID_646_Biopsy_1246	Ctrl	Rectum	NonI tissue
MSCCR_reGRID_647_Biopsy_1247, Control participants,Cecum NonI tissue	MSCCR_reGRID_647_Biopsy_1247	Ctrl	Cecum	NonI tissue
MSCCR_reGRID_647_Biopsy_1248, Control participants,Rectum NonI tissue	MSCCR_reGRID_647_Biopsy_1248	Ctrl	Rectum	NonI tissue
MSCCR_reGRID_648_Biopsy_1249, Control participants,LeftColon NonI tissue	MSCCR_reGRID_648_Biopsy_1249	Ctrl	LeftColon	NonI tissue
MSCCR_reGRID_648_Biopsy_1250, Control participants,Rectum NonI tissue	MSCCR_reGRID_648_Biopsy_1250	Ctrl	Rectum	NonI tissue
MSCCR_reGRID_649_Biopsy_1251, Control participants,RightColon NonI tissue	MSCCR_reGRID_649_Biopsy_1251	Ctrl	RightColon	NonI tissue
MSCCR_reGRID_649_Biopsy_1252, Control participants,Rectum NonI tissue	MSCCR_reGRID_649_Biopsy_1252	Ctrl	Rectum	NonI tissue
MSCCR_reGRID_650_Biopsy_1253, CD participants,Ileum NonI tissue	MSCCR_reGRID_650_Biopsy_1253	ICD	Ileum	NonI tissue
MSCCR_reGRID_650_Biopsy_1254, CD participants,Rectum NonI tissue	MSCCR_reGRID_650_Biopsy_1254	CCD	Rectum	NonI tissue
MSCCR_reGRID_651_Biopsy_1255, Control participants,Rectum NonI tissue	MSCCR_reGRID_651_Biopsy_1255	Ctrl	Rectum	NonI tissue
MSCCR_reGRID_651_Biopsy_1256, Control participants,Ileum NonI tissue	MSCCR_reGRID_651_Biopsy_1256	Ctrl	Ileum	NonI tissue
MSCCR_reGRID_654_Biopsy_1260, CD participants,Cecum I tissue	MSCCR_reGRID_654_Biopsy_1260	ICD	Cecum	I tissue
MSCCR_reGRID_654_Biopsy_1261, CD participants,Ileum I tissue	MSCCR_reGRID_654_Biopsy_1261	ICD	Ileum	I tissue
MSCCR_reGRID_654_Biopsy_1262, CD participants,Rectum NonI tissue	MSCCR_reGRID_654_Biopsy_1262	CCD	Rectum	NonI tissue
MSCCR_reGRID_657_Biopsy_1267, CD participants,Ileum I tissue	MSCCR_reGRID_657_Biopsy_1267	ICD	Ileum	I tissue
MSCCR_reGRID_657_Biopsy_1268, CD participants,Rectum NonI tissue	MSCCR_reGRID_657_Biopsy_1268	CCD	Rectum	NonI tissue
MSCCR_reGRID_658_Biopsy_1269, CD participants,Rectum NonI tissue	MSCCR_reGRID_658_Biopsy_1269	CCD	Rectum	NonI tissue
MSCCR_reGRID_658_Biopsy_1270, CD participants,Ileum NonI tissue	MSCCR_reGRID_658_Biopsy_1270	ICD	Ileum	NonI tissue
MSCCR_reGRID_660_Biopsy_1273, CD participants,Ileum NonI tissue	MSCCR_reGRID_660_Biopsy_1273	ICD	Ileum	NonI tissue
MSCCR_reGRID_660_Biopsy_1274, CD participants,Rectum NonI tissue	MSCCR_reGRID_660_Biopsy_1274	CCD	Rectum	NonI tissue
MSCCR_reGRID_661_Biopsy_1275, Control participants,Rectum NonI tissue	MSCCR_reGRID_661_Biopsy_1275	Ctrl	Rectum	NonI tissue
MSCCR_reGRID_661_Biopsy_1276, Control participants,Ileum NonI tissue	MSCCR_reGRID_661_Biopsy_1276	Ctrl	Ileum	NonI tissue
MSCCR_reGRID_662_Biopsy_1277, CD participants,Cecum I tissue	MSCCR_reGRID_662_Biopsy_1277	ICD	Cecum	I tissue
MSCCR_reGRID_662_Biopsy_1278, CD participants,Rectum NonI tissue	MSCCR_reGRID_662_Biopsy_1278	CCD	Rectum	NonI tissue
MSCCR_reGRID_664_Biopsy_1279, Control participants,Cecum NonI tissue	MSCCR_reGRID_664_Biopsy_1279	Ctrl	Cecum	NonI tissue
MSCCR_reGRID_664_Biopsy_1280, Control participants,Rectum NonI tissue	MSCCR_reGRID_664_Biopsy_1280	Ctrl	Rectum	NonI tissue
MSCCR_reGRID_665_Biopsy_1281, Control participants,Rectum NonI tissue	MSCCR_reGRID_665_Biopsy_1281	Ctrl	Rectum	NonI tissue
MSCCR_reGRID_665_Biopsy_1282, Control participants,Cecum NonI tissue	MSCCR_reGRID_665_Biopsy_1282	Ctrl	Cecum	NonI tissue
MSCCR_reGRID_666_Biopsy_1283, Control participants,Rectum NonI tissue	MSCCR_reGRID_666_Biopsy_1283	Ctrl	Rectum	NonI tissue
MSCCR_reGRID_666_Biopsy_1284, Control participants,Cecum NonI tissue	MSCCR_reGRID_666_Biopsy_1284	Ctrl	Cecum	NonI tissue
MSCCR_reGRID_667_Biopsy_1285, Control participants,LeftColon NonI tissue	MSCCR_reGRID_667_Biopsy_1285	Ctrl	LeftColon	NonI tissue
MSCCR_reGRID_667_Biopsy_1286, Control participants,Rectum NonI tissue	MSCCR_reGRID_667_Biopsy_1286	Ctrl	Rectum	NonI tissue
MSCCR_reGRID_668_Biopsy_1287, Control participants,Cecum NonI tissue	MSCCR_reGRID_668_Biopsy_1287	Ctrl	Cecum	NonI tissue
MSCCR_reGRID_668_Biopsy_1288, Control participants,Rectum NonI tissue	MSCCR_reGRID_668_Biopsy_1288	Ctrl	Rectum	NonI tissue
MSCCR_reGRID_670_Biopsy_1289, Control participants,RightColon NonI tissue	MSCCR_reGRID_670_Biopsy_1289	Ctrl	RightColon	NonI tissue
MSCCR_reGRID_670_Biopsy_1290, Control participants,Rectum NonI tissue	MSCCR_reGRID_670_Biopsy_1290	Ctrl	Rectum	NonI tissue
MSCCR_reGRID_671_Biopsy_1291, CD participants,Rectum I tissue	MSCCR_reGRID_671_Biopsy_1291	CCD	Rectum	I tissue
MSCCR_reGRID_671_Biopsy_1292, CD participants,Ileum I tissue	MSCCR_reGRID_671_Biopsy_1292	ICD	Ileum	I tissue
MSCCR_reGRID_672_Biopsy_1293, Control participants,RightColon NonI tissue	MSCCR_reGRID_672_Biopsy_1293	Ctrl	RightColon	NonI tissue
MSCCR_reGRID_672_Biopsy_1294, Control participants,Rectum NonI tissue	MSCCR_reGRID_672_Biopsy_1294	Ctrl	Rectum	NonI tissue
MSCCR_reGRID_673_Biopsy_1295, Control participants,RightColon NonI tissue	MSCCR_reGRID_673_Biopsy_1295	Ctrl	RightColon	NonI tissue
MSCCR_reGRID_673_Biopsy_1296, Control participants,Rectum NonI tissue	MSCCR_reGRID_673_Biopsy_1296	Ctrl	Rectum	NonI tissue
MSCCR_reGRID_674_Biopsy_1297, Control participants,LeftColon NonI tissue	MSCCR_reGRID_674_Biopsy_1297	Ctrl	LeftColon	NonI tissue
MSCCR_reGRID_674_Biopsy_1298, Control participants,Rectum NonI tissue	MSCCR_reGRID_674_Biopsy_1298	Ctrl	Rectum	NonI tissue
MSCCR_reGRID_675_Biopsy_1299, Control participants,Ileum NonI tissue	MSCCR_reGRID_675_Biopsy_1299	Ctrl	Ileum	NonI tissue
MSCCR_reGRID_675_Biopsy_1300, Control participants,Rectum NonI tissue	MSCCR_reGRID_675_Biopsy_1300	Ctrl	Rectum	NonI tissue
MSCCR_reGRID_678_Biopsy_1303, CD participants,Sigmoid NonI tissue	MSCCR_reGRID_678_Biopsy_1303	CCD	Sigmoid	NonI tissue
MSCCR_reGRID_678_Biopsy_1304, CD participants,RightColon NonI tissue	MSCCR_reGRID_678_Biopsy_1304	CCD	RightColon	NonI tissue
MSCCR_reGRID_678_Biopsy_1305, CD participants,Ileum NonI tissue	MSCCR_reGRID_678_Biopsy_1305	ICD	Ileum	NonI tissue
MSCCR_reGRID_68_Biopsy_131, CD participants,Ileum NonI tissue	MSCCR_reGRID_68_Biopsy_131	ICD	Ileum	NonI tissue
MSCCR_reGRID_68_Biopsy_132, CD participants,Cecum NonI tissue	MSCCR_reGRID_68_Biopsy_132	ICD	Cecum	NonI tissue
MSCCR_reGRID_68_Biopsy_133, CD participants,LeftColon NonI tissue	MSCCR_reGRID_68_Biopsy_133	CCD	LeftColon	NonI tissue
MSCCR_reGRID_681_Biopsy_1309, CD participants,Ileum I tissue	MSCCR_reGRID_681_Biopsy_1309	ICD	Ileum	I tissue
MSCCR_reGRID_681_Biopsy_1310, CD participants,Rectum I tissue	MSCCR_reGRID_681_Biopsy_1310	CCD	Rectum	I tissue
MSCCR_reGRID_682_Biopsy_1311, CD participants,Ileum NonI tissue	MSCCR_reGRID_682_Biopsy_1311	ICD	Ileum	NonI tissue
MSCCR_reGRID_682_Biopsy_1312, CD participants,Rectum NonI tissue	MSCCR_reGRID_682_Biopsy_1312	CCD	Rectum	NonI tissue
MSCCR_reGRID_684_Biopsy_1313, CD participants,Cecum NonI tissue	MSCCR_reGRID_684_Biopsy_1313	ICD	Cecum	NonI tissue
MSCCR_reGRID_684_Biopsy_1314, CD participants,Rectum I tissue	MSCCR_reGRID_684_Biopsy_1314	CCD	Rectum	I tissue
MSCCR_reGRID_686_Biopsy_1315, CD participants,Ileum I tissue	MSCCR_reGRID_686_Biopsy_1315	ICD	Ileum	I tissue
MSCCR_reGRID_686_Biopsy_1316, CD participants,Rectum NonI tissue	MSCCR_reGRID_686_Biopsy_1316	CCD	Rectum	NonI tissue
MSCCR_reGRID_688_Biopsy_1317, Control participants,Ileum NonI tissue	MSCCR_reGRID_688_Biopsy_1317	Ctrl	Ileum	NonI tissue
MSCCR_reGRID_688_Biopsy_1318, Control participants,Rectum NonI tissue	MSCCR_reGRID_688_Biopsy_1318	Ctrl	Rectum	NonI tissue
MSCCR_reGRID_689_Biopsy_1319, Control participants,Cecum NonI tissue	MSCCR_reGRID_689_Biopsy_1319	Ctrl	Cecum	NonI tissue
MSCCR_reGRID_689_Biopsy_1320, Control participants,Rectum NonI tissue	MSCCR_reGRID_689_Biopsy_1320	Ctrl	Rectum	NonI tissue
MSCCR_reGRID_69_Biopsy_134, CD participants,Ileum NonI tissue	MSCCR_reGRID_69_Biopsy_134	ICD	Ileum	NonI tissue
MSCCR_reGRID_69_Biopsy_135, CD participants,RightColon NonI tissue	MSCCR_reGRID_69_Biopsy_135	CCD	RightColon	NonI tissue
MSCCR_reGRID_69_Biopsy_136, CD participants,LeftColon NonI tissue	MSCCR_reGRID_69_Biopsy_136	CCD	LeftColon	NonI tissue
MSCCR_reGRID_691_Biopsy_1321, CD participants,Rectum NonI tissue	MSCCR_reGRID_691_Biopsy_1321	CCD	Rectum	NonI tissue
MSCCR_reGRID_691_Biopsy_1322, CD participants,Ileum I tissue	MSCCR_reGRID_691_Biopsy_1322	ICD	Ileum	I tissue
MSCCR_reGRID_693_Biopsy_1325, Control participants,Cecum NonI tissue	MSCCR_reGRID_693_Biopsy_1325	Ctrl	Cecum	NonI tissue
MSCCR_reGRID_693_Biopsy_1326, Control participants,Rectum NonI tissue	MSCCR_reGRID_693_Biopsy_1326	Ctrl	Rectum	NonI tissue
MSCCR_reGRID_695_Biopsy_1330, CD participants,Rectum I tissue	MSCCR_reGRID_695_Biopsy_1330	CCD	Rectum	I tissue
MSCCR_reGRID_695_Biopsy_1331, CD participants,Cecum I tissue	MSCCR_reGRID_695_Biopsy_1331	ICD	Cecum	I tissue
MSCCR_reGRID_696_Biopsy_1332, Control participants,Cecum NonI tissue	MSCCR_reGRID_696_Biopsy_1332	Ctrl	Cecum	NonI tissue
MSCCR_reGRID_696_Biopsy_1333, Control participants,Rectum NonI tissue	MSCCR_reGRID_696_Biopsy_1333	Ctrl	Rectum	NonI tissue
MSCCR_reGRID_7_Biopsy_15, CD participants,LeftColon I tissue	MSCCR_reGRID_7_Biopsy_15	CCD	LeftColon	I tissue
MSCCR_reGRID_7_Biopsy_16, CD participants,RightColon I tissue	MSCCR_reGRID_7_Biopsy_16	CCD	RightColon	I tissue
MSCCR_reGRID_70_Biopsy_137, CD participants,RightColon NonI tissue	MSCCR_reGRID_70_Biopsy_137	CCD	RightColon	NonI tissue
MSCCR_reGRID_700_Biopsy_1338, CD participants,RightColon I tissue	MSCCR_reGRID_700_Biopsy_1338	CCD	RightColon	I tissue
MSCCR_reGRID_702_Biopsy_1341, CD participants,Rectum I tissue	MSCCR_reGRID_702_Biopsy_1341	CCD	Rectum	I tissue
MSCCR_reGRID_702_Biopsy_1342, CD participants,Ileum I tissue	MSCCR_reGRID_702_Biopsy_1342	ICD	Ileum	I tissue
MSCCR_reGRID_703_Biopsy_1343, CD participants,Rectum NonI tissue	MSCCR_reGRID_703_Biopsy_1343	CCD	Rectum	NonI tissue
MSCCR_reGRID_704_Biopsy_1344, Control participants,Cecum NonI tissue	MSCCR_reGRID_704_Biopsy_1344	Ctrl	Cecum	NonI tissue
MSCCR_reGRID_704_Biopsy_1345, Control participants,Rectum NonI tissue	MSCCR_reGRID_704_Biopsy_1345	Ctrl	Rectum	NonI tissue
MSCCR_reGRID_705_Biopsy_1346, Control participants,Cecum NonI tissue	MSCCR_reGRID_705_Biopsy_1346	Ctrl	Cecum	NonI tissue
MSCCR_reGRID_705_Biopsy_1347, Control participants,Rectum NonI tissue	MSCCR_reGRID_705_Biopsy_1347	Ctrl	Rectum	NonI tissue
MSCCR_reGRID_706_Biopsy_1348, CD participants,Ileum I tissue	MSCCR_reGRID_706_Biopsy_1348	ICD	Ileum	I tissue
MSCCR_reGRID_706_Biopsy_1349, CD participants,Sigmoid I tissue	MSCCR_reGRID_706_Biopsy_1349	CCD	Sigmoid	I tissue
MSCCR_reGRID_706_Biopsy_1350, CD participants,Rectum NonI tissue	MSCCR_reGRID_706_Biopsy_1350	CCD	Rectum	NonI tissue
MSCCR_reGRID_707_Biopsy_1351, Control participants,Cecum NonI tissue	MSCCR_reGRID_707_Biopsy_1351	Ctrl	Cecum	NonI tissue
MSCCR_reGRID_707_Biopsy_1352, Control participants,Rectum NonI tissue	MSCCR_reGRID_707_Biopsy_1352	Ctrl	Rectum	NonI tissue
MSCCR_reGRID_709_Biopsy_1355, CD participants,Ileum I tissue	MSCCR_reGRID_709_Biopsy_1355	ICD	Ileum	I tissue
MSCCR_reGRID_709_Biopsy_1356, CD participants,Rectum NonI tissue	MSCCR_reGRID_709_Biopsy_1356	CCD	Rectum	NonI tissue
MSCCR_reGRID_710_Biopsy_1357, Control participants,Ileum NonI tissue	MSCCR_reGRID_710_Biopsy_1357	Ctrl	Ileum	NonI tissue
MSCCR_reGRID_710_Biopsy_1358, Control participants,Rectum NonI tissue	MSCCR_reGRID_710_Biopsy_1358	Ctrl	Rectum	NonI tissue
MSCCR_reGRID_712_Biopsy_1362, CD participants,Ileum I tissue	MSCCR_reGRID_712_Biopsy_1362	ICD	Ileum	I tissue
MSCCR_reGRID_712_Biopsy_1363, CD participants,Rectum NonI tissue	MSCCR_reGRID_712_Biopsy_1363	CCD	Rectum	NonI tissue
MSCCR_reGRID_713_Biopsy_1364, Control participants,Cecum NonI tissue	MSCCR_reGRID_713_Biopsy_1364	Ctrl	Cecum	NonI tissue
MSCCR_reGRID_713_Biopsy_1365, Control participants,Rectum NonI tissue	MSCCR_reGRID_713_Biopsy_1365	Ctrl	Rectum	NonI tissue
MSCCR_reGRID_714_Biopsy_1366, Control participants,Rectum NonI tissue	MSCCR_reGRID_714_Biopsy_1366	Ctrl	Rectum	NonI tissue
MSCCR_reGRID_715_Biopsy_1367, Control participants,Rectum NonI tissue	MSCCR_reGRID_715_Biopsy_1367	Ctrl	Rectum	NonI tissue
MSCCR_reGRID_715_Biopsy_1368, Control participants,Sigmoid NonI tissue	MSCCR_reGRID_715_Biopsy_1368	Ctrl	Sigmoid	NonI tissue
MSCCR_reGRID_718_Biopsy_1371, Control participants,Ileum NonI tissue	MSCCR_reGRID_718_Biopsy_1371	Ctrl	Ileum	NonI tissue
MSCCR_reGRID_718_Biopsy_1372, Control participants,Rectum NonI tissue	MSCCR_reGRID_718_Biopsy_1372	Ctrl	Rectum	NonI tissue
MSCCR_reGRID_719_Biopsy_1373, Control participants,Ileum NonI tissue	MSCCR_reGRID_719_Biopsy_1373	Ctrl	Ileum	NonI tissue
MSCCR_reGRID_719_Biopsy_1374, Control participants,Rectum NonI tissue	MSCCR_reGRID_719_Biopsy_1374	Ctrl	Rectum	NonI tissue
MSCCR_reGRID_72_Biopsy_141, CD participants,Ileum NonI tissue	MSCCR_reGRID_72_Biopsy_141	ICD	Ileum	NonI tissue
MSCCR_reGRID_72_Biopsy_142, CD participants,RightColon NonI tissue	MSCCR_reGRID_72_Biopsy_142	CCD	RightColon	NonI tissue
MSCCR_reGRID_72_Biopsy_143, CD participants,Sigmoid I tissue	MSCCR_reGRID_72_Biopsy_143	CCD	Sigmoid	I tissue
MSCCR_reGRID_720_Biopsy_1375, Control participants,Rectum NonI tissue	MSCCR_reGRID_720_Biopsy_1375	Ctrl	Rectum	NonI tissue
MSCCR_reGRID_720_Biopsy_1376, Control participants,Ileum NonI tissue	MSCCR_reGRID_720_Biopsy_1376	Ctrl	Ileum	NonI tissue
MSCCR_reGRID_721_Biopsy_1377, Control participants,Ileum NonI tissue	MSCCR_reGRID_721_Biopsy_1377	Ctrl	Ileum	NonI tissue
MSCCR_reGRID_721_Biopsy_1378, Control participants,Rectum NonI tissue	MSCCR_reGRID_721_Biopsy_1378	Ctrl	Rectum	NonI tissue
MSCCR_reGRID_722_Biopsy_1379, CD participants,Ileum I tissue	MSCCR_reGRID_722_Biopsy_1379	ICD	Ileum	I tissue
MSCCR_reGRID_722_Biopsy_1380, CD participants,Rectum NonI tissue	MSCCR_reGRID_722_Biopsy_1380	CCD	Rectum	NonI tissue
MSCCR_reGRID_723_Biopsy_1381, Control participants,Transverse NonI tissue	MSCCR_reGRID_723_Biopsy_1381	Ctrl	Transverse	NonI tissue
MSCCR_reGRID_723_Biopsy_1382, Control participants,Rectum NonI tissue	MSCCR_reGRID_723_Biopsy_1382	Ctrl	Rectum	NonI tissue
MSCCR_reGRID_725_Biopsy_1385, CD participants,Ileum I tissue	MSCCR_reGRID_725_Biopsy_1385	ICD	Ileum	I tissue
MSCCR_reGRID_725_Biopsy_1386, CD participants,Rectum I tissue	MSCCR_reGRID_725_Biopsy_1386	CCD	Rectum	I tissue
MSCCR_reGRID_726_Biopsy_1387, CD participants,Cecum I tissue	MSCCR_reGRID_726_Biopsy_1387	ICD	Cecum	I tissue
MSCCR_reGRID_726_Biopsy_1388, CD participants,Rectum I tissue	MSCCR_reGRID_726_Biopsy_1388	CCD	Rectum	I tissue
MSCCR_reGRID_728_Biopsy_1391, CD participants,Ileum I tissue	MSCCR_reGRID_728_Biopsy_1391	ICD	Ileum	I tissue
MSCCR_reGRID_728_Biopsy_1392, CD participants,Rectum NonI tissue	MSCCR_reGRID_728_Biopsy_1392	CCD	Rectum	NonI tissue
MSCCR_reGRID_73_Biopsy_144, CD participants,Rectum NonI tissue	MSCCR_reGRID_73_Biopsy_144	CCD	Rectum	NonI tissue
MSCCR_reGRID_73_Biopsy_145, CD participants,Ileum NonI tissue	MSCCR_reGRID_73_Biopsy_145	ICD	Ileum	NonI tissue
MSCCR_reGRID_730_Biopsy_1393, Control participants,Rectum NonI tissue	MSCCR_reGRID_730_Biopsy_1393	Ctrl	Rectum	NonI tissue
MSCCR_reGRID_730_Biopsy_1394, Control participants,Cecum NonI tissue	MSCCR_reGRID_730_Biopsy_1394	Ctrl	Cecum	NonI tissue
MSCCR_reGRID_731_Biopsy_1395, CD participants,Ileum NonI tissue	MSCCR_reGRID_731_Biopsy_1395	ICD	Ileum	NonI tissue
MSCCR_reGRID_731_Biopsy_1396, CD participants,Rectum NonI tissue	MSCCR_reGRID_731_Biopsy_1396	CCD	Rectum	NonI tissue
MSCCR_reGRID_733_Biopsy_1399, CD participants,RightColon NonI tissue	MSCCR_reGRID_733_Biopsy_1399	CCD	RightColon	NonI tissue
MSCCR_reGRID_733_Biopsy_1400, CD participants,Rectum NonI tissue	MSCCR_reGRID_733_Biopsy_1400	CCD	Rectum	NonI tissue
MSCCR_reGRID_734_Biopsy_1401, Control participants,Ileum NonI tissue	MSCCR_reGRID_734_Biopsy_1401	Ctrl	Ileum	NonI tissue
MSCCR_reGRID_734_Biopsy_1402, Control participants,Rectum NonI tissue	MSCCR_reGRID_734_Biopsy_1402	Ctrl	Rectum	NonI tissue
MSCCR_reGRID_739_Biopsy_1409, CD participants,Ileum NonI tissue	MSCCR_reGRID_739_Biopsy_1409	ICD	Ileum	NonI tissue
MSCCR_reGRID_739_Biopsy_1410, CD participants,Rectum NonI tissue	MSCCR_reGRID_739_Biopsy_1410	CCD	Rectum	NonI tissue
MSCCR_reGRID_741_Biopsy_1411, Control participants,Ileum NonI tissue	MSCCR_reGRID_741_Biopsy_1411	Ctrl	Ileum	NonI tissue
MSCCR_reGRID_741_Biopsy_1412, Control participants,Rectum NonI tissue	MSCCR_reGRID_741_Biopsy_1412	Ctrl	Rectum	NonI tissue
MSCCR_reGRID_742_Biopsy_1413, CD participants,Ileum I tissue	MSCCR_reGRID_742_Biopsy_1413	ICD	Ileum	I tissue
MSCCR_reGRID_742_Biopsy_1414, CD participants,Rectum NonI tissue	MSCCR_reGRID_742_Biopsy_1414	CCD	Rectum	NonI tissue
MSCCR_reGRID_745_Biopsy_1415, Control participants,Cecum NonI tissue	MSCCR_reGRID_745_Biopsy_1415	Ctrl	Cecum	NonI tissue
MSCCR_reGRID_745_Biopsy_1416, Control participants,Rectum NonI tissue	MSCCR_reGRID_745_Biopsy_1416	Ctrl	Rectum	NonI tissue
MSCCR_reGRID_748_Biopsy_1417, Control participants,Cecum NonI tissue	MSCCR_reGRID_748_Biopsy_1417	Ctrl	Cecum	NonI tissue
MSCCR_reGRID_748_Biopsy_1418, Control participants,Rectum NonI tissue	MSCCR_reGRID_748_Biopsy_1418	Ctrl	Rectum	NonI tissue
MSCCR_reGRID_750_Biopsy_1419, CD participants,Rectum NonI tissue	MSCCR_reGRID_750_Biopsy_1419	CCD	Rectum	NonI tissue
MSCCR_reGRID_750_Biopsy_1420, CD participants,Ileum I tissue	MSCCR_reGRID_750_Biopsy_1420	ICD	Ileum	I tissue
MSCCR_reGRID_750_Biopsy_1421, CD participants,Ileum NonI tissue	MSCCR_reGRID_750_Biopsy_1421	ICD	Ileum	NonI tissue
MSCCR_reGRID_751_Biopsy_1422, CD participants,Ileum NonI tissue	MSCCR_reGRID_751_Biopsy_1422	ICD	Ileum	NonI tissue
MSCCR_reGRID_751_Biopsy_1423, CD participants,Rectum I tissue	MSCCR_reGRID_751_Biopsy_1423	CCD	Rectum	I tissue
MSCCR_reGRID_755_Biopsy_1425, Control participants,Ileum NonI tissue	MSCCR_reGRID_755_Biopsy_1425	Ctrl	Ileum	NonI tissue
MSCCR_reGRID_755_Biopsy_1426, Control participants,Rectum NonI tissue	MSCCR_reGRID_755_Biopsy_1426	Ctrl	Rectum	NonI tissue
MSCCR_reGRID_760_Biopsy_1429, CD participants,Ileum I tissue	MSCCR_reGRID_760_Biopsy_1429	ICD	Ileum	I tissue
MSCCR_reGRID_760_Biopsy_1430, CD participants,Rectum NonI tissue	MSCCR_reGRID_760_Biopsy_1430	CCD	Rectum	NonI tissue
MSCCR_reGRID_761_Biopsy_1431, CD participants,Ileum NonI tissue	MSCCR_reGRID_761_Biopsy_1431	ICD	Ileum	NonI tissue
MSCCR_reGRID_761_Biopsy_1432, CD participants,Rectum I tissue	MSCCR_reGRID_761_Biopsy_1432	CCD	Rectum	I tissue
MSCCR_reGRID_763_Biopsy_1435, Control participants,Cecum NonI tissue	MSCCR_reGRID_763_Biopsy_1435	Ctrl	Cecum	NonI tissue
MSCCR_reGRID_763_Biopsy_1436, Control participants,Rectum NonI tissue	MSCCR_reGRID_763_Biopsy_1436	Ctrl	Rectum	NonI tissue
MSCCR_reGRID_765_Biopsy_1440, CD participants,Ileum NonI tissue	MSCCR_reGRID_765_Biopsy_1440	ICD	Ileum	NonI tissue
MSCCR_reGRID_765_Biopsy_1441, CD participants,Rectum NonI tissue	MSCCR_reGRID_765_Biopsy_1441	CCD	Rectum	NonI tissue
MSCCR_reGRID_766_Biopsy_1442, CD participants,Ileum I tissue	MSCCR_reGRID_766_Biopsy_1442	ICD	Ileum	I tissue
MSCCR_reGRID_766_Biopsy_1443, CD participants,Rectum I tissue	MSCCR_reGRID_766_Biopsy_1443	CCD	Rectum	I tissue
MSCCR_reGRID_767_Biopsy_1444, CD participants,Ileum NonI tissue	MSCCR_reGRID_767_Biopsy_1444	ICD	Ileum	NonI tissue
MSCCR_reGRID_767_Biopsy_1445, CD participants,Rectum I tissue	MSCCR_reGRID_767_Biopsy_1445	CCD	Rectum	I tissue
MSCCR_reGRID_769_Biopsy_1446, Control participants,Rectum NonI tissue	MSCCR_reGRID_769_Biopsy_1446	Ctrl	Rectum	NonI tissue
MSCCR_reGRID_77_Biopsy_148, CD participants,RightColon NonI tissue	MSCCR_reGRID_77_Biopsy_148	CCD	RightColon	NonI tissue
MSCCR_reGRID_77_Biopsy_149, CD participants,LeftColon NonI tissue	MSCCR_reGRID_77_Biopsy_149	CCD	LeftColon	NonI tissue
MSCCR_reGRID_771_Biopsy_1449, CD participants,Ileum I tissue	MSCCR_reGRID_771_Biopsy_1449	ICD	Ileum	I tissue
MSCCR_reGRID_771_Biopsy_1450, CD participants,Rectum NonI tissue	MSCCR_reGRID_771_Biopsy_1450	CCD	Rectum	NonI tissue
MSCCR_reGRID_773_Biopsy_1451, Control participants,Cecum NonI tissue	MSCCR_reGRID_773_Biopsy_1451	Ctrl	Cecum	NonI tissue
MSCCR_reGRID_773_Biopsy_1452, Control participants,Rectum NonI tissue	MSCCR_reGRID_773_Biopsy_1452	Ctrl	Rectum	NonI tissue
MSCCR_reGRID_775_Biopsy_1453, Control participants,Cecum NonI tissue	MSCCR_reGRID_775_Biopsy_1453	Ctrl	Cecum	NonI tissue
MSCCR_reGRID_775_Biopsy_1454, Control participants,Rectum NonI tissue	MSCCR_reGRID_775_Biopsy_1454	Ctrl	Rectum	NonI tissue
MSCCR_reGRID_779_Biopsy_1456, Control participants,Rectum NonI tissue	MSCCR_reGRID_779_Biopsy_1456	Ctrl	Rectum	NonI tissue
MSCCR_reGRID_779_Biopsy_1457, Control participants,Cecum NonI tissue	MSCCR_reGRID_779_Biopsy_1457	Ctrl	Cecum	NonI tissue
MSCCR_reGRID_78_Biopsy_150, CD participants,Rectum NonI tissue	MSCCR_reGRID_78_Biopsy_150	CCD	Rectum	NonI tissue
MSCCR_reGRID_78_Biopsy_151, CD participants,Ileum NonI tissue	MSCCR_reGRID_78_Biopsy_151	ICD	Ileum	NonI tissue
MSCCR_reGRID_780_Biopsy_1458, CD participants,Ileum NonI tissue	MSCCR_reGRID_780_Biopsy_1458	ICD	Ileum	NonI tissue
MSCCR_reGRID_780_Biopsy_1459, CD participants,Rectum NonI tissue	MSCCR_reGRID_780_Biopsy_1459	CCD	Rectum	NonI tissue
MSCCR_reGRID_781_Biopsy_1460, CD participants,Ileum I tissue	MSCCR_reGRID_781_Biopsy_1460	ICD	Ileum	I tissue
MSCCR_reGRID_781_Biopsy_1461, CD participants,Rectum I tissue	MSCCR_reGRID_781_Biopsy_1461	CCD	Rectum	I tissue
MSCCR_reGRID_782_Biopsy_1462, CD participants,Rectum NonI tissue	MSCCR_reGRID_782_Biopsy_1462	CCD	Rectum	NonI tissue
MSCCR_reGRID_782_Biopsy_1463, CD participants,Ileum NonI tissue	MSCCR_reGRID_782_Biopsy_1463	ICD	Ileum	NonI tissue
MSCCR_reGRID_783_Biopsy_1464, Control participants,Ileum NonI tissue	MSCCR_reGRID_783_Biopsy_1464	Ctrl	Ileum	NonI tissue
MSCCR_reGRID_783_Biopsy_1465, Control participants,Rectum NonI tissue	MSCCR_reGRID_783_Biopsy_1465	Ctrl	Rectum	NonI tissue
MSCCR_reGRID_785_Biopsy_1468, Control participants,Ileum NonI tissue	MSCCR_reGRID_785_Biopsy_1468	Ctrl	Ileum	NonI tissue
MSCCR_reGRID_785_Biopsy_1469, Control participants,Rectum NonI tissue	MSCCR_reGRID_785_Biopsy_1469	Ctrl	Rectum	NonI tissue
MSCCR_reGRID_788_Biopsy_1471, CD participants,Rectum NonI tissue	MSCCR_reGRID_788_Biopsy_1471	CCD	Rectum	NonI tissue
MSCCR_reGRID_788_Biopsy_1472, CD participants,Cecum NonI tissue	MSCCR_reGRID_788_Biopsy_1472	ICD	Cecum	NonI tissue
MSCCR_reGRID_789_Biopsy_1473, CD participants,Ileum NonI tissue	MSCCR_reGRID_789_Biopsy_1473	ICD	Ileum	NonI tissue
MSCCR_reGRID_79_Biopsy_152, CD participants,Rectum NonI tissue	MSCCR_reGRID_79_Biopsy_152	CCD	Rectum	NonI tissue
MSCCR_reGRID_79_Biopsy_153, CD participants,Ileum NonI tissue	MSCCR_reGRID_79_Biopsy_153	ICD	Ileum	NonI tissue
MSCCR_reGRID_790_Biopsy_1474, CD participants,Ileum NonI tissue	MSCCR_reGRID_790_Biopsy_1474	ICD	Ileum	NonI tissue
MSCCR_reGRID_793_Biopsy_1477, CD participants,Cecum I tissue	MSCCR_reGRID_793_Biopsy_1477	ICD	Cecum	I tissue
MSCCR_reGRID_793_Biopsy_1478, CD participants,Rectum I tissue	MSCCR_reGRID_793_Biopsy_1478	CCD	Rectum	I tissue
MSCCR_reGRID_795_Biopsy_1479, Control participants,RightColon NonI tissue	MSCCR_reGRID_795_Biopsy_1479	Ctrl	RightColon	NonI tissue
MSCCR_reGRID_795_Biopsy_1480, Control participants,Rectum NonI tissue	MSCCR_reGRID_795_Biopsy_1480	Ctrl	Rectum	NonI tissue
MSCCR_reGRID_796_Biopsy_1481, Control participants,Ileum NonI tissue	MSCCR_reGRID_796_Biopsy_1481	Ctrl	Ileum	NonI tissue
MSCCR_reGRID_796_Biopsy_1482, Control participants,Rectum NonI tissue	MSCCR_reGRID_796_Biopsy_1482	Ctrl	Rectum	NonI tissue
MSCCR_reGRID_797_Biopsy_1483, CD participants,Rectum NonI tissue	MSCCR_reGRID_797_Biopsy_1483	CCD	Rectum	NonI tissue
MSCCR_reGRID_797_Biopsy_1484, CD participants,Ileum NonI tissue	MSCCR_reGRID_797_Biopsy_1484	ICD	Ileum	NonI tissue
MSCCR_reGRID_798_Biopsy_1485, CD participants,Ileum I tissue	MSCCR_reGRID_798_Biopsy_1485	ICD	Ileum	I tissue
MSCCR_reGRID_798_Biopsy_1486, CD participants,Rectum NonI tissue	MSCCR_reGRID_798_Biopsy_1486	CCD	Rectum	NonI tissue
MSCCR_reGRID_80_Biopsy_154, CD participants,Sigmoid I tissue	MSCCR_reGRID_80_Biopsy_154	CCD	Sigmoid	I tissue
MSCCR_reGRID_80_Biopsy_155, CD participants,Rectum I tissue	MSCCR_reGRID_80_Biopsy_155	CCD	Rectum	I tissue
MSCCR_reGRID_80_Biopsy_156, CD participants,Transverse I tissue	MSCCR_reGRID_80_Biopsy_156	CCD	Transverse	I tissue
MSCCR_reGRID_800_Biopsy_1487, CD participants,Ileum NonI tissue	MSCCR_reGRID_800_Biopsy_1487	ICD	Ileum	NonI tissue
MSCCR_reGRID_800_Biopsy_1488, CD participants,Rectum I tissue	MSCCR_reGRID_800_Biopsy_1488	CCD	Rectum	I tissue
MSCCR_reGRID_801_Biopsy_1489, Control participants,Cecum NonI tissue	MSCCR_reGRID_801_Biopsy_1489	Ctrl	Cecum	NonI tissue
MSCCR_reGRID_801_Biopsy_1490, Control participants,Rectum NonI tissue	MSCCR_reGRID_801_Biopsy_1490	Ctrl	Rectum	NonI tissue
MSCCR_reGRID_803_Biopsy_1491, Control participants,Ileum NonI tissue	MSCCR_reGRID_803_Biopsy_1491	Ctrl	Ileum	NonI tissue
MSCCR_reGRID_803_Biopsy_1492, Control participants,Rectum NonI tissue	MSCCR_reGRID_803_Biopsy_1492	Ctrl	Rectum	NonI tissue
MSCCR_reGRID_805_Biopsy_1495, Control participants,Ileum NonI tissue	MSCCR_reGRID_805_Biopsy_1495	Ctrl	Ileum	NonI tissue
MSCCR_reGRID_805_Biopsy_1496, Control participants,Rectum NonI tissue	MSCCR_reGRID_805_Biopsy_1496	Ctrl	Rectum	NonI tissue
MSCCR_reGRID_806_Biopsy_1497, CD participants,Transverse I tissue	MSCCR_reGRID_806_Biopsy_1497	CCD	Transverse	I tissue
MSCCR_reGRID_806_Biopsy_1498, CD participants,Rectum NonI tissue	MSCCR_reGRID_806_Biopsy_1498	CCD	Rectum	NonI tissue
MSCCR_reGRID_807_Biopsy_1499, Control participants,Ileum NonI tissue	MSCCR_reGRID_807_Biopsy_1499	Ctrl	Ileum	NonI tissue
MSCCR_reGRID_807_Biopsy_1500, Control participants,Rectum NonI tissue	MSCCR_reGRID_807_Biopsy_1500	Ctrl	Rectum	NonI tissue
MSCCR_reGRID_81_Biopsy_157, CD participants,RightColon NonI tissue	MSCCR_reGRID_81_Biopsy_157	CCD	RightColon	NonI tissue
MSCCR_reGRID_81_Biopsy_158, CD participants,Rectum NonI tissue	MSCCR_reGRID_81_Biopsy_158	CCD	Rectum	NonI tissue
MSCCR_reGRID_81_Biopsy_159, CD participants,LeftColon NonI tissue	MSCCR_reGRID_81_Biopsy_159	CCD	LeftColon	NonI tissue
MSCCR_reGRID_810_Biopsy_1503, CD participants,RightColon I tissue	MSCCR_reGRID_810_Biopsy_1503	CCD	RightColon	I tissue
MSCCR_reGRID_810_Biopsy_1504, CD participants,Rectum NonI tissue	MSCCR_reGRID_810_Biopsy_1504	CCD	Rectum	NonI tissue
MSCCR_reGRID_811_Biopsy_1505, Control participants,Cecum NonI tissue	MSCCR_reGRID_811_Biopsy_1505	Ctrl	Cecum	NonI tissue
MSCCR_reGRID_811_Biopsy_1506, Control participants,Rectum NonI tissue	MSCCR_reGRID_811_Biopsy_1506	Ctrl	Rectum	NonI tissue
MSCCR_reGRID_812_Biopsy_1507, Control participants,Rectum NonI tissue	MSCCR_reGRID_812_Biopsy_1507	Ctrl	Rectum	NonI tissue
MSCCR_reGRID_812_Biopsy_1508, Control participants,Cecum NonI tissue	MSCCR_reGRID_812_Biopsy_1508	Ctrl	Cecum	NonI tissue
MSCCR_reGRID_813_Biopsy_1509, CD participants,Ileum NonI tissue	MSCCR_reGRID_813_Biopsy_1509	ICD	Ileum	NonI tissue
MSCCR_reGRID_813_Biopsy_1510, CD participants,Rectum NonI tissue	MSCCR_reGRID_813_Biopsy_1510	CCD	Rectum	NonI tissue
MSCCR_reGRID_815_Biopsy_1511, CD participants,Ileum NonI tissue	MSCCR_reGRID_815_Biopsy_1511	ICD	Ileum	NonI tissue
MSCCR_reGRID_816_Biopsy_1512, Control participants,Rectum NonI tissue	MSCCR_reGRID_816_Biopsy_1512	Ctrl	Rectum	NonI tissue
MSCCR_reGRID_817_Biopsy_1513, Control participants,Ileum NonI tissue	MSCCR_reGRID_817_Biopsy_1513	Ctrl	Ileum	NonI tissue
MSCCR_reGRID_817_Biopsy_1514, Control participants,Rectum NonI tissue	MSCCR_reGRID_817_Biopsy_1514	Ctrl	Rectum	NonI tissue
MSCCR_reGRID_818_Biopsy_1515, CD participants,Ileum I tissue	MSCCR_reGRID_818_Biopsy_1515	ICD	Ileum	I tissue
MSCCR_reGRID_819_Biopsy_1516, Control participants,Rectum NonI tissue	MSCCR_reGRID_819_Biopsy_1516	Ctrl	Rectum	NonI tissue
MSCCR_reGRID_819_Biopsy_1517, Control participants,Ileum NonI tissue	MSCCR_reGRID_819_Biopsy_1517	Ctrl	Ileum	NonI tissue
MSCCR_reGRID_82_Biopsy_160, CD participants,RightColon NonI tissue	MSCCR_reGRID_82_Biopsy_160	CCD	RightColon	NonI tissue
MSCCR_reGRID_82_Biopsy_161, CD participants,Rectum I tissue	MSCCR_reGRID_82_Biopsy_161	CCD	Rectum	I tissue
MSCCR_reGRID_820_Biopsy_1518, Control participants,Ileum NonI tissue	MSCCR_reGRID_820_Biopsy_1518	Ctrl	Ileum	NonI tissue
MSCCR_reGRID_820_Biopsy_1519, Control participants,Rectum NonI tissue	MSCCR_reGRID_820_Biopsy_1519	Ctrl	Rectum	NonI tissue
MSCCR_reGRID_821_Biopsy_1520, Control participants,Transverse NonI tissue	MSCCR_reGRID_821_Biopsy_1520	Ctrl	Transverse	NonI tissue
MSCCR_reGRID_821_Biopsy_1521, Control participants,Rectum NonI tissue	MSCCR_reGRID_821_Biopsy_1521	Ctrl	Rectum	NonI tissue
MSCCR_reGRID_822_Biopsy_1522, Control participants,Cecum NonI tissue	MSCCR_reGRID_822_Biopsy_1522	Ctrl	Cecum	NonI tissue
MSCCR_reGRID_822_Biopsy_1523, Control participants,Rectum NonI tissue	MSCCR_reGRID_822_Biopsy_1523	Ctrl	Rectum	NonI tissue
MSCCR_reGRID_823_Biopsy_1524, Control participants,Ileum NonI tissue	MSCCR_reGRID_823_Biopsy_1524	Ctrl	Ileum	NonI tissue
MSCCR_reGRID_823_Biopsy_1525, Control participants,Rectum NonI tissue	MSCCR_reGRID_823_Biopsy_1525	Ctrl	Rectum	NonI tissue
MSCCR_reGRID_824_Biopsy_1526, Control participants,Rectum NonI tissue	MSCCR_reGRID_824_Biopsy_1526	Ctrl	Rectum	NonI tissue
MSCCR_reGRID_824_Biopsy_1527, Control participants,Ileum NonI tissue	MSCCR_reGRID_824_Biopsy_1527	Ctrl	Ileum	NonI tissue
MSCCR_reGRID_825_Biopsy_1528, CD participants,Ileum I tissue	MSCCR_reGRID_825_Biopsy_1528	ICD	Ileum	I tissue
MSCCR_reGRID_825_Biopsy_1529, CD participants,Rectum NonI tissue	MSCCR_reGRID_825_Biopsy_1529	CCD	Rectum	NonI tissue
MSCCR_reGRID_826_Biopsy_1530, Control participants,Cecum NonI tissue	MSCCR_reGRID_826_Biopsy_1530	Ctrl	Cecum	NonI tissue
MSCCR_reGRID_826_Biopsy_1531, Control participants,Rectum NonI tissue	MSCCR_reGRID_826_Biopsy_1531	Ctrl	Rectum	NonI tissue
MSCCR_reGRID_834_Biopsy_1541, Control participants,Cecum NonI tissue	MSCCR_reGRID_834_Biopsy_1541	Ctrl	Cecum	NonI tissue
MSCCR_reGRID_834_Biopsy_1542, Control participants,Rectum NonI tissue	MSCCR_reGRID_834_Biopsy_1542	Ctrl	Rectum	NonI tissue
MSCCR_reGRID_836_Biopsy_1543, Control participants,Cecum NonI tissue	MSCCR_reGRID_836_Biopsy_1543	Ctrl	Cecum	NonI tissue
MSCCR_reGRID_836_Biopsy_1544, Control participants,Rectum NonI tissue	MSCCR_reGRID_836_Biopsy_1544	Ctrl	Rectum	NonI tissue
MSCCR_reGRID_84_Biopsy_162, CD participants,Ileum NonI tissue	MSCCR_reGRID_84_Biopsy_162	ICD	Ileum	NonI tissue
MSCCR_reGRID_84_Biopsy_163, CD participants,Sigmoid I tissue	MSCCR_reGRID_84_Biopsy_163	CCD	Sigmoid	I tissue
MSCCR_reGRID_841_Biopsy_1545, CD participants,Ileum I tissue	MSCCR_reGRID_841_Biopsy_1545	ICD	Ileum	I tissue
MSCCR_reGRID_841_Biopsy_1546, CD participants,Rectum NonI tissue	MSCCR_reGRID_841_Biopsy_1546	CCD	Rectum	NonI tissue
MSCCR_reGRID_844_Biopsy_1547, Control participants,Rectum NonI tissue	MSCCR_reGRID_844_Biopsy_1547	Ctrl	Rectum	NonI tissue
MSCCR_reGRID_845_Biopsy_1548, Control participants,Ileum NonI tissue	MSCCR_reGRID_845_Biopsy_1548	Ctrl	Ileum	NonI tissue
MSCCR_reGRID_845_Biopsy_1549, Control participants,Rectum NonI tissue	MSCCR_reGRID_845_Biopsy_1549	Ctrl	Rectum	NonI tissue
MSCCR_reGRID_846_Biopsy_1550, CD participants,RightColon I tissue	MSCCR_reGRID_846_Biopsy_1550	CCD	RightColon	I tissue
MSCCR_reGRID_846_Biopsy_1551, CD participants,Rectum I tissue	MSCCR_reGRID_846_Biopsy_1551	CCD	Rectum	I tissue
MSCCR_reGRID_847_Biopsy_1552, CD participants,Rectum I tissue	MSCCR_reGRID_847_Biopsy_1552	CCD	Rectum	I tissue
MSCCR_reGRID_848_Biopsy_1553, Control participants,Cecum NonI tissue	MSCCR_reGRID_848_Biopsy_1553	Ctrl	Cecum	NonI tissue
MSCCR_reGRID_848_Biopsy_1554, Control participants,Rectum NonI tissue	MSCCR_reGRID_848_Biopsy_1554	Ctrl	Rectum	NonI tissue
MSCCR_reGRID_849_Biopsy_1555, CD participants,Ileum NonI tissue	MSCCR_reGRID_849_Biopsy_1555	ICD	Ileum	NonI tissue
MSCCR_reGRID_849_Biopsy_1556, CD participants,Rectum NonI tissue	MSCCR_reGRID_849_Biopsy_1556	CCD	Rectum	NonI tissue
MSCCR_reGRID_85_Biopsy_164, CD participants,Ileum NonI tissue	MSCCR_reGRID_85_Biopsy_164	ICD	Ileum	NonI tissue
MSCCR_reGRID_85_Biopsy_165, CD participants,Sigmoid I tissue	MSCCR_reGRID_85_Biopsy_165	CCD	Sigmoid	I tissue
MSCCR_reGRID_85_Biopsy_166, CD participants,Rectum I tissue	MSCCR_reGRID_85_Biopsy_166	CCD	Rectum	I tissue
MSCCR_reGRID_851_Biopsy_1559, CD participants,Ileum I tissue	MSCCR_reGRID_851_Biopsy_1559	ICD	Ileum	I tissue
MSCCR_reGRID_851_Biopsy_1560, CD participants,Rectum NonI tissue	MSCCR_reGRID_851_Biopsy_1560	CCD	Rectum	NonI tissue
MSCCR_reGRID_852_Biopsy_1561, Control participants,Rectum NonI tissue	MSCCR_reGRID_852_Biopsy_1561	Ctrl	Rectum	NonI tissue
MSCCR_reGRID_852_Biopsy_1562, Control participants,Ileum NonI tissue	MSCCR_reGRID_852_Biopsy_1562	Ctrl	Ileum	NonI tissue
MSCCR_reGRID_853_Biopsy_1563, Control participants,Rectum NonI tissue	MSCCR_reGRID_853_Biopsy_1563	Ctrl	Rectum	NonI tissue
MSCCR_reGRID_853_Biopsy_1564, Control participants,Cecum NonI tissue	MSCCR_reGRID_853_Biopsy_1564	Ctrl	Cecum	NonI tissue
MSCCR_reGRID_854_Biopsy_1565, Control participants,Ileum NonI tissue	MSCCR_reGRID_854_Biopsy_1565	Ctrl	Ileum	NonI tissue
MSCCR_reGRID_854_Biopsy_1566, Control participants,Rectum NonI tissue	MSCCR_reGRID_854_Biopsy_1566	Ctrl	Rectum	NonI tissue
MSCCR_reGRID_856_Biopsy_1569, CD participants,Rectum NonI tissue	MSCCR_reGRID_856_Biopsy_1569	CCD	Rectum	NonI tissue
MSCCR_reGRID_856_Biopsy_1570, CD participants,Ileum I tissue	MSCCR_reGRID_856_Biopsy_1570	ICD	Ileum	I tissue
MSCCR_reGRID_857_Biopsy_1571, Control participants,RightColon NonI tissue	MSCCR_reGRID_857_Biopsy_1571	Ctrl	RightColon	NonI tissue
MSCCR_reGRID_858_Biopsy_1572, Control participants,Ileum NonI tissue	MSCCR_reGRID_858_Biopsy_1572	Ctrl	Ileum	NonI tissue
MSCCR_reGRID_858_Biopsy_1573, Control participants,Rectum NonI tissue	MSCCR_reGRID_858_Biopsy_1573	Ctrl	Rectum	NonI tissue
MSCCR_reGRID_859_Biopsy_1574, Control participants,Rectum NonI tissue	MSCCR_reGRID_859_Biopsy_1574	Ctrl	Rectum	NonI tissue
MSCCR_reGRID_859_Biopsy_1575, Control participants,Cecum NonI tissue	MSCCR_reGRID_859_Biopsy_1575	Ctrl	Cecum	NonI tissue
MSCCR_reGRID_86_Biopsy_167, CD participants,Ileum NonI tissue	MSCCR_reGRID_86_Biopsy_167	ICD	Ileum	NonI tissue
MSCCR_reGRID_86_Biopsy_168, CD participants,Rectum I tissue	MSCCR_reGRID_86_Biopsy_168	CCD	Rectum	I tissue
MSCCR_reGRID_86_Biopsy_169, CD participants,Cecum I tissue	MSCCR_reGRID_86_Biopsy_169	ICD	Cecum	I tissue
MSCCR_reGRID_860_Biopsy_1576, CD participants,Rectum NonI tissue	MSCCR_reGRID_860_Biopsy_1576	CCD	Rectum	NonI tissue
MSCCR_reGRID_860_Biopsy_1577, CD participants,Ileum NonI tissue	MSCCR_reGRID_860_Biopsy_1577	ICD	Ileum	NonI tissue
MSCCR_reGRID_865_Biopsy_1578, Control participants,Rectum NonI tissue	MSCCR_reGRID_865_Biopsy_1578	Ctrl	Rectum	NonI tissue
MSCCR_reGRID_867_Biopsy_1579, CD participants,Rectum NonI tissue	MSCCR_reGRID_867_Biopsy_1579	CCD	Rectum	NonI tissue
MSCCR_reGRID_867_Biopsy_1580, CD participants,Ileum I tissue	MSCCR_reGRID_867_Biopsy_1580	ICD	Ileum	I tissue
MSCCR_reGRID_868_Biopsy_1581, CD participants,Ileum I tissue	MSCCR_reGRID_868_Biopsy_1581	ICD	Ileum	I tissue
MSCCR_reGRID_868_Biopsy_1582, CD participants,Rectum NonI tissue	MSCCR_reGRID_868_Biopsy_1582	CCD	Rectum	NonI tissue
MSCCR_reGRID_869_Biopsy_1583, CD participants,Rectum NonI tissue	MSCCR_reGRID_869_Biopsy_1583	CCD	Rectum	NonI tissue
MSCCR_reGRID_869_Biopsy_1584, CD participants,RightColon NonI tissue	MSCCR_reGRID_869_Biopsy_1584	CCD	RightColon	NonI tissue
MSCCR_reGRID_872_Biopsy_1589, Control participants,Ileum NonI tissue	MSCCR_reGRID_872_Biopsy_1589	Ctrl	Ileum	NonI tissue
MSCCR_reGRID_872_Biopsy_1590, Control participants,Rectum NonI tissue	MSCCR_reGRID_872_Biopsy_1590	Ctrl	Rectum	NonI tissue
MSCCR_reGRID_875_Biopsy_1593, CD participants,Rectum NonI tissue	MSCCR_reGRID_875_Biopsy_1593	CCD	Rectum	NonI tissue
MSCCR_reGRID_875_Biopsy_1594, CD participants,Ileum NonI tissue	MSCCR_reGRID_875_Biopsy_1594	ICD	Ileum	NonI tissue
MSCCR_reGRID_876_Biopsy_1595, Control participants,Ileum NonI tissue	MSCCR_reGRID_876_Biopsy_1595	Ctrl	Ileum	NonI tissue
MSCCR_reGRID_876_Biopsy_1596, Control participants,Rectum NonI tissue	MSCCR_reGRID_876_Biopsy_1596	Ctrl	Rectum	NonI tissue
MSCCR_reGRID_879_Biopsy_1597, CD participants,Ileum I tissue	MSCCR_reGRID_879_Biopsy_1597	ICD	Ileum	I tissue
MSCCR_reGRID_88_Biopsy_172, CD participants,Ileum I tissue	MSCCR_reGRID_88_Biopsy_172	ICD	Ileum	I tissue
MSCCR_reGRID_88_Biopsy_173, CD participants,RightColon NonI tissue	MSCCR_reGRID_88_Biopsy_173	CCD	RightColon	NonI tissue
MSCCR_reGRID_88_Biopsy_174, CD participants,Rectum NonI tissue	MSCCR_reGRID_88_Biopsy_174	CCD	Rectum	NonI tissue
MSCCR_reGRID_880_Biopsy_1598, CD participants,Rectum I tissue	MSCCR_reGRID_880_Biopsy_1598	CCD	Rectum	I tissue
MSCCR_reGRID_884_Biopsy_1599, CD participants,Rectum NonI tissue	MSCCR_reGRID_884_Biopsy_1599	CCD	Rectum	NonI tissue
MSCCR_reGRID_884_Biopsy_1600, CD participants,Cecum I tissue	MSCCR_reGRID_884_Biopsy_1600	ICD	Cecum	I tissue
MSCCR_reGRID_886_Biopsy_1601, CD participants,Ileum I tissue	MSCCR_reGRID_886_Biopsy_1601	ICD	Ileum	I tissue
MSCCR_reGRID_886_Biopsy_1602, CD participants,Rectum I tissue	MSCCR_reGRID_886_Biopsy_1602	CCD	Rectum	I tissue
MSCCR_reGRID_887_Biopsy_1603, CD participants,Rectum NonI tissue	MSCCR_reGRID_887_Biopsy_1603	CCD	Rectum	NonI tissue
MSCCR_reGRID_887_Biopsy_1604, CD participants,Cecum NonI tissue	MSCCR_reGRID_887_Biopsy_1604	ICD	Cecum	NonI tissue
MSCCR_reGRID_889_Biopsy_1607, Control participants,Rectum NonI tissue	MSCCR_reGRID_889_Biopsy_1607	Ctrl	Rectum	NonI tissue
MSCCR_reGRID_889_Biopsy_1608, Control participants,Ileum NonI tissue	MSCCR_reGRID_889_Biopsy_1608	Ctrl	Ileum	NonI tissue
MSCCR_reGRID_890_Biopsy_1609, CD participants,Ileum NonI tissue	MSCCR_reGRID_890_Biopsy_1609	ICD	Ileum	NonI tissue
MSCCR_reGRID_890_Biopsy_1610, CD participants,Sigmoid I tissue	MSCCR_reGRID_890_Biopsy_1610	CCD	Sigmoid	I tissue
MSCCR_reGRID_890_Biopsy_1611, CD participants,Rectum NonI tissue	MSCCR_reGRID_890_Biopsy_1611	CCD	Rectum	NonI tissue
MSCCR_reGRID_891_Biopsy_1612, CD participants,Ileum I tissue	MSCCR_reGRID_891_Biopsy_1612	ICD	Ileum	I tissue
MSCCR_reGRID_891_Biopsy_1613, CD participants,Rectum NonI tissue	MSCCR_reGRID_891_Biopsy_1613	CCD	Rectum	NonI tissue
MSCCR_reGRID_892_Biopsy_1614, Control participants,Ileum NonI tissue	MSCCR_reGRID_892_Biopsy_1614	Ctrl	Ileum	NonI tissue
MSCCR_reGRID_892_Biopsy_1615, Control participants,Rectum NonI tissue	MSCCR_reGRID_892_Biopsy_1615	Ctrl	Rectum	NonI tissue
MSCCR_reGRID_895_Biopsy_1616, Control participants,Ileum NonI tissue	MSCCR_reGRID_895_Biopsy_1616	Ctrl	Ileum	NonI tissue
MSCCR_reGRID_895_Biopsy_1617, Control participants,Rectum NonI tissue	MSCCR_reGRID_895_Biopsy_1617	Ctrl	Rectum	NonI tissue
MSCCR_reGRID_897_Biopsy_1620, CD participants,Ileum I tissue	MSCCR_reGRID_897_Biopsy_1620	ICD	Ileum	I tissue
MSCCR_reGRID_897_Biopsy_1621, CD participants,Rectum I tissue	MSCCR_reGRID_897_Biopsy_1621	CCD	Rectum	I tissue
MSCCR_reGRID_898_Biopsy_1622, CD participants,Rectum I tissue	MSCCR_reGRID_898_Biopsy_1622	CCD	Rectum	I tissue
MSCCR_reGRID_898_Biopsy_1623, CD participants,Ileum NonI tissue	MSCCR_reGRID_898_Biopsy_1623	ICD	Ileum	NonI tissue
MSCCR_reGRID_899_Biopsy_1624, Control participants,Ileum NonI tissue	MSCCR_reGRID_899_Biopsy_1624	Ctrl	Ileum	NonI tissue
MSCCR_reGRID_899_Biopsy_1625, Control participants,Rectum NonI tissue	MSCCR_reGRID_899_Biopsy_1625	Ctrl	Rectum	NonI tissue
MSCCR_reGRID_9_Biopsy_17, CD participants,Ileum NonI tissue	MSCCR_reGRID_9_Biopsy_17	ICD	Ileum	NonI tissue
MSCCR_reGRID_90_Biopsy_176, CD participants,Sigmoid NonI tissue	MSCCR_reGRID_90_Biopsy_176	CCD	Sigmoid	NonI tissue
MSCCR_reGRID_90_Biopsy_177, CD participants,Rectum NonI tissue	MSCCR_reGRID_90_Biopsy_177	CCD	Rectum	NonI tissue
MSCCR_reGRID_901_Biopsy_1626, CD participants,Ileum NonI tissue	MSCCR_reGRID_901_Biopsy_1626	ICD	Ileum	NonI tissue
MSCCR_reGRID_901_Biopsy_1627, CD participants,Rectum NonI tissue	MSCCR_reGRID_901_Biopsy_1627	CCD	Rectum	NonI tissue
MSCCR_reGRID_902_Biopsy_1628, CD participants,Ileum I tissue	MSCCR_reGRID_902_Biopsy_1628	ICD	Ileum	I tissue
MSCCR_reGRID_902_Biopsy_1629, CD participants,Rectum I tissue	MSCCR_reGRID_902_Biopsy_1629	CCD	Rectum	I tissue
MSCCR_reGRID_904_Biopsy_1632, Control participants,Rectum NonI tissue	MSCCR_reGRID_904_Biopsy_1632	Ctrl	Rectum	NonI tissue
MSCCR_reGRID_904_Biopsy_1633, Control participants,Ileum NonI tissue	MSCCR_reGRID_904_Biopsy_1633	Ctrl	Ileum	NonI tissue
MSCCR_reGRID_907_Biopsy_1638, Control participants,Ileum NonI tissue	MSCCR_reGRID_907_Biopsy_1638	Ctrl	Ileum	NonI tissue
MSCCR_reGRID_907_Biopsy_1639, Control participants,Rectum NonI tissue	MSCCR_reGRID_907_Biopsy_1639	Ctrl	Rectum	NonI tissue
MSCCR_reGRID_908_Biopsy_1640, CD participants,Cecum NonI tissue	MSCCR_reGRID_908_Biopsy_1640	ICD	Cecum	NonI tissue
MSCCR_reGRID_908_Biopsy_1641, CD participants,Cecum I tissue	MSCCR_reGRID_908_Biopsy_1641	ICD	Cecum	I tissue
MSCCR_reGRID_908_Biopsy_1642, CD participants,Rectum I tissue	MSCCR_reGRID_908_Biopsy_1642	CCD	Rectum	I tissue
MSCCR_reGRID_909_Biopsy_1643, CD participants,Ileum NonI tissue	MSCCR_reGRID_909_Biopsy_1643	ICD	Ileum	NonI tissue
MSCCR_reGRID_911_Biopsy_1646, Control participants,Cecum NonI tissue	MSCCR_reGRID_911_Biopsy_1646	Ctrl	Cecum	NonI tissue
MSCCR_reGRID_914_Biopsy_1647, CD participants,Rectum NonI tissue	MSCCR_reGRID_914_Biopsy_1647	CCD	Rectum	NonI tissue
MSCCR_reGRID_914_Biopsy_1648, CD participants,Ileum I tissue	MSCCR_reGRID_914_Biopsy_1648	ICD	Ileum	I tissue
MSCCR_reGRID_92_Biopsy_181, CD participants,Rectum NonI tissue	MSCCR_reGRID_92_Biopsy_181	CCD	Rectum	NonI tissue
MSCCR_reGRID_92_Biopsy_182, CD participants,LeftColon NonI tissue	MSCCR_reGRID_92_Biopsy_182	CCD	LeftColon	NonI tissue
MSCCR_reGRID_92_Biopsy_183, CD participants,Cecum I tissue	MSCCR_reGRID_92_Biopsy_183	ICD	Cecum	I tissue
MSCCR_reGRID_926_Biopsy_1656, Control participants,Ileum NonI tissue	MSCCR_reGRID_926_Biopsy_1656	Ctrl	Ileum	NonI tissue
MSCCR_reGRID_926_Biopsy_1657, Control participants,Rectum NonI tissue	MSCCR_reGRID_926_Biopsy_1657	Ctrl	Rectum	NonI tissue
MSCCR_reGRID_93_Biopsy_184, CD participants,Ileum NonI tissue	MSCCR_reGRID_93_Biopsy_184	ICD	Ileum	NonI tissue
MSCCR_reGRID_93_Biopsy_185, CD participants,Rectum NonI tissue	MSCCR_reGRID_93_Biopsy_185	CCD	Rectum	NonI tissue
MSCCR_reGRID_93_Biopsy_186, CD participants,Cecum I tissue	MSCCR_reGRID_93_Biopsy_186	ICD	Cecum	I tissue
MSCCR_reGRID_931_Biopsy_1660, Control participants,Rectum NonI tissue	MSCCR_reGRID_931_Biopsy_1660	Ctrl	Rectum	NonI tissue
MSCCR_reGRID_931_Biopsy_1661, Control participants,Ileum NonI tissue	MSCCR_reGRID_931_Biopsy_1661	Ctrl	Ileum	NonI tissue
MSCCR_reGRID_932_Biopsy_1662, CD participants,Ileum NonI tissue	MSCCR_reGRID_932_Biopsy_1662	ICD	Ileum	NonI tissue
MSCCR_reGRID_932_Biopsy_1663, CD participants,Rectum NonI tissue	MSCCR_reGRID_932_Biopsy_1663	CCD	Rectum	NonI tissue
MSCCR_reGRID_933_Biopsy_1664, CD participants,Rectum I tissue	MSCCR_reGRID_933_Biopsy_1664	CCD	Rectum	I tissue
MSCCR_reGRID_933_Biopsy_1665, CD participants,Ileum NonI tissue	MSCCR_reGRID_933_Biopsy_1665	ICD	Ileum	NonI tissue
MSCCR_reGRID_934_Biopsy_1666, Control participants,Ileum NonI tissue	MSCCR_reGRID_934_Biopsy_1666	Ctrl	Ileum	NonI tissue
MSCCR_reGRID_934_Biopsy_1667, Control participants,Rectum NonI tissue	MSCCR_reGRID_934_Biopsy_1667	Ctrl	Rectum	NonI tissue
MSCCR_reGRID_936_Biopsy_1668, Control participants,Cecum NonI tissue	MSCCR_reGRID_936_Biopsy_1668	Ctrl	Cecum	NonI tissue
MSCCR_reGRID_936_Biopsy_1669, Control participants,Rectum NonI tissue	MSCCR_reGRID_936_Biopsy_1669	Ctrl	Rectum	NonI tissue
MSCCR_reGRID_937_Biopsy_1670, CD participants,Ileum NonI tissue	MSCCR_reGRID_937_Biopsy_1670	ICD	Ileum	NonI tissue
MSCCR_reGRID_937_Biopsy_1671, CD participants,Rectum NonI tissue	MSCCR_reGRID_937_Biopsy_1671	CCD	Rectum	NonI tissue
MSCCR_reGRID_939_Biopsy_1672, CD participants,Ileum NonI tissue	MSCCR_reGRID_939_Biopsy_1672	ICD	Ileum	NonI tissue
MSCCR_reGRID_939_Biopsy_1673, CD participants,Rectum NonI tissue	MSCCR_reGRID_939_Biopsy_1673	CCD	Rectum	NonI tissue
MSCCR_reGRID_940_Biopsy_1674, Control participants,Rectum NonI tissue	MSCCR_reGRID_940_Biopsy_1674	Ctrl	Rectum	NonI tissue
MSCCR_reGRID_941_Biopsy_1675, CD participants,Ileum I tissue	MSCCR_reGRID_941_Biopsy_1675	ICD	Ileum	I tissue
MSCCR_reGRID_941_Biopsy_1676, CD participants,Cecum NonI tissue	MSCCR_reGRID_941_Biopsy_1676	ICD	Cecum	NonI tissue
MSCCR_reGRID_941_Biopsy_1677, CD participants,Rectum NonI tissue	MSCCR_reGRID_941_Biopsy_1677	CCD	Rectum	NonI tissue
MSCCR_reGRID_943_Biopsy_1680, Control participants,Ileum NonI tissue	MSCCR_reGRID_943_Biopsy_1680	Ctrl	Ileum	NonI tissue
MSCCR_reGRID_944_Biopsy_1681, Control participants,Ileum NonI tissue	MSCCR_reGRID_944_Biopsy_1681	Ctrl	Ileum	NonI tissue
MSCCR_reGRID_944_Biopsy_1682, Control participants,Rectum NonI tissue	MSCCR_reGRID_944_Biopsy_1682	Ctrl	Rectum	NonI tissue
MSCCR_reGRID_945_Biopsy_1683, Control participants,Ileum NonI tissue	MSCCR_reGRID_945_Biopsy_1683	Ctrl	Ileum	NonI tissue
MSCCR_reGRID_945_Biopsy_1684, Control participants,Rectum NonI tissue	MSCCR_reGRID_945_Biopsy_1684	Ctrl	Rectum	NonI tissue
MSCCR_reGRID_946_Biopsy_1685, Control participants,Cecum NonI tissue	MSCCR_reGRID_946_Biopsy_1685	Ctrl	Cecum	NonI tissue
MSCCR_reGRID_946_Biopsy_1686, Control participants,Rectum NonI tissue	MSCCR_reGRID_946_Biopsy_1686	Ctrl	Rectum	NonI tissue
MSCCR_reGRID_947_Biopsy_1687, Control participants,Cecum NonI tissue	MSCCR_reGRID_947_Biopsy_1687	Ctrl	Cecum	NonI tissue
MSCCR_reGRID_947_Biopsy_1688, Control participants,Rectum NonI tissue	MSCCR_reGRID_947_Biopsy_1688	Ctrl	Rectum	NonI tissue
MSCCR_reGRID_948_Biopsy_1689, Control participants,Ileum NonI tissue	MSCCR_reGRID_948_Biopsy_1689	Ctrl	Ileum	NonI tissue
MSCCR_reGRID_948_Biopsy_1690, Control participants,Rectum NonI tissue	MSCCR_reGRID_948_Biopsy_1690	Ctrl	Rectum	NonI tissue
MSCCR_reGRID_95_Biopsy_188, CD participants,RightColon NonI tissue	MSCCR_reGRID_95_Biopsy_188	CCD	RightColon	NonI tissue
MSCCR_reGRID_95_Biopsy_189, CD participants,LeftColon NonI tissue	MSCCR_reGRID_95_Biopsy_189	CCD	LeftColon	NonI tissue
MSCCR_reGRID_950_Biopsy_1693, Control participants,Ileum NonI tissue	MSCCR_reGRID_950_Biopsy_1693	Ctrl	Ileum	NonI tissue
MSCCR_reGRID_950_Biopsy_1694, Control participants,Rectum NonI tissue	MSCCR_reGRID_950_Biopsy_1694	Ctrl	Rectum	NonI tissue
MSCCR_reGRID_955_Biopsy_1697, Control participants,RightColon NonI tissue	MSCCR_reGRID_955_Biopsy_1697	Ctrl	RightColon	NonI tissue
MSCCR_reGRID_956_Biopsy_1698, CD participants,Ileum I tissue	MSCCR_reGRID_956_Biopsy_1698	ICD	Ileum	I tissue
MSCCR_reGRID_956_Biopsy_1699, CD participants,Cecum NonI tissue	MSCCR_reGRID_956_Biopsy_1699	ICD	Cecum	NonI tissue
MSCCR_reGRID_956_Biopsy_1700, CD participants,Rectum NonI tissue	MSCCR_reGRID_956_Biopsy_1700	CCD	Rectum	NonI tissue
MSCCR_reGRID_959_Biopsy_1701, CD participants,Rectum NonI tissue	MSCCR_reGRID_959_Biopsy_1701	CCD	Rectum	NonI tissue
MSCCR_reGRID_96_Biopsy_190, CD participants,Transverse NonI tissue	MSCCR_reGRID_96_Biopsy_190	CCD	Transverse	NonI tissue
MSCCR_reGRID_96_Biopsy_191, CD participants,Ileum NonI tissue	MSCCR_reGRID_96_Biopsy_191	ICD	Ileum	NonI tissue
MSCCR_reGRID_96_Biopsy_192, CD participants,Cecum NonI tissue	MSCCR_reGRID_96_Biopsy_192	ICD	Cecum	NonI tissue
MSCCR_reGRID_961_Biopsy_1702, Control participants,Rectum NonI tissue	MSCCR_reGRID_961_Biopsy_1702	Ctrl	Rectum	NonI tissue
MSCCR_reGRID_961_Biopsy_1703, Control participants,Ileum NonI tissue	MSCCR_reGRID_961_Biopsy_1703	Ctrl	Ileum	NonI tissue
MSCCR_reGRID_962_Biopsy_1704, Control participants,Rectum NonI tissue	MSCCR_reGRID_962_Biopsy_1704	Ctrl	Rectum	NonI tissue
MSCCR_reGRID_964_Biopsy_1707, CD participants,Rectum NonI tissue	MSCCR_reGRID_964_Biopsy_1707	CCD	Rectum	NonI tissue
MSCCR_reGRID_964_Biopsy_1708, CD participants,Ileum NonI tissue	MSCCR_reGRID_964_Biopsy_1708	ICD	Ileum	NonI tissue
MSCCR_reGRID_966_Biopsy_1709, CD participants,Rectum I tissue	MSCCR_reGRID_966_Biopsy_1709	CCD	Rectum	I tissue
MSCCR_reGRID_966_Biopsy_1710, CD participants,RightColon NonI tissue	MSCCR_reGRID_966_Biopsy_1710	CCD	RightColon	NonI tissue
MSCCR_reGRID_966_Biopsy_1711, CD participants,Ileum NonI tissue	MSCCR_reGRID_966_Biopsy_1711	ICD	Ileum	NonI tissue
MSCCR_reGRID_971_Biopsy_1714, Control participants,Cecum NonI tissue	MSCCR_reGRID_971_Biopsy_1714	Ctrl	Cecum	NonI tissue
MSCCR_reGRID_971_Biopsy_1715, Control participants,Rectum NonI tissue	MSCCR_reGRID_971_Biopsy_1715	Ctrl	Rectum	NonI tissue
MSCCR_reGRID_98_Biopsy_196, CD participants,Ileum NonI tissue	MSCCR_reGRID_98_Biopsy_196	ICD	Ileum	NonI tissue
MSCCR_reGRID_98_Biopsy_197, CD participants,RightColon NonI tissue	MSCCR_reGRID_98_Biopsy_197	CCD	RightColon	NonI tissue
MSCCR_reGRID_98_Biopsy_198, CD participants,Rectum I tissue	MSCCR_reGRID_98_Biopsy_198	CCD	Rectum	I tissue
MSCCR_reGRID_983_Biopsy_1717, Control participants,Rectum NonI tissue	MSCCR_reGRID_983_Biopsy_1717	Ctrl	Rectum	NonI tissue
MSCCR_reGRID_983_Biopsy_1718, Control participants,Ileum NonI tissue	MSCCR_reGRID_983_Biopsy_1718	Ctrl	Ileum	NonI tissue
MSCCR_reGRID_984_Biopsy_1719, CD participants,RightColon NonI tissue	MSCCR_reGRID_984_Biopsy_1719	CCD	RightColon	NonI tissue
MSCCR_reGRID_984_Biopsy_1720, CD participants,Rectum NonI tissue	MSCCR_reGRID_984_Biopsy_1720	CCD	Rectum	NonI tissue
MSCCR_reGRID_988_Biopsy_1721, CD participants,Ileum I tissue	MSCCR_reGRID_988_Biopsy_1721	ICD	Ileum	I tissue
MSCCR_reGRID_988_Biopsy_1722, CD participants,Rectum I tissue	MSCCR_reGRID_988_Biopsy_1722	CCD	Rectum	I tissue
MSCCR_reGRID_99_Biopsy_199, CD participants,Sigmoid I tissue	MSCCR_reGRID_99_Biopsy_199	CCD	Sigmoid	I tissue
MSCCR_reGRID_99_Biopsy_200, CD participants,Rectum NonI tissue	MSCCR_reGRID_99_Biopsy_200	CCD	Rectum	NonI tissue
MSCCR_reGRID_991_Biopsy_1724, CD participants,Ileum I tissue	MSCCR_reGRID_991_Biopsy_1724	ICD	Ileum	I tissue
MSCCR_reGRID_991_Biopsy_1725, CD participants,Rectum NonI tissue	MSCCR_reGRID_991_Biopsy_1725	CCD	Rectum	NonI tissue
MSCCR_reGRID_992_Biopsy_1726, Control participants,Cecum NonI tissue	MSCCR_reGRID_992_Biopsy_1726	Ctrl	Cecum	NonI tissue
MSCCR_reGRID_992_Biopsy_1727, Control participants,Rectum NonI tissue	MSCCR_reGRID_992_Biopsy_1727	Ctrl	Rectum	NonI tissue
MSCCR_reGRID_994_Biopsy_1728, Control participants,Rectum NonI tissue	MSCCR_reGRID_994_Biopsy_1728	Ctrl	Rectum	NonI tissue
MSCCR_reGRID_994_Biopsy_1729, Control participants,Cecum NonI tissue	MSCCR_reGRID_994_Biopsy_1729	Ctrl	Cecum	NonI tissue
MSCCR_reGRID_999_Biopsy_1730, Control participants,Ileum NonI tissue	MSCCR_reGRID_999_Biopsy_1730	Ctrl	Ileum	NonI tissue
MSCCR_reGRID_999_Biopsy_1731, Control participants,Rectum NonI tissue	MSCCR_reGRID_999_Biopsy_1731	Ctrl	Rectum	NonI tissue
