# Supplementary material for: Identifying subtype-specific molecular pathways in Crohn’s disease through RNA-seq and protein–protein interaction network analysis
Source: J Transl Autoimmun. 2025 Dec 23;12:100337. doi: 10.1016/j.jtauto.2025.100337 (PMC12810328; doi:10.1016/j.jtauto.2025.100337)
Supplement: MMC S4 — . [file mmc4.csv]

project	sample	experiment	run	read_count_as_reported_by_sra	reads_downloaded	proportion_of_reads_reported_by_sra_downloaded	paired_end	sra_misreported_paired_end	mapped_read_count	auc	sharq_beta_tissue	sharq_beta_cell_type	biosample_submission_date	biosample_publication_date	biosample_update_date	avg_read_length	geo_accession	bigwig_file	title	characteristics	condition
SRP042228	SRS833001	SRX861727	SRR1782685	15808850	15808850	1	FALSE	FALSE	15109607	748733288	NA	NA	2015-01-30T16:50:04.877	2015-04-16T01:13:02.503	2015-04-16T01:22:32.687	50	GSM1598408	SRR1782685.bw	CD Female with Macroscopic inflammation and No Deep Ulcer (CCFA_Risk_001)	tissue: Ileal biopsy; Sex: Female; age at diagnosis: 15.25; paris age: A1b; diagnosis: CD; l2 type: iCD; histopathology: Macroscopic inflammation; deep ulcer: No	icd
SRP042228	SRS833002	SRX861728	SRR1782686	19777175	19777175	1	FALSE	FALSE	18965689	939114830	NA	NA	2015-01-30T17:00:12.500	2015-04-16T01:13:05.280	2015-04-16T01:22:32.437	50	GSM1598409	SRR1782686.bw	CD Male with Macroscopic inflammation and No Deep Ulcer (CCFA_Risk_002)	tissue: Ileal biopsy; Sex: Male; age at diagnosis: 14.42; paris age: A1b; diagnosis: CD; l2 type: iCD; histopathology: Macroscopic inflammation; deep ulcer: No	icd
SRP042228	SRS833003	SRX861729	SRR1782687	16751316	16751316	1	FALSE	FALSE	16048340	795193937	NA	NA	2015-01-30T17:00:06.923	2015-04-16T01:13:06.587	2015-04-16T01:22:32.190	50	GSM1598410	SRR1782687.bw	CD Female with Macroscopic inflammation and No Deep Ulcer (CCFA_Risk_003)	tissue: Ileal biopsy; Sex: Female; age at diagnosis: 12.50; paris age: A1b; diagnosis: CD; l2 type: iCD; histopathology: Macroscopic inflammation; deep ulcer: No	icd
SRP042228	SRS833004	SRX861730	SRR1782688	16283326	16283326	1	FALSE	FALSE	15170190	751686386	NA	NA	2015-01-30T16:52:17.487	2015-04-16T01:13:08.227	2015-04-16T01:22:31.887	50	GSM1598411	SRR1782688.bw	CD Male with Macroscopic inflammation and No Deep Ulcer (CCFA_Risk_004)	tissue: Ileal biopsy; Sex: Male; age at diagnosis: 14.58; paris age: A1b; diagnosis: CD; l2 type: iCD; histopathology: Macroscopic inflammation; deep ulcer: No	icd
SRP042228	SRS833005	SRX861732	SRR1782690	12297911	12297911	1	FALSE	FALSE	11493826	568748710	NA	NA	2015-01-30T16:54:33.303	2015-04-16T01:13:11.017	2015-04-16T01:22:31.423	50	GSM1598413	SRR1782690.bw	CD Female with Macroscopic inflammation and Deep Ulcer (CCFA_Risk_006)	tissue: Ileal biopsy; Sex: Female; age at diagnosis: 15.75; paris age: A1b; diagnosis: CD; l2 type: iCD; histopathology: Macroscopic inflammation; deep ulcer: Yes	icd
SRP042228	SRS833006	SRX861733	SRR1782691	16688919	16688919	1	FALSE	FALSE	15878550	786513183	NA	NA	2015-01-30T16:58:23.847	2015-04-16T01:13:12.603	2015-04-16T01:22:31.040	50	GSM1598414	SRR1782691.bw	CD Male with Macroscopic inflammation and No Deep Ulcer (CCFA_Risk_007)	tissue: Ileal biopsy; Sex: Male; age at diagnosis: 14.33; paris age: A1b; diagnosis: CD; l2 type: iCD; histopathology: Macroscopic inflammation; deep ulcer: No	icd
SRP042228	SRS833007	SRX861731	SRR1782689	16261192	16261192	1	FALSE	FALSE	14896310	737387215	NA	NA	2015-01-30T16:58:21.027	2015-04-16T01:13:09.513	2015-04-16T01:22:30.700	50	GSM1598412	SRR1782689.bw	CD Female with Macroscopic inflammation and No Deep Ulcer (CCFA_Risk_005)	tissue: Ileal biopsy; Sex: Female; age at diagnosis: 10.17; paris age: A1b; diagnosis: CD; l2 type: iCD; histopathology: Macroscopic inflammation; deep ulcer: No	icd
SRP042228	SRS833008	SRX861734	SRR1782692	17289250	17289250	1	FALSE	FALSE	15572001	770714505	NA	NA	2015-01-30T17:01:26.830	2015-04-16T01:13:14.163	2015-04-16T01:22:30.370	50	GSM1598415	SRR1782692.bw	CD Male with No Microscopic or Macroscopic inflammation and No Deep Ulcer (CCFA_Risk_008)	tissue: Ileal biopsy; Sex: Male; age at diagnosis: 11.42; paris age: A1b; diagnosis: CD; l2 type: cCD; histopathology: Normal; deep ulcer: No	ccd
SRP042228	SRS833009	SRX861735	SRR1782693	15741651	15741651	1	FALSE	FALSE	14252622	705458436	NA	NA	2015-01-30T16:49:11.760	2015-04-16T01:13:16.047	2015-04-16T01:22:30.030	50	GSM1598416	SRR1782693.bw	CD Female with Macroscopic inflammation and No Deep Ulcer (CCFA_Risk_009)	tissue: Ileal biopsy; Sex: Female; age at diagnosis: 9.00; paris age: A1a; diagnosis: CD; l2 type: iCD; histopathology: Macroscopic inflammation; deep ulcer: No	icd
SRP042228	SRS833010	SRX861736	SRR1782694	18871332	18871332	1	FALSE	FALSE	17889410	886778069	NA	NA	2015-01-30T16:56:19.363	2015-04-16T01:13:17.863	2015-04-16T01:22:29.697	50	GSM1598417	SRR1782694.bw	Not IBD Male (CCFA_Risk_010)	tissue: Ileal biopsy; Sex: Male; age at diagnosis: 10.33; paris age: A1b; diagnosis: Not IBD; l2 type: Not IBD; histopathology: NA; deep ulcer: NA	ctrl
SRP042228	SRS833011	SRX861738	SRR1782696	18967006	18967006	1	FALSE	FALSE	17818814	882345115	NA	NA	2015-01-30T16:54:50.277	2015-04-16T01:13:20.660	2015-04-16T01:22:29.397	50	GSM1598419	SRR1782696.bw	CD Female with Microscopic inflammation and No Deep Ulcer (CCFA_Risk_012)	tissue: Ileal biopsy; Sex: Female; age at diagnosis: 13.92; paris age: A1b; diagnosis: CD; l2 type: cCD; histopathology: Microscopic inflammation; deep ulcer: No	ccd
SRP042228	SRS833012	SRX861739	SRR1782697	18619693	18619693	1	FALSE	FALSE	17104753	846569823	NA	NA	2015-01-30T16:51:56.473	2015-04-16T01:13:22.033	2015-04-16T01:22:29.070	50	GSM1598420	SRR1782697.bw	CD Male with Macroscopic inflammation and No Deep Ulcer (CCFA_Risk_013)	tissue: Ileal biopsy; Sex: Male; age at diagnosis: 9.25; paris age: A1a; diagnosis: CD; l2 type: iCD; histopathology: Macroscopic inflammation; deep ulcer: No	icd
SRP042228	SRS833013	SRX861737	SRR1782695	21197741	21197741	1	FALSE	FALSE	20183203	1000416615	NA	NA	2015-01-30T16:57:35.333	2015-04-16T01:13:19.470	2015-04-16T01:22:28.713	50	GSM1598418	SRR1782695.bw	Not IBD Male (CCFA_Risk_011)	tissue: Ileal biopsy; Sex: Male; age at diagnosis: 10.83; paris age: A1b; diagnosis: Not IBD; l2 type: Not IBD; histopathology: NA; deep ulcer: NA	ctrl
SRP042228	SRS833014	SRX861742	SRR1782700	16023365	16023365	1	FALSE	FALSE	15122413	749192009	NA	NA	2015-01-30T17:01:57.317	2015-04-16T01:13:27.773	2015-04-16T01:22:28.367	50	GSM1598423	SRR1782700.bw	CD Male with Macroscopic inflammation and No Deep Ulcer (CCFA_Risk_016)	tissue: Ileal biopsy; Sex: Male; age at diagnosis: 15.17; paris age: A1b; diagnosis: CD; l2 type: iCD; histopathology: Macroscopic inflammation; deep ulcer: No	icd
SRP042228	SRS833016	SRX861741	SRR1782699	15620386	15620386	1	FALSE	FALSE	14666545	725811338	NA	NA	2015-01-30T16:50:14.583	2015-04-16T01:13:25.697	2015-04-16T01:22:27.713	50	GSM1598422	SRR1782699.bw	CD Male with Macroscopic inflammation and No Deep Ulcer (CCFA_Risk_015)	tissue: Ileal biopsy; Sex: Male; age at diagnosis: 13.42; paris age: A1b; diagnosis: CD; l2 type: iCD; histopathology: Macroscopic inflammation; deep ulcer: No	icd
SRP042228	SRS833017	SRX861743	SRR1782701	15637651	15637651	1	FALSE	FALSE	14658803	726057715	NA	NA	2015-01-30T17:01:20.727	2015-04-16T01:13:29.170	2015-04-16T01:22:27.367	50	GSM1598424	SRR1782701.bw	CD Male with Macroscopic inflammation and Deep Ulcer (CCFA_Risk_017)	tissue: Ileal biopsy; Sex: Male; age at diagnosis: 13.25; paris age: A1b; diagnosis: CD; l2 type: iCD; histopathology: Macroscopic inflammation; deep ulcer: Yes	icd
SRP042228	SRS833018	SRX861744	SRR1782702	16076125	16076125	1	FALSE	FALSE	14496722	717802514	NA	NA	2015-01-30T16:56:17.000	2016-02-04T01:13:13.590	2016-02-04T01:16:21.893	50	GSM1598425	SRR1782702.bw	CD Female with Macroscopic inflammation and No Deep Ulcer (CCFA_Risk_018)	tissue: Ileal biopsy; Sex: Female; age at diagnosis: 16.08; paris age: A1b; diagnosis: CD; l2 type: iCD; histopathology: Macroscopic inflammation; deep ulcer: no	icd
SRP042228	SRS833019	SRX861746	SRR1782704	18250328	18250328	1	FALSE	FALSE	17202812	852741860	NA	NA	2015-01-30T16:53:23.873	2016-02-04T01:13:15.183	2016-02-04T01:16:21.670	50	GSM1598427	SRR1782704.bw	Not IBD Female (CCFA_Risk_020)	tissue: Ileal biopsy; Sex: Female; age at diagnosis: 10.75; paris age: A1b; diagnosis: not IBD; l2 type: not IBD; histopathology: NA; deep ulcer: NA	ctrl
SRP042228	SRS833020	SRX861745	SRR1782703	17689170	17689170	1	FALSE	FALSE	16497776	817169736	NA	NA	2015-01-30T16:50:01.520	2015-04-16T01:13:32.260	2015-04-16T01:22:26.350	50	GSM1598426	SRR1782703.bw	Not IBD Female (CCFA_Risk_019)	tissue: Ileal biopsy; Sex: Female; age at diagnosis: 15.00; paris age: A1b; diagnosis: Not IBD; l2 type: Not IBD; histopathology: NA; deep ulcer: NA	ctrl
SRP042228	SRS833021	SRX861747	SRR1782705	26737763	26737763	1	FALSE	FALSE	23664879	1167297079	NA	NA	2015-01-30T16:58:27.060	2015-04-16T01:13:35.807	2015-04-16T01:22:25.933	50	GSM1598428	SRR1782705.bw	CD Male with Macroscopic inflammation and Deep Ulcer (CCFA_Risk_021)	tissue: Ileal biopsy; Sex: Male; age at diagnosis: 10.33; paris age: A1b; diagnosis: CD; l2 type: iCD; histopathology: Macroscopic inflammation; deep ulcer: Yes	icd
SRP042228	SRS833022	SRX861751	SRR1782709	11141461	11141461	1	FALSE	FALSE	10122097	499810196	NA	NA	2015-01-30T16:51:35.563	2015-04-16T01:13:41.893	2015-04-16T01:22:25.547	50	GSM1598432	SRR1782709.bw	CD Female with Macroscopic inflammation and No Deep Ulcer (CCFA_Risk_025)	tissue: Ileal biopsy; Sex: Female; age at diagnosis: 6.33; paris age: A1a; diagnosis: CD; l2 type: iCD; histopathology: Macroscopic inflammation; deep ulcer: No	icd
SRP042228	SRS833023	SRX861753	SRR1782711	15522608	15522608	1	FALSE	FALSE	13851591	682338359	NA	NA	2015-01-30T16:50:18.187	2015-04-16T01:11:56.457	2015-04-16T01:22:25.297	50	GSM1598434	SRR1782711.bw	CD Female with Macroscopic inflammation and Deep Ulcer (CCFA_Risk_027)	tissue: Ileal biopsy; Sex: Female; age at diagnosis: 10.33; paris age: A1b; diagnosis: CD; l2 type: iCD; histopathology: Macroscopic inflammation; deep ulcer: Yes	icd
SRP042228	SRS833024	SRX861749	SRR1782707	19835904	19835904	1	FALSE	FALSE	18231276	902343889	NA	NA	2015-01-30T16:50:36.617	2015-04-16T01:13:38.853	2015-04-16T01:22:24.980	50	GSM1598430	SRR1782707.bw	CD Female with Macroscopic inflammation and Deep Ulcer (CCFA_Risk_023)	tissue: Ileal biopsy; Sex: Female; age at diagnosis: 10.17; paris age: A1b; diagnosis: CD; l2 type: iCD; histopathology: Macroscopic inflammation; deep ulcer: Yes	icd
SRP042228	SRS833025	SRX861748	SRR1782706	22479791	22479791	1	FALSE	FALSE	21034862	1041911067	NA	NA	2015-01-30T16:59:28.980	2015-04-16T01:13:37.340	2015-04-16T01:22:24.487	50	GSM1598429	SRR1782706.bw	CD Female with Macroscopic inflammation and Deep Ulcer (CCFA_Risk_022)	tissue: Ileal biopsy; Sex: Female; age at diagnosis: 10.83; paris age: A1b; diagnosis: CD; l2 type: iCD; histopathology: Macroscopic inflammation; deep ulcer: Yes	icd
SRP042228	SRS833026	SRX861750	SRR1782708	11410774	11410774	1	FALSE	FALSE	10273303	507060611	NA	NA	2015-01-30T16:57:19.227	2015-04-16T01:13:40.407	2015-04-16T01:22:24.213	50	GSM1598431	SRR1782708.bw	CD Male with Macroscopic inflammation and No Deep Ulcer (CCFA_Risk_024)	tissue: Ileal biopsy; Sex: Male; age at diagnosis: 4.50; paris age: A1a; diagnosis: CD; l2 type: iCD; histopathology: Macroscopic inflammation; deep ulcer: No	icd
SRP042228	SRS833027	SRX861754	SRR1782712	18922496	18922496	1	FALSE	FALSE	16952686	839208643	NA	NA	2015-01-30T16:52:05.340	2015-04-16T01:11:58.900	2015-04-16T01:22:23.867	50	GSM1598435	SRR1782712.bw	Not IBD Female (CCFA_Risk_028)	tissue: Ileal biopsy; Sex: Female; age at diagnosis: 16.92; paris age: A1b; diagnosis: Not IBD; l2 type: Not IBD; histopathology: NA; deep ulcer: NA	ctrl
SRP042228	SRS833028	SRX861755	SRR1782713	15145899	15145899	1	FALSE	FALSE	13910733	688571494	NA	NA	2015-01-30T17:02:19.283	2015-04-16T01:12:00.343	2015-04-16T01:22:23.600	50	GSM1598436	SRR1782713.bw	CD Female with Macroscopic inflammation and No Deep Ulcer (CCFA_Risk_029)	tissue: Ileal biopsy; Sex: Female; age at diagnosis: 10.83; paris age: A1b; diagnosis: CD; l2 type: iCD; histopathology: Macroscopic inflammation; deep ulcer: No	icd
SRP042228	SRS833029	SRX861752	SRR1782710	31970374	31970374	1	FALSE	FALSE	28597074	1410496787	NA	NA	2015-01-30T16:49:15.133	2016-02-04T01:13:16.420	2016-02-04T01:16:21.060	50	GSM1598433	SRR1782710.bw	CD Male with Macroscopic inflammation and No Deep Ulcer (CCFA_Risk_026)	tissue: Ileal biopsy; Sex: Male; age at diagnosis: 5.08; paris age: A1a; diagnosis: CD; l2 type: iCD; histopathology: Macroscopic inflammation; deep ulcer: no	icd
SRP042228	SRS833030	SRX861756	SRR1782714	7581777	7581777	1	FALSE	FALSE	6420923	317604522	NA	NA	2015-01-30T16:58:30.040	2015-04-16T01:12:01.463	2015-04-16T01:22:23.060	50	GSM1598437	SRR1782714.bw	CD Male with Macroscopic inflammation and No Deep Ulcer (CCFA_Risk_030)	tissue: Ileal biopsy; Sex: Male; age at diagnosis: 10.75; paris age: A1b; diagnosis: CD; l2 type: iCD; histopathology: Macroscopic inflammation; deep ulcer: No	icd
SRP042228	SRS833031	SRX861758	SRR1782716	23323171	23323171	1	FALSE	FALSE	19775746	978320080	NA	NA	2015-01-30T17:00:50.537	2015-04-16T01:12:04.060	2015-04-16T01:22:22.780	50	GSM1598439	SRR1782716.bw	CD Female with Macroscopic inflammation and No Deep Ulcer (CCFA_Risk_032)	tissue: Ileal biopsy; Sex: Female; age at diagnosis: 8.67; paris age: A1a; diagnosis: CD; l2 type: iCD; histopathology: Macroscopic inflammation; deep ulcer: No	icd
SRP042228	SRS833032	SRX861757	SRR1782715	20620076	20620076	1	FALSE	FALSE	19391472	961386977	NA	NA	2015-01-30T16:49:05.480	2015-04-16T01:12:02.827	2015-04-16T01:22:22.473	50	GSM1598438	SRR1782715.bw	Not IBD Female (CCFA_Risk_031)	tissue: Ileal biopsy; Sex: Female; age at diagnosis: 12.50; paris age: A1b; diagnosis: Not IBD; l2 type: Not IBD; histopathology: NA; deep ulcer: NA	ctrl
SRP042228	SRS833033	SRX861759	SRR1782717	19883774	19883774	1	FALSE	FALSE	18631607	923163210	NA	NA	2015-01-30T16:59:44.497	2015-04-16T01:12:05.317	2015-04-16T01:22:22.183	50	GSM1598440	SRR1782717.bw	Not IBD Male (CCFA_Risk_033)	tissue: Ileal biopsy; Sex: Male; age at diagnosis: 9.33; paris age: A1a; diagnosis: Not IBD; l2 type: Not IBD; histopathology: NA; deep ulcer: NA	ctrl
SRP042228	SRS833034	SRX861760	SRR1782718	15134971	15134971	1	FALSE	FALSE	14063152	697214535	NA	NA	2015-01-30T16:50:58.280	2015-04-16T01:12:07.023	2015-04-16T01:22:21.853	50	GSM1598441	SRR1782718.bw	Not IBD Male (CCFA_Risk_034)	tissue: Ileal biopsy; Sex: Male; age at diagnosis: 7.75; paris age: A1a; diagnosis: Not IBD; l2 type: Not IBD; histopathology: NA; deep ulcer: NA	ctrl
SRP042228	SRS833035	SRX861761	SRR1782719	15220980	15220980	1	FALSE	FALSE	14396658	714481274	NA	NA	2015-01-30T16:52:11.223	2015-04-16T01:12:08.587	2015-04-16T01:22:21.547	50	GSM1598442	SRR1782719.bw	Not IBD Male (CCFA_Risk_035)	tissue: Ileal biopsy; Sex: Male; age at diagnosis: 11.50; paris age: A1b; diagnosis: Not IBD; l2 type: Not IBD; histopathology: NA; deep ulcer: NA	ctrl
SRP042228	SRS833036	SRX861762	SRR1782720	15870232	15870232	1	FALSE	FALSE	14755387	730870615	NA	NA	2015-01-30T16:57:32.670	2015-04-16T01:12:10.130	2015-04-16T01:22:21.300	50	GSM1598443	SRR1782720.bw	Not IBD Male (CCFA_Risk_036)	tissue: Ileal biopsy; Sex: Male; age at diagnosis: 10.50; paris age: A1b; diagnosis: Not IBD; l2 type: Not IBD; histopathology: NA; deep ulcer: NA	ctrl
SRP042228	SRS833037	SRX861763	SRR1782721	8810354	8810354	1	FALSE	FALSE	5794802	284638948	NA	NA	2015-01-30T16:54:20.370	2015-04-16T01:12:11.513	2015-04-16T01:22:21.020	50	GSM1598444	SRR1782721.bw	CD Male with Macroscopic inflammation and Deep Ulcer (CCFA_Risk_037)	tissue: Ileal biopsy; Sex: Male; age at diagnosis: 10.50; paris age: A1b; diagnosis: CD; l2 type: iCD; histopathology: Macroscopic inflammation; deep ulcer: Yes	icd
SRP042228	SRS833038	SRX861768	SRR1782726	14626943	14626943	1	FALSE	FALSE	12887162	638499274	NA	NA	2015-01-30T16:57:29.063	2015-04-16T01:12:49.973	2015-04-16T01:22:20.763	50	GSM1598449	SRR1782726.bw	Not IBD Male (CCFA_Risk_042)	tissue: Ileal biopsy; Sex: Male; age at diagnosis: 12.00; paris age: A1b; diagnosis: Not IBD; l2 type: Not IBD; histopathology: NA; deep ulcer: NA	ctrl
SRP042228	SRS833039	SRX861764	SRR1782722	22397177	22397177	1	FALSE	FALSE	21044433	1043105023	NA	NA	2015-01-30T16:53:56.703	2015-04-16T01:12:13.423	2015-04-16T01:22:20.507	50	GSM1598445	SRR1782722.bw	Not IBD Male (CCFA_Risk_038)	tissue: Ileal biopsy; Sex: Male; age at diagnosis: 8.67; paris age: A1a; diagnosis: Not IBD; l2 type: Not IBD; histopathology: NA; deep ulcer: NA	ctrl
SRP042228	SRS833040	SRX861765	SRR1782723	18495148	18495148	1	FALSE	FALSE	17166543	850024854	NA	NA	2015-01-30T17:00:09.727	2015-04-16T01:12:45.273	2015-04-16T01:22:20.187	50	GSM1598446	SRR1782723.bw	Not IBD Female (CCFA_Risk_039)	tissue: Ileal biopsy; Sex: Female; age at diagnosis: 15.33; paris age: A1b; diagnosis: Not IBD; l2 type: Not IBD; histopathology: NA; deep ulcer: NA	ctrl
SRP042228	SRS833041	SRX861769	SRR1782727	37991212	37991212	1	FALSE	FALSE	35631147	1764277021	NA	NA	2015-01-30T16:57:15.973	2015-04-16T01:12:51.510	2015-04-16T01:22:19.807	50	GSM1598450	SRR1782727.bw	CD Female with Macroscopic inflammation and No Deep Ulcer (CCFA_Risk_043)	tissue: Ileal biopsy; Sex: Female; age at diagnosis: 12.08; paris age: A1b; diagnosis: CD; l2 type: iCD; histopathology: Macroscopic inflammation; deep ulcer: No	icd
SRP042228	SRS833042	SRX861767	SRR1782725	7280686	7280686	1	FALSE	FALSE	6215001	307419328	NA	NA	2015-01-30T16:50:45.943	2015-04-16T01:12:48.150	2015-04-16T01:22:19.407	50	GSM1598448	SRR1782725.bw	Not IBD Male (CCFA_Risk_041)	tissue: Ileal biopsy; Sex: Male; age at diagnosis: 4.83; paris age: A1a; diagnosis: Not IBD; l2 type: Not IBD; histopathology: NA; deep ulcer: NA	ctrl
SRP042228	SRS833043	SRX861766	SRR1782724	15075442	15075442	1	FALSE	FALSE	13188412	652211954	NA	NA	2015-01-30T16:49:37.957	2015-04-16T01:12:46.583	2015-04-16T01:22:19.080	50	GSM1598447	SRR1782724.bw	CD Female with Macroscopic inflammation and No Deep Ulcer (CCFA_Risk_040)	tissue: Ileal biopsy; Sex: Female; age at diagnosis: 9.17; paris age: A1a; diagnosis: CD; l2 type: iCD; histopathology: Macroscopic inflammation; deep ulcer: No	icd
SRP042228	SRS833044	SRX861770	SRR1782728	20095045	20095045	1	FALSE	FALSE	18477778	913559115	NA	NA	2015-01-30T16:49:58.560	2015-04-16T01:12:52.920	2015-04-16T01:22:18.743	50	GSM1598451	SRR1782728.bw	Not IBD Male (CCFA_Risk_044)	tissue: Ileal biopsy; Sex: Male; age at diagnosis: 9.17; paris age: A1a; diagnosis: Not IBD; l2 type: Not IBD; histopathology: NA; deep ulcer: NA	ctrl
SRP042228	SRS833045	SRX861772	SRR1782730	30569861	30569861	1	FALSE	FALSE	28545656	1411272899	NA	NA	2015-01-30T16:50:54.740	2015-04-16T01:13:46.340	2015-04-16T01:22:18.410	50	GSM1598453	SRR1782730.bw	CD Female with Macroscopic inflammation and Deep Ulcer (CCFA_Risk_046)	tissue: Ileal biopsy; Sex: Female; age at diagnosis: 15.17; paris age: A1b; diagnosis: CD; l2 type: iCD; histopathology: Macroscopic inflammation; deep ulcer: Yes	icd
SRP042228	SRS833046	SRX861771	SRR1782729	32960146	32960146	1	FALSE	FALSE	31090649	1539789784	NA	NA	2015-01-30T16:50:33.600	2015-04-16T01:13:44.703	2015-04-16T01:22:18.093	50	GSM1598452	SRR1782729.bw	CD Male with Macroscopic inflammation and No Deep Ulcer (CCFA_Risk_045)	tissue: Ileal biopsy; Sex: Male; age at diagnosis: 5.42; paris age: A1a; diagnosis: CD; l2 type: iCD; histopathology: Macroscopic inflammation; deep ulcer: No	icd
SRP042228	SRS833047	SRX861775	SRR1782733	16157010	16157010	1	FALSE	FALSE	14420017	711691197	NA	NA	2015-01-30T16:54:40.697	2015-04-16T01:13:50.727	2015-04-16T01:22:17.713	50	GSM1598456	SRR1782733.bw	CD Female with Macroscopic inflammation and Deep Ulcer (CCFA_Risk_049)	tissue: Ileal biopsy; Sex: Female; age at diagnosis: 10.08; paris age: A1b; diagnosis: CD; l2 type: iCD; histopathology: Macroscopic inflammation; deep ulcer: Yes	icd
SRP042228	SRS833048	SRX861774	SRR1782732	8529379	8529379	1	FALSE	FALSE	7716881	381135911	NA	NA	2015-01-30T16:51:23.120	2015-04-16T01:13:49.033	2015-04-16T01:22:17.393	50	GSM1598455	SRR1782732.bw	CD Male with Macroscopic inflammation and Deep Ulcer (CCFA_Risk_048)	tissue: Ileal biopsy; Sex: Male; age at diagnosis: 7.67; paris age: A1a; diagnosis: CD; l2 type: iCD; histopathology: Macroscopic inflammation; deep ulcer: Yes	icd
SRP042228	SRS833049	SRX861777	SRR1782735	15003270	15003270	1	FALSE	FALSE	13582868	671093498	NA	NA	2015-01-30T16:56:58.740	2015-04-16T01:13:53.543	2015-04-16T01:22:17.083	50	GSM1598458	SRR1782735.bw	CD Male with Macroscopic inflammation and Deep Ulcer (CCFA_Risk_051)	tissue: Ileal biopsy; Sex: Male; age at diagnosis: 8.75; paris age: A1a; diagnosis: CD; l2 type: iCD; histopathology: Macroscopic inflammation; deep ulcer: Yes	icd
SRP042228	SRS833050	SRX861773	SRR1782731	10798788	10798788	1	FALSE	FALSE	9780624	482997308	NA	NA	2015-01-30T16:49:23.847	2015-04-16T01:13:47.867	2015-04-16T01:22:16.740	50	GSM1598454	SRR1782731.bw	CD Female with Macroscopic inflammation and No Deep Ulcer (CCFA_Risk_047)	tissue: Ileal biopsy; Sex: Female; age at diagnosis: 15.83; paris age: A1b; diagnosis: CD; l2 type: iCD; histopathology: Macroscopic inflammation; deep ulcer: No	icd
SRP042228	SRS833051	SRX861776	SRR1782734	19465364	19465364	1	FALSE	FALSE	17513077	864466466	NA	NA	2015-01-30T16:51:59.917	2015-04-16T01:13:52.217	2015-04-16T01:22:16.443	50	GSM1598457	SRR1782734.bw	CD Male with Macroscopic inflammation and Deep Ulcer (CCFA_Risk_050)	tissue: Ileal biopsy; Sex: Male; age at diagnosis: 13.42; paris age: A1b; diagnosis: CD; l2 type: iCD; histopathology: Macroscopic inflammation; deep ulcer: Yes	icd
SRP042228	SRS833052	SRX861778	SRR1782736	13814967	13814967	1	FALSE	FALSE	12763224	631453140	NA	NA	2015-01-30T16:49:29.273	2015-04-16T01:13:55.933	2015-04-16T01:22:15.410	50	GSM1598459	SRR1782736.bw	CD Male with Macroscopic inflammation and No Deep Ulcer (CCFA_Risk_052)	tissue: Ileal biopsy; Sex: Male; age at diagnosis: 16.08; paris age: A1b; diagnosis: CD; l2 type: iCD; histopathology: Macroscopic inflammation; deep ulcer: No	icd
SRP042228	SRS833053	SRX861779	SRR1782737	18106699	18106699	1	FALSE	FALSE	16437705	812260585	NA	NA	2015-01-30T16:55:09.577	2015-04-16T01:13:57.690	2015-04-16T01:22:14.430	50	GSM1598460	SRR1782737.bw	CD Female with Microscopic inflammation and No Deep Ulcer (CCFA_Risk_053)	tissue: Ileal biopsy; Sex: Female; age at diagnosis: 9.17; paris age: A1a; diagnosis: CD; l2 type: cCD; histopathology: Microscopic inflammation; deep ulcer: No	ccd
SRP042228	SRS833054	SRX861780	SRR1782738	8018916	8018916	1	FALSE	FALSE	7127523	352095689	NA	NA	2015-01-30T16:57:53.427	2015-04-16T01:13:59.483	2015-04-16T01:22:13.907	50	GSM1598461	SRR1782738.bw	Not IBD Male (CCFA_Risk_054)	tissue: Ileal biopsy; Sex: Male; age at diagnosis: 2.33; paris age: A1a; diagnosis: Not IBD; l2 type: Not IBD; histopathology: NA; deep ulcer: NA	ctrl
SRP042228	SRS833055	SRX861781	SRR1782739	9438776	9438776	1	FALSE	FALSE	8213700	402427867	NA	NA	2015-01-30T16:53:20.413	2015-04-16T01:14:01.383	2015-04-16T01:22:13.660	50	GSM1598462	SRR1782739.bw	Not IBD Male (CCFA_Risk_055)	tissue: Ileal biopsy; Sex: Male; age at diagnosis: 11.42; paris age: A1b; diagnosis: Not IBD; l2 type: Not IBD; histopathology: NA; deep ulcer: NA	ctrl
SRP042228	SRS833056	SRX861782	SRR1782740	13288934	13288934	1	FALSE	FALSE	12348926	611306448	NA	NA	2015-01-30T16:55:58.093	2015-04-16T01:14:03.303	2015-04-16T01:22:13.397	50	GSM1598463	SRR1782740.bw	CD Female with Macroscopic inflammation and No Deep Ulcer (CCFA_Risk_056)	tissue: Ileal biopsy; Sex: Female; age at diagnosis: 13.25; paris age: A1b; diagnosis: CD; l2 type: iCD; histopathology: Macroscopic inflammation; deep ulcer: No	icd
SRP042228	SRS833057	SRX861783	SRR1782741	10183813	10183813	1	FALSE	FALSE	9255639	456883684	NA	NA	2015-01-30T16:54:14.330	2015-04-16T01:14:04.777	2015-04-16T01:22:13.147	50	GSM1598464	SRR1782741.bw	CD Male with Macroscopic inflammation and No Deep Ulcer (CCFA_Risk_057)	tissue: Ileal biopsy; Sex: Male; age at diagnosis: 7.58; paris age: A1a; diagnosis: CD; l2 type: iCD; histopathology: Macroscopic inflammation; deep ulcer: No	icd
SRP042228	SRS833058	SRX861784	SRR1782742	41944791	41944791	1	FALSE	FALSE	38055917	1881430187	NA	NA	2015-01-30T16:52:27.687	2015-04-16T01:14:05.957	2015-04-16T01:22:12.780	50	GSM1598465	SRR1782742.bw	CD Male with Macroscopic inflammation and No Deep Ulcer (CCFA_Risk_058)	tissue: Ileal biopsy; Sex: Male; age at diagnosis: 16.17; paris age: A1b; diagnosis: CD; l2 type: iCD; histopathology: Macroscopic inflammation; deep ulcer: No	icd
SRP042228	SRS833059	SRX861785	SRR1782743	19727250	19727250	1	FALSE	FALSE	18052676	892742097	NA	NA	2015-01-30T16:54:56.280	2016-02-04T01:13:17.537	2016-02-04T01:16:20.867	50	GSM1598466	SRR1782743.bw	CD Male with Microscopic inflammation and Deep Ulcer (CCFA_Risk_059)	tissue: Ileal biopsy; Sex: Male; age at diagnosis: 9.42; paris age: A1a; diagnosis: CD; l2 type: iCD; histopathology: Macroscopic inflammation; deep ulcer: Yes	icd
SRP042228	SRS833060	SRX861786	SRR1782744	22241143	22241143	1	FALSE	FALSE	19929308	984660858	NA	NA	2015-01-30T16:50:43.030	2015-04-16T01:14:09.293	2015-04-16T01:22:12.270	50	GSM1598467	SRR1782744.bw	CD Male with Microscopic inflammation and No Deep Ulcer (CCFA_Risk_060)	tissue: Ileal biopsy; Sex: Male; age at diagnosis: 13.58; paris age: A1b; diagnosis: CD; l2 type: cCD; histopathology: Microscopic inflammation; deep ulcer: No	ccd
SRP042228	SRS833061	SRX861787	SRR1782745	15448143	15448143	1	FALSE	FALSE	13687625	674932875	NA	NA	2015-01-30T16:49:17.870	2015-04-16T01:14:10.587	2015-04-16T01:22:12.000	50	GSM1598468	SRR1782745.bw	CD Male with Macroscopic inflammation and No Deep Ulcer (CCFA_Risk_061)	tissue: Ileal biopsy; Sex: Male; age at diagnosis: 10.42; paris age: A1b; diagnosis: CD; l2 type: iCD; histopathology: Macroscopic inflammation; deep ulcer: No	icd
SRP042228	SRS833062	SRX861789	SRR1782747	16007870	16007870	1	FALSE	FALSE	13974477	688471208	NA	NA	2015-01-30T16:53:53.240	2015-04-16T01:14:13.380	2015-04-16T01:22:11.733	50	GSM1598470	SRR1782747.bw	CD Female with Macroscopic inflammation and Deep Ulcer (CCFA_Risk_063)	tissue: Ileal biopsy; Sex: Female; age at diagnosis: 8.50; paris age: A1a; diagnosis: CD; l2 type: iCD; histopathology: Macroscopic inflammation; deep ulcer: Yes	icd
SRP042228	SRS833063	SRX861792	SRR1782750	18774244	18774244	1	FALSE	FALSE	16484168	811967120	NA	NA	2015-01-30T16:58:33.300	2015-04-16T01:14:18.773	2015-04-16T01:22:11.470	50	GSM1598473	SRR1782750.bw	CD Male with Macroscopic inflammation and No Deep Ulcer (CCFA_Risk_066)	tissue: Ileal biopsy; Sex: Male; age at diagnosis: 8.42; paris age: A1a; diagnosis: CD; l2 type: iCD; histopathology: Macroscopic inflammation; deep ulcer: No	icd
SRP042228	SRS833064	SRX861791	SRR1782749	15150925	15150925	1	FALSE	FALSE	13531812	667867337	NA	NA	2015-01-30T16:56:45.513	2015-04-16T01:14:17.007	2015-04-16T01:22:11.190	50	GSM1598472	SRR1782749.bw	Not IBD Female (CCFA_Risk_065)	tissue: Ileal biopsy; Sex: Female; age at diagnosis: 12.33; paris age: A1b; diagnosis: Not IBD; l2 type: Not IBD; histopathology: NA; deep ulcer: NA	ctrl
SRP042228	SRS833065	SRX861793	SRR1782751	15241433	15241433	1	FALSE	FALSE	13529896	667439564	NA	NA	2015-01-30T17:01:45.163	2015-04-16T01:14:20.603	2015-04-16T01:22:10.830	50	GSM1598474	SRR1782751.bw	Not IBD Male (CCFA_Risk_067)	tissue: Ileal biopsy; Sex: Male; age at diagnosis: 12.92; paris age: A1b; diagnosis: Not IBD; l2 type: Not IBD; histopathology: NA; deep ulcer: NA	ctrl
SRP042228	SRS833066	SRX861794	SRR1782752	15729570	15729570	1	FALSE	FALSE	14004404	690443148	NA	NA	2015-01-30T17:00:54.257	2015-04-16T01:14:22.197	2015-04-16T01:22:10.477	50	GSM1598475	SRR1782752.bw	CD Male with Macroscopic inflammation and No Deep Ulcer (CCFA_Risk_068)	tissue: Ileal biopsy; Sex: Male; age at diagnosis: 10.33; paris age: A1b; diagnosis: CD; l2 type: iCD; histopathology: Macroscopic inflammation; deep ulcer: No	icd
SRP042228	SRS833067	SRX861788	SRR1782746	14587778	14587778	1	FALSE	FALSE	12550907	617369441	NA	NA	2015-01-30T17:02:34.430	2015-04-16T01:14:12.170	2015-04-16T01:22:10.130	50	GSM1598469	SRR1782746.bw	CD Male with Macroscopic inflammation and Deep Ulcer (CCFA_Risk_062)	tissue: Ileal biopsy; Sex: Male; age at diagnosis: 10.67; paris age: A1b; diagnosis: CD; l2 type: iCD; histopathology: Macroscopic inflammation; deep ulcer: Yes	icd
SRP042228	SRS833068	SRX861795	SRR1782753	18950551	18950551	1	FALSE	FALSE	17345594	856834796	NA	NA	2015-01-30T16:56:28.177	2015-04-16T01:14:23.780	2015-04-16T01:22:09.783	50	GSM1598476	SRR1782753.bw	CD Female with Macroscopic inflammation and Deep Ulcer (CCFA_Risk_069)	tissue: Ileal biopsy; Sex: Female; age at diagnosis: 12.08; paris age: A1b; diagnosis: CD; l2 type: iCD; histopathology: Macroscopic inflammation; deep ulcer: Yes	icd
SRP042228	SRS833069	SRX861790	SRR1782748	14697337	14697337	1	FALSE	FALSE	13241497	653795497	NA	NA	2015-01-30T17:00:25.213	2015-04-16T01:14:15.030	2015-04-16T01:22:09.413	50	GSM1598471	SRR1782748.bw	Not IBD Male (CCFA_Risk_064)	tissue: Ileal biopsy; Sex: Male; age at diagnosis: 14.25; paris age: A1b; diagnosis: Not IBD; l2 type: Not IBD; histopathology: NA; deep ulcer: NA	ctrl
SRP042228	SRS833070	SRX861796	SRR1782754	15229767	15229767	1	FALSE	FALSE	13821828	683014027	NA	NA	2015-01-30T16:51:53.497	2015-04-16T01:14:25.107	2015-04-16T01:22:09.067	50	GSM1598477	SRR1782754.bw	CD Female with Macroscopic inflammation and Deep Ulcer (CCFA_Risk_070)	tissue: Ileal biopsy; Sex: Female; age at diagnosis: 8.58; paris age: A1a; diagnosis: CD; l2 type: iCD; histopathology: Macroscopic inflammation; deep ulcer: Yes	icd
SRP042228	SRS833071	SRX861797	SRR1782755	20117534	20117534	1	FALSE	FALSE	18261378	901888411	NA	NA	2015-01-30T16:52:45.337	2015-04-16T01:14:26.837	2015-04-16T01:22:08.603	50	GSM1598478	SRR1782755.bw	CD Male with No Microscopic or Macroscopic inflammation and No Deep Ulcer (CCFA_Risk_071)	tissue: Ileal biopsy; Sex: Male; age at diagnosis: 10.67; paris age: A1b; diagnosis: CD; l2 type: cCD; histopathology: Normal; deep ulcer: No	ccd
SRP042228	SRS833072	SRX861798	SRR1782756	13718007	13718007	1	FALSE	FALSE	12492000	617756453	NA	NA	2015-01-30T16:54:11.490	2015-04-16T01:14:28.417	2015-04-16T01:22:08.283	50	GSM1598479	SRR1782756.bw	Not IBD Female (CCFA_Risk_072)	tissue: Ileal biopsy; Sex: Female; age at diagnosis: 13.08; paris age: A1b; diagnosis: Not IBD; l2 type: Not IBD; histopathology: NA; deep ulcer: NA	ctrl
SRP042228	SRS833073	SRX861799	SRR1782757	21501171	21501171	1	FALSE	FALSE	19511536	963727094	NA	NA	2015-01-30T16:58:56.750	2015-04-16T01:14:29.803	2015-04-16T01:22:07.937	50	GSM1598480	SRR1782757.bw	CD Female with Macroscopic inflammation and No Deep Ulcer (CCFA_Risk_073)	tissue: Ileal biopsy; Sex: Female; age at diagnosis: 8.58; paris age: A1a; diagnosis: CD; l2 type: iCD; histopathology: Macroscopic inflammation; deep ulcer: No	icd
SRP042228	SRS833074	SRX861800	SRR1782758	19321639	19321639	1	FALSE	FALSE	17677255	873475253	NA	NA	2015-01-30T16:50:39.680	2015-04-16T01:14:31.320	2015-04-16T01:22:07.577	50	GSM1598481	SRR1782758.bw	CD Female with Macroscopic inflammation and No Deep Ulcer (CCFA_Risk_074)	tissue: Ileal biopsy; Sex: Female; age at diagnosis: 5.42; paris age: A1a; diagnosis: CD; l2 type: iCD; histopathology: Macroscopic inflammation; deep ulcer: No	icd
SRP042228	SRS833075	SRX861803	SRR1782761	10319948	10319948	1	FALSE	FALSE	8318624	407026192	NA	NA	2015-01-30T16:50:48.717	2015-04-16T01:14:35.837	2015-04-16T01:22:07.207	50	GSM1598484	SRR1782761.bw	Not IBD Male (CCFA_Risk_077)	tissue: Ileal biopsy; Sex: Male; age at diagnosis: 7.25; paris age: A1a; diagnosis: Not IBD; l2 type: Not IBD; histopathology: NA; deep ulcer: NA	ctrl
SRP042228	SRS833076	SRX861801	SRR1782759	18626856	18626856	1	FALSE	FALSE	17070701	843393874	NA	NA	2015-01-30T16:54:30.797	2015-04-16T01:14:33.173	2015-04-16T01:22:06.847	50	GSM1598482	SRR1782759.bw	CD Male with Macroscopic inflammation and Deep Ulcer (CCFA_Risk_075)	tissue: Ileal biopsy; Sex: Male; age at diagnosis: 16.50; paris age: A1b; diagnosis: CD; l2 type: iCD; histopathology: Macroscopic inflammation; deep ulcer: Yes	icd
SRP042228	SRS833077	SRX861804	SRR1782762	11829834	11829834	1	FALSE	FALSE	10317209	508197796	NA	NA	2015-01-30T16:51:48.013	2015-04-16T01:14:37.337	2015-04-16T01:22:06.560	50	GSM1598485	SRR1782762.bw	Not IBD Male (CCFA_Risk_078)	tissue: Ileal biopsy; Sex: Male; age at diagnosis: 12.83; paris age: A1b; diagnosis: Not IBD; l2 type: Not IBD; histopathology: NA; deep ulcer: NA	ctrl
SRP042228	SRS833078	SRX861802	SRR1782760	17367196	17367196	1	FALSE	FALSE	15856669	784107025	NA	NA	2015-01-30T16:56:01.130	2015-04-16T01:14:34.423	2015-04-16T01:22:06.203	50	GSM1598483	SRR1782760.bw	Not IBD Female (CCFA_Risk_076)	tissue: Ileal biopsy; Sex: Female; age at diagnosis: 11.00; paris age: A1b; diagnosis: Not IBD; l2 type: Not IBD; histopathology: NA; deep ulcer: NA	ctrl
SRP042228	SRS833079	SRX861806	SRR1782764	18819999	18819999	1	FALSE	FALSE	16946816	836590991	NA	NA	2015-01-30T17:01:14.463	2015-04-16T01:14:41.110	2015-04-16T01:22:05.913	50	GSM1598487	SRR1782764.bw	Not IBD Male (CCFA_Risk_080)	tissue: Ileal biopsy; Sex: Male; age at diagnosis: 14.17; paris age: A1b; diagnosis: Not IBD; l2 type: Not IBD; histopathology: NA; deep ulcer: NA	ctrl
SRP042228	SRS833080	SRX861805	SRR1782763	18314769	18314769	1	FALSE	FALSE	16527472	816365659	NA	NA	2015-01-30T16:52:57.067	2015-04-16T01:14:39.020	2015-04-16T01:22:05.457	50	GSM1598486	SRR1782763.bw	Not IBD Male (CCFA_Risk_079)	tissue: Ileal biopsy; Sex: Male; age at diagnosis: 8.50; paris age: A1a; diagnosis: Not IBD; l2 type: Not IBD; histopathology: NA; deep ulcer: NA	ctrl
SRP042228	SRS833081	SRX861807	SRR1782765	16565910	16565910	1	FALSE	FALSE	14629038	722143284	NA	NA	2015-01-30T16:53:47.237	2015-04-16T01:14:42.370	2015-04-16T01:22:05.160	50	GSM1598488	SRR1782765.bw	Not IBD Male (CCFA_Risk_081)	tissue: Ileal biopsy; Sex: Male; age at diagnosis: 15.83; paris age: A1b; diagnosis: Not IBD; l2 type: Not IBD; histopathology: NA; deep ulcer: NA	ctrl
SRP042228	SRS833082	SRX861808	SRR1782766	16051805	16051805	1	FALSE	FALSE	14625614	722573140	NA	NA	2015-01-30T16:55:28.940	2015-04-16T01:14:44.580	2015-04-16T01:22:04.870	50	GSM1598489	SRR1782766.bw	Not IBD Male (CCFA_Risk_082)	tissue: Ileal biopsy; Sex: Male; age at diagnosis: 15.58; paris age: A1b; diagnosis: Not IBD; l2 type: Not IBD; histopathology: NA; deep ulcer: NA	ctrl
SRP042228	SRS833083	SRX861809	SRR1782767	14671173	14671173	1	FALSE	FALSE	13421420	664432826	NA	NA	2015-01-30T17:00:37.953	2015-04-16T01:14:46.017	2015-04-16T01:22:04.417	50	GSM1598490	SRR1782767.bw	Not IBD Male (CCFA_Risk_083)	tissue: Ileal biopsy; Sex: Male; age at diagnosis: 11.42; paris age: A1b; diagnosis: Not IBD; l2 type: Not IBD; histopathology: NA; deep ulcer: NA	ctrl
SRP042228	SRS833084	SRX861811	SRR1782769	17091374	17091374	1	FALSE	FALSE	15422826	762836645	NA	NA	2015-01-30T16:58:53.103	2015-04-16T01:14:49.187	2015-04-16T01:22:04.087	50	GSM1598492	SRR1782769.bw	Not IBD Female (CCFA_Risk_085)	tissue: Ileal biopsy; Sex: Female; age at diagnosis: 6.58; paris age: A1a; diagnosis: Not IBD; l2 type: Not IBD; histopathology: NA; deep ulcer: NA	ctrl
SRP042228	SRS833085	SRX861810	SRR1782768	16844852	16844852	1	FALSE	FALSE	15132226	748298692	NA	NA	2015-01-30T17:01:04.810	2015-04-16T01:14:47.880	2015-04-16T01:22:03.370	50	GSM1598491	SRR1782768.bw	Not IBD Male (CCFA_Risk_084)	tissue: Ileal biopsy; Sex: Male; age at diagnosis: 10.25; paris age: A1b; diagnosis: Not IBD; l2 type: Not IBD; histopathology: NA; deep ulcer: NA	ctrl
SRP042228	SRS833086	SRX861812	SRR1782770	15630586	15630586	1	FALSE	FALSE	14326091	708481862	NA	NA	2015-01-30T16:52:14.533	2015-04-16T01:14:51.047	2015-04-16T01:22:03.040	50	GSM1598493	SRR1782770.bw	Not IBD Female (CCFA_Risk_086)	tissue: Ileal biopsy; Sex: Female; age at diagnosis: 14.75; paris age: A1b; diagnosis: Not IBD; l2 type: Not IBD; histopathology: NA; deep ulcer: NA	ctrl
SRP042228	SRS833087	SRX861816	SRR1782774	20782069	20782069	1	FALSE	FALSE	19342634	957293013	NA	NA	2015-01-30T17:00:22.037	2015-04-16T01:14:56.447	2015-04-16T01:22:02.840	50	GSM1598497	SRR1782774.bw	Not IBD Female (CCFA_Risk_090)	tissue: Ileal biopsy; Sex: Female; age at diagnosis: 9.92; paris age: A1a; diagnosis: Not IBD; l2 type: Not IBD; histopathology: NA; deep ulcer: NA	ctrl
SRP042228	SRS833088	SRX861813	SRR1782771	15360163	15360163	1	FALSE	FALSE	13951736	690138183	NA	NA	2015-01-30T17:01:47.943	2015-04-16T01:14:52.420	2015-04-16T01:22:02.230	50	GSM1598494	SRR1782771.bw	Not IBD Female (CCFA_Risk_087)	tissue: Ileal biopsy; Sex: Female; age at diagnosis: 11.58; paris age: A1b; diagnosis: Not IBD; l2 type: Not IBD; histopathology: NA; deep ulcer: NA	ctrl
SRP042228	SRS833089	SRX861814	SRR1782772	17229784	17229784	1	FALSE	FALSE	15811641	781798741	NA	NA	2015-01-30T16:52:39.933	2015-04-16T01:14:53.950	2015-04-16T01:22:01.953	50	GSM1598495	SRR1782772.bw	Not IBD Female (CCFA_Risk_088)	tissue: Ileal biopsy; Sex: Female; age at diagnosis: 10.33; paris age: A1b; diagnosis: Not IBD; l2 type: Not IBD; histopathology: NA; deep ulcer: NA	ctrl
SRP042228	SRS833090	SRX861815	SRR1782773	21822473	21822473	1	FALSE	FALSE	19880184	982402265	NA	NA	2015-01-30T16:59:16.477	2015-04-16T01:14:55.190	2015-04-16T01:22:01.760	50	GSM1598496	SRR1782773.bw	Not IBD Male (CCFA_Risk_089)	tissue: Ileal biopsy; Sex: Male; age at diagnosis: 15.75; paris age: A1b; diagnosis: Not IBD; l2 type: Not IBD; histopathology: NA; deep ulcer: NA	ctrl
SRP042228	SRS833091	SRX861817	SRR1782775	17019510	17019510	1	FALSE	FALSE	15871299	786015586	NA	NA	2015-01-30T17:02:09.203	2015-04-16T01:14:57.907	2015-04-16T01:22:01.553	50	GSM1598498	SRR1782775.bw	CD Male with Microscopic inflammation and No Deep Ulcer (CCFA_Risk_091)	tissue: Ileal biopsy; Sex: Male; age at diagnosis: 14.75; paris age: A1b; diagnosis: CD; l2 type: cCD; histopathology: Microscopic inflammation; deep ulcer: No	ccd
SRP042228	SRS833092	SRX861819	SRR1782777	23538758	23538758	1	FALSE	FALSE	21886489	1082894896	NA	NA	2015-01-30T16:58:45.767	2015-04-16T01:15:01.197	2015-04-16T01:22:01.263	50	GSM1598500	SRR1782777.bw	CD Male with Macroscopic inflammation and Deep Ulcer (CCFA_Risk_093)	tissue: Ileal biopsy; Sex: Male; age at diagnosis: 5.75; paris age: A1a; diagnosis: CD; l2 type: iCD; histopathology: Macroscopic inflammation; deep ulcer: Yes	icd
SRP042228	SRS833093	SRX861818	SRR1782776	14641442	14641442	1	FALSE	FALSE	13523978	669941522	NA	NA	2015-01-30T16:51:41.450	2015-04-16T01:14:59.577	2015-04-16T01:22:01.047	50	GSM1598499	SRR1782776.bw	UC Male (CCFA_Risk_092)	tissue: Ileal biopsy; Sex: Male; age at diagnosis: 9.83; paris age: A1a; diagnosis: UC; l2 type: UC; histopathology: NA; deep ulcer: NA	uc
SRP042228	SRS833094	SRX861820	SRR1782778	21852239	21852239	1	FALSE	FALSE	20348236	1007453947	NA	NA	2015-01-30T16:56:38.567	2015-04-16T01:15:02.890	2015-04-16T01:22:00.770	50	GSM1598501	SRR1782778.bw	CD Female with No Microscopic or Macroscopic inflammation and No Deep Ulcer (CCFA_Risk_094)	tissue: Ileal biopsy; Sex: Female; age at diagnosis: 9.75; paris age: A1a; diagnosis: CD; l2 type: cCD; histopathology: Normal; deep ulcer: No	ccd
SRP042228	SRS833095	SRX861822	SRR1782780	17661277	17661277	1	FALSE	FALSE	16437607	813775502	NA	NA	2015-01-30T16:51:04.310	2015-04-16T01:15:05.847	2015-04-16T01:22:00.537	50	GSM1598503	SRR1782780.bw	CD Female with Macroscopic inflammation and Deep Ulcer (CCFA_Risk_096)	tissue: Ileal biopsy; Sex: Female; age at diagnosis: 13.08; paris age: A1b; diagnosis: CD; l2 type: iCD; histopathology: Macroscopic inflammation; deep ulcer: Yes	icd
SRP042228	SRS833096	SRX861823	SRR1782781	15297727	15297727	1	FALSE	FALSE	14212972	704125216	NA	NA	2015-01-30T17:00:47.427	2015-04-16T01:15:07.840	2015-04-16T01:22:00.273	50	GSM1598504	SRR1782781.bw	CD Female with Microscopic inflammation and No Deep Ulcer (CCFA_Risk_097)	tissue: Ileal biopsy; Sex: Female; age at diagnosis: 14.17; paris age: A1b; diagnosis: CD; l2 type: cCD; histopathology: Microscopic inflammation; deep ulcer: No	ccd
SRP042228	SRS833097	SRX861821	SRR1782779	10788603	10788603	1	FALSE	FALSE	9479221	468297882	NA	NA	2015-01-30T16:50:25.263	2015-04-16T01:15:04.380	2015-04-16T01:21:59.957	50	GSM1598502	SRR1782779.bw	CD Male with Macroscopic inflammation and Deep Ulcer (CCFA_Risk_095)	tissue: Ileal biopsy; Sex: Male; age at diagnosis: 14.75; paris age: A1b; diagnosis: CD; l2 type: iCD; histopathology: Macroscopic inflammation; deep ulcer: Yes	icd
SRP042228	SRS833098	SRX861824	SRR1782782	20416856	20416856	1	FALSE	FALSE	19055225	943831592	NA	NA	2015-01-30T16:52:37.197	2015-04-16T01:15:09.403	2015-04-16T01:21:59.687	50	GSM1598505	SRR1782782.bw	CD Male with Macroscopic inflammation and Deep Ulcer (CCFA_Risk_098)	tissue: Ileal biopsy; Sex: Male; age at diagnosis: 14.83; paris age: A1b; diagnosis: CD; l2 type: iCD; histopathology: Macroscopic inflammation; deep ulcer: Yes	icd
SRP042228	SRS833099	SRX861826	SRR1782784	20282079	20282079	1	FALSE	FALSE	18755105	927631643	NA	NA	2015-01-30T16:58:10.770	2015-04-16T01:15:13.700	2015-04-16T01:21:59.433	50	GSM1598507	SRR1782784.bw	CD Female with No Microscopic or Macroscopic inflammation and No Deep Ulcer (CCFA_Risk_100)	tissue: Ileal biopsy; Sex: Female; age at diagnosis: 12.83; paris age: A1b; diagnosis: CD; l2 type: cCD; histopathology: Normal; deep ulcer: No	ccd
SRP042228	SRS833100	SRX861825	SRR1782783	19716272	19716272	1	FALSE	FALSE	18139517	896497049	NA	NA	2015-01-30T16:56:13.937	2015-04-16T01:15:11.333	2015-04-16T01:21:59.227	50	GSM1598506	SRR1782783.bw	CD Female with Macroscopic inflammation and Deep Ulcer (CCFA_Risk_099)	tissue: Ileal biopsy; Sex: Female; age at diagnosis: 15.50; paris age: A1b; diagnosis: CD; l2 type: iCD; histopathology: Macroscopic inflammation; deep ulcer: Yes	icd
SRP042228	SRS833101	SRX861827	SRR1782785	24707108	24707108	1	FALSE	FALSE	23017394	1137551510	NA	NA	2015-01-30T16:49:44.080	2015-04-16T01:15:15.723	2015-04-16T01:21:58.957	50	GSM1598508	SRR1782785.bw	CD Female with Microscopic inflammation and No Deep Ulcer (CCFA_Risk_101)	tissue: Ileal biopsy; Sex: Female; age at diagnosis: 2.25; paris age: A1a; diagnosis: CD; l2 type: cCD; histopathology: Microscopic inflammation; deep ulcer: No	ccd
SRP042228	SRS833102	SRX861828	SRR1782786	15559014	15559014	1	FALSE	FALSE	14481477	714990342	NA	NA	2015-01-30T16:52:02.997	2015-04-16T01:15:20.180	2015-04-16T01:21:58.650	50	GSM1598509	SRR1782786.bw	CD Female with Undetermined and No Deep Ulcer (CCFA_Risk_102)	tissue: Ileal biopsy; Sex: Female; age at diagnosis: 11.58; paris age: A1b; diagnosis: CD; l2 type: cCD; histopathology: Undetermined; deep ulcer: No	ccd
SRP042228	SRS833103	SRX861829	SRR1782787	24714454	24714454	1	FALSE	FALSE	22956753	1133927118	NA	NA	2015-01-30T16:49:55.443	2015-04-16T01:15:21.687	2015-04-16T01:21:58.240	50	GSM1598510	SRR1782787.bw	CD Male with Microscopic inflammation and No Deep Ulcer (CCFA_Risk_103)	tissue: Ileal biopsy; Sex: Male; age at diagnosis: 14.83; paris age: A1b; diagnosis: CD; l2 type: cCD; histopathology: Microscopic inflammation; deep ulcer: No	ccd
SRP042228	SRS833104	SRX861830	SRR1782788	18604679	18604679	1	FALSE	FALSE	17189964	848405852	NA	NA	2015-01-30T16:55:25.547	2015-04-16T01:15:23.863	2015-04-16T01:21:57.837	50	GSM1598511	SRR1782788.bw	CD Male with Undetermined and No Deep Ulcer (CCFA_Risk_104)	tissue: Ileal biopsy; Sex: Male; age at diagnosis: 14.08; paris age: A1b; diagnosis: CD; l2 type: cCD; histopathology: Undetermined; deep ulcer: No	ccd
SRP042228	SRS833105	SRX861832	SRR1782790	22168253	22168253	1	FALSE	FALSE	20511530	1013575277	NA	NA	2015-01-30T16:49:20.813	2015-04-16T01:15:27.600	2015-04-16T01:21:57.443	50	GSM1598513	SRR1782790.bw	CD Female with Macroscopic inflammation and Deep Ulcer (CCFA_Risk_106)	tissue: Ileal biopsy; Sex: Female; age at diagnosis: 13.17; paris age: A1b; diagnosis: CD; l2 type: iCD; histopathology: Macroscopic inflammation; deep ulcer: Yes	icd
SRP042228	SRS833106	SRX861831	SRR1782789	16706457	16706457	1	FALSE	FALSE	15538852	767899395	NA	NA	2015-01-30T16:55:34.960	2015-04-16T01:15:25.690	2015-04-16T01:21:57.150	50	GSM1598512	SRR1782789.bw	CD Male with Macroscopic inflammation and No Deep Ulcer (CCFA_Risk_105)	tissue: Ileal biopsy; Sex: Male; age at diagnosis: 15.92; paris age: A1b; diagnosis: CD; l2 type: iCD; histopathology: Macroscopic inflammation; deep ulcer: No	icd
SRP042228	SRS833107	SRX861833	SRR1782791	22683960	22683960	1	FALSE	FALSE	20509516	1013707189	NA	NA	2015-01-30T16:51:07.423	2015-04-16T01:15:28.820	2015-04-16T01:21:56.790	50	GSM1598514	SRR1782791.bw	CD Male with Macroscopic inflammation and No Deep Ulcer (CCFA_Risk_107)	tissue: Ileal biopsy; Sex: Male; age at diagnosis: 15.75; paris age: A1b; diagnosis: CD; l2 type: iCD; histopathology: Macroscopic inflammation; deep ulcer: No	icd
SRP042228	SRS833108	SRX861834	SRR1782792	22674589	22674589	1	FALSE	FALSE	20912999	1034961184	NA	NA	2015-01-30T16:59:54.157	2015-04-16T01:15:30.380	2015-04-16T01:21:56.547	50	GSM1598515	SRR1782792.bw	CD Male with Macroscopic inflammation and No Deep Ulcer (CCFA_Risk_108)	tissue: Ileal biopsy; Sex: Male; age at diagnosis: 15.00; paris age: A1b; diagnosis: CD; l2 type: iCD; histopathology: Macroscopic inflammation; deep ulcer: No	icd
SRP042228	SRS833109	SRX861835	SRR1782793	20720621	20720621	1	FALSE	FALSE	19161688	946930349	NA	NA	2015-01-30T16:59:09.437	2015-04-16T01:15:31.770	2015-04-16T01:21:56.267	50	GSM1598516	SRR1782793.bw	CD Male with Macroscopic inflammation and Deep Ulcer (CCFA_Risk_109)	tissue: Ileal biopsy; Sex: Male; age at diagnosis: 13.58; paris age: A1b; diagnosis: CD; l2 type: iCD; histopathology: Macroscopic inflammation; deep ulcer: Yes	icd
SRP042228	SRS833110	SRX861836	SRR1782794	23336756	23336756	1	FALSE	FALSE	21744668	1076015267	NA	NA	2015-01-30T16:51:26.997	2015-04-16T01:15:33.193	2015-04-16T01:21:56.017	50	GSM1598517	SRR1782794.bw	CD Male with Macroscopic inflammation and No Deep Ulcer (CCFA_Risk_110)	tissue: Ileal biopsy; Sex: Male; age at diagnosis: 11.33; paris age: A1b; diagnosis: CD; l2 type: iCD; histopathology: Macroscopic inflammation; deep ulcer: No	icd
SRP042228	SRS833111	SRX861837	SRR1782795	18567169	18567169	1	FALSE	FALSE	17197977	849354894	NA	NA	2015-01-30T16:55:19.937	2015-04-16T01:15:34.687	2015-04-16T01:21:55.733	50	GSM1598518	SRR1782795.bw	CD Male with Macroscopic inflammation and No Deep Ulcer (CCFA_Risk_111)	tissue: Ileal biopsy; Sex: Male; age at diagnosis: 14.50; paris age: A1b; diagnosis: CD; l2 type: iCD; histopathology: Macroscopic inflammation; deep ulcer: No	icd
SRP042228	SRS833112	SRX861838	SRR1782796	11452940	11452940	1	FALSE	FALSE	8858664	433183269	NA	NA	2015-01-30T16:59:38.240	2015-04-16T01:15:36.310	2015-04-16T01:21:55.450	50	GSM1598519	SRR1782796.bw	CD Female with Macroscopic inflammation and No Deep Ulcer (CCFA_Risk_112)	tissue: Ileal biopsy; Sex: Female; age at diagnosis: 14.33; paris age: A1b; diagnosis: CD; l2 type: iCD; histopathology: Macroscopic inflammation; deep ulcer: No	icd
SRP042228	SRS833113	SRX861840	SRR1782798	20590882	20590882	1	FALSE	FALSE	18567177	918479387	NA	NA	2015-01-30T16:55:37.683	2015-04-16T01:15:39.110	2015-04-16T01:21:55.190	50	GSM1598521	SRR1782798.bw	UC Male (CCFA_Risk_114)	tissue: Ileal biopsy; Sex: Male; age at diagnosis: 9.92; paris age: A1a; diagnosis: UC; l2 type: UC; histopathology: NA; deep ulcer: NA	uc
SRP042228	SRS833114	SRX861839	SRR1782797	18417610	18417610	1	FALSE	FALSE	16837168	832482921	NA	NA	2015-01-30T16:57:22.207	2015-04-16T01:15:37.657	2015-04-16T01:21:54.853	50	GSM1598520	SRR1782797.bw	CD Female with Macroscopic inflammation and No Deep Ulcer (CCFA_Risk_113)	tissue: Ileal biopsy; Sex: Female; age at diagnosis: 13.42; paris age: A1b; diagnosis: CD; l2 type: iCD; histopathology: Macroscopic inflammation; deep ulcer: No	icd
SRP042228	SRS833115	SRX861841	SRR1782799	22589024	22589024	1	FALSE	FALSE	20632109	1021758146	NA	NA	2015-01-30T16:49:52.560	2015-04-16T01:15:40.650	2015-04-16T01:21:54.607	50	GSM1598522	SRR1782799.bw	CD Female with Macroscopic inflammation and No Deep Ulcer (CCFA_Risk_115)	tissue: Ileal biopsy; Sex: Female; age at diagnosis: 14.08; paris age: A1b; diagnosis: CD; l2 type: iCD; histopathology: Macroscopic inflammation; deep ulcer: No	icd
SRP042228	SRS833116	SRX861842	SRR1782800	22659868	22659868	1	FALSE	FALSE	20744072	1025121223	NA	NA	2015-01-30T16:55:02.960	2015-04-16T01:15:42.070	2015-04-16T01:21:54.340	50	GSM1598523	SRR1782800.bw	CD Male with Macroscopic inflammation and Deep Ulcer (CCFA_Risk_116)	tissue: Ileal biopsy; Sex: Male; age at diagnosis: 11.33; paris age: A1b; diagnosis: CD; l2 type: iCD; histopathology: Macroscopic inflammation; deep ulcer: Yes	icd
SRP042228	SRS833117	SRX861843	SRR1782801	19041159	19041159	1	FALSE	FALSE	17634430	871579144	NA	NA	2015-01-30T16:57:39.230	2015-04-16T01:15:43.770	2015-04-16T01:21:54.090	50	GSM1598524	SRR1782801.bw	Not IBD Male (CCFA_Risk_117)	tissue: Ileal biopsy; Sex: Male; age at diagnosis: 7.83; paris age: A1a; diagnosis: Not IBD; l2 type: Not IBD; histopathology: NA; deep ulcer: NA	ctrl
SRP042228	SRS833118	SRX861844	SRR1782802	20537457	20537457	1	FALSE	FALSE	18963233	937077525	NA	NA	2015-01-30T16:51:13.677	2015-04-16T01:15:45.410	2015-04-16T01:21:53.863	50	GSM1598525	SRR1782802.bw	Not IBD Male (CCFA_Risk_118)	tissue: Ileal biopsy; Sex: Male; age at diagnosis: 9.67; paris age: A1a; diagnosis: Not IBD; l2 type: Not IBD; histopathology: NA; deep ulcer: NA	ctrl
SRP042228	SRS833119	SRX861845	SRR1782803	19905313	19905313	1	FALSE	FALSE	18575243	918581345	NA	NA	2015-01-30T16:50:08.387	2015-04-16T01:15:47.090	2015-04-16T01:21:53.580	50	GSM1598526	SRR1782803.bw	UC Male (CCFA_Risk_119)	tissue: Ileal biopsy; Sex: Male; age at diagnosis: 12.67; paris age: A1b; diagnosis: UC; l2 type: UC; histopathology: NA; deep ulcer: NA	uc
SRP042228	SRS833120	SRX861846	SRR1782804	20786896	20786896	1	FALSE	FALSE	18951210	935771322	NA	NA	2015-01-30T16:52:51.497	2016-02-04T01:13:18.507	2016-02-04T01:16:20.650	50	GSM1598527	SRR1782804.bw	Not IBD Male (CCFA_Risk_120)	tissue: Ileal biopsy; Sex: Male; age at diagnosis: 8; paris age: A1a; diagnosis: Not IBD; l2 type: Not IBD; histopathology: NA; deep ulcer: NA	ctrl
SRP042228	SRS833121	SRX861847	SRR1782805	19496732	19496732	1	FALSE	FALSE	18071463	893239718	NA	NA	2015-01-30T17:02:28.333	2015-04-16T01:15:49.777	2015-04-16T01:21:52.927	50	GSM1598528	SRR1782805.bw	Not IBD Female (CCFA_Risk_121)	tissue: Ileal biopsy; Sex: Female; age at diagnosis: 10.67; paris age: A1b; diagnosis: Not IBD; l2 type: Not IBD; histopathology: NA; deep ulcer: NA	ctrl
SRP042228	SRS833122	SRX861848	SRR1782806	19702276	19702276	1	FALSE	FALSE	18275398	903310539	NA	NA	2015-01-30T16:53:26.830	2015-04-16T01:15:51.540	2015-04-16T01:21:52.697	50	GSM1598529	SRR1782806.bw	UC Female (CCFA_Risk_122)	tissue: Ileal biopsy; Sex: Female; age at diagnosis: 10.50; paris age: A1b; diagnosis: UC; l2 type: UC; histopathology: NA; deep ulcer: NA	uc
SRP042228	SRS833123	SRX861850	SRR1782808	18638897	18638897	1	FALSE	FALSE	17089328	844264300	NA	NA	2015-01-30T16:59:22.747	2015-04-16T01:15:54.743	2015-04-16T01:21:52.437	50	GSM1598531	SRR1782808.bw	UC Female (CCFA_Risk_124)	tissue: Ileal biopsy; Sex: Female; age at diagnosis: 11.67; paris age: A1b; diagnosis: UC; l2 type: UC; histopathology: NA; deep ulcer: NA	uc
SRP042228	SRS833124	SRX861849	SRR1782807	17742139	17742139	1	FALSE	FALSE	16126486	795634998	NA	NA	2015-01-30T16:59:47.787	2015-04-16T01:15:53.137	2015-04-16T01:21:52.233	50	GSM1598530	SRR1782807.bw	UC Female (CCFA_Risk_123)	tissue: Ileal biopsy; Sex: Female; age at diagnosis: 8.50; paris age: A1a; diagnosis: UC; l2 type: UC; histopathology: NA; deep ulcer: NA	uc
SRP042228	SRS833125	SRX861851	SRR1782809	16227966	16227966	1	FALSE	FALSE	14507293	716402557	NA	NA	2015-01-30T16:54:26.483	2015-04-16T01:15:56.117	2015-04-16T01:21:52.000	50	GSM1598532	SRR1782809.bw	UC Male (CCFA_Risk_125)	tissue: Ileal biopsy; Sex: Male; age at diagnosis: 5.75; paris age: A1a; diagnosis: UC; l2 type: UC; histopathology: NA; deep ulcer: NA	uc
SRP042228	SRS833126	SRX861852	SRR1782810	22174294	22174294	1	FALSE	FALSE	20646805	1021771642	NA	NA	2015-01-30T16:59:13.157	2015-04-16T01:15:57.627	2015-04-16T01:21:51.710	50	GSM1598533	SRR1782810.bw	UC Male (CCFA_Risk_126)	tissue: Ileal biopsy; Sex: Male; age at diagnosis: 5.50; paris age: A1a; diagnosis: UC; l2 type: UC; histopathology: NA; deep ulcer: NA	uc
SRP042228	SRS833128	SRX861854	SRR1782812	21285248	21285248	1	FALSE	FALSE	20059781	993358271	NA	NA	2015-01-30T16:55:32.040	2015-04-16T01:16:01.173	2015-04-16T01:21:51.217	50	GSM1598535	SRR1782812.bw	UC Female (CCFA_Risk_128)	tissue: Ileal biopsy; Sex: Female; age at diagnosis: 11.50; paris age: A1b; diagnosis: UC; l2 type: UC; histopathology: NA; deep ulcer: NA	uc
SRP042228	SRS833129	SRX861855	SRR1782813	20328575	20328575	1	FALSE	FALSE	19308951	956436407	NA	NA	2015-01-30T16:54:47.633	2015-04-16T01:16:02.610	2015-04-16T01:21:50.963	50	GSM1598536	SRR1782813.bw	UC Male (CCFA_Risk_129)	tissue: Ileal biopsy; Sex: Male; age at diagnosis: 11.83; paris age: A1b; diagnosis: UC; l2 type: UC; histopathology: NA; deep ulcer: NA	uc
SRP042228	SRS833130	SRX861856	SRR1782814	15132145	15132145	1	FALSE	FALSE	12651961	624734929	NA	NA	2015-01-30T16:54:17.193	2015-04-16T01:16:04.330	2015-04-16T01:21:50.680	50	GSM1598537	SRR1782814.bw	UC Male (CCFA_Risk_130)	tissue: Ileal biopsy; Sex: Male; age at diagnosis: 15.50; paris age: A1b; diagnosis: UC; l2 type: UC; histopathology: NA; deep ulcer: NA	uc
SRP042228	SRS833131	SRX861857	SRR1782815	17127461	17127461	1	FALSE	FALSE	15432912	764099160	NA	NA	2015-01-30T17:02:00.120	2015-04-16T01:16:05.613	2015-04-16T01:21:50.340	50	GSM1598538	SRR1782815.bw	UC Female (CCFA_Risk_131)	tissue: Ileal biopsy; Sex: Female; age at diagnosis: 8.25; paris age: A1a; diagnosis: UC; l2 type: UC; histopathology: NA; deep ulcer: NA	uc
SRP042228	SRS833132	SRX861858	SRR1782816	21763959	21763959	1	FALSE	FALSE	20160310	996522183	NA	NA	2015-01-30T16:51:32.507	2015-04-16T01:16:07.330	2015-04-16T01:21:50.080	50	GSM1598539	SRR1782816.bw	CD Male with Macroscopic inflammation and No Deep Ulcer (CCFA_Risk_132)	tissue: Ileal biopsy; Sex: Male; age at diagnosis: 9.17; paris age: A1a; diagnosis: CD; l2 type: iCD; histopathology: Macroscopic inflammation; deep ulcer: No	icd
SRP042228	SRS833133	SRX861860	SRR1782818	12938493	12938493	1	FALSE	FALSE	11996915	592933358	NA	NA	2015-01-30T16:58:36.113	2016-02-04T01:13:19.487	2016-02-04T01:16:20.400	50	GSM1598541	SRR1782818.bw	CD Male with Macroscopic inflammation and No Deep Ulcer (CCFA_Risk_134)	tissue: Ileal biopsy; Sex: Male; age at diagnosis: 11.5; paris age: A1b; diagnosis: CD; l2 type: iCD; histopathology: Macroscopic inflammation; deep ulcer: No	icd
SRP042228	SRS833134	SRX861861	SRR1782819	14559874	14559874	1	FALSE	FALSE	13163936	649357379	NA	NA	2015-01-30T16:54:37.263	2015-04-16T01:16:11.800	2015-04-16T01:21:49.627	50	GSM1598542	SRR1782819.bw	CD Male with Macroscopic inflammation and No Deep Ulcer (CCFA_Risk_135)	tissue: Ileal biopsy; Sex: Male; age at diagnosis: 14.42; paris age: A1b; diagnosis: CD; l2 type: iCD; histopathology: Macroscopic inflammation; deep ulcer: No	icd
SRP042228	SRS833135	SRX861859	SRR1782817	17535436	17535436	1	FALSE	FALSE	16404047	811088141	NA	NA	2015-01-30T17:00:31.847	2015-04-16T01:16:08.900	2015-04-16T01:21:49.320	50	GSM1598540	SRR1782817.bw	CD Male with Macroscopic inflammation and Deep Ulcer (CCFA_Risk_133)	tissue: Ileal biopsy; Sex: Male; age at diagnosis: 13.67; paris age: A1b; diagnosis: CD; l2 type: iCD; histopathology: Macroscopic inflammation; deep ulcer: Yes	icd
SRP042228	SRS833136	SRX861866	SRR1782824	20869467	20869467	1	FALSE	FALSE	19590973	970297303	NA	NA	2015-01-30T16:54:59.333	2015-04-16T01:16:19.707	2015-04-16T01:21:49.113	50	GSM1598547	SRR1782824.bw	CD Female with Macroscopic inflammation and No Deep Ulcer (CCFA_Risk_140)	tissue: Ileal biopsy; Sex: Female; age at diagnosis: 11.00; paris age: A1b; diagnosis: CD; l2 type: iCD; histopathology: Macroscopic inflammation; deep ulcer: No	icd
SRP042228	SRS833137	SRX861867	SRR1782825	19526705	19526705	1	FALSE	FALSE	18542609	919047120	NA	NA	2015-01-30T16:59:35.180	2015-04-16T01:16:21.280	2015-04-16T01:21:48.857	50	GSM1598548	SRR1782825.bw	CD Female with Macroscopic inflammation and No Deep Ulcer (CCFA_Risk_141)	tissue: Ileal biopsy; Sex: Female; age at diagnosis: 12.33; paris age: A1b; diagnosis: CD; l2 type: iCD; histopathology: Macroscopic inflammation; deep ulcer: No	icd
SRP042228	SRS833138	SRX861862	SRR1782820	9075295	9075295	1	FALSE	FALSE	8396420	414895212	NA	NA	2015-01-30T16:59:25.910	2015-04-16T01:16:13.117	2015-04-16T01:21:48.630	50	GSM1598543	SRR1782820.bw	CD Female with Macroscopic inflammation and No Deep Ulcer (CCFA_Risk_136)	tissue: Ileal biopsy; Sex: Female; age at diagnosis: 11.58; paris age: A1b; diagnosis: CD; l2 type: iCD; histopathology: Macroscopic inflammation; deep ulcer: No	icd
SRP042228	SRS833139	SRX861864	SRR1782822	19376842	19376842	1	FALSE	FALSE	17837693	881213831	NA	NA	2015-01-30T17:01:39.450	2015-04-16T01:16:16.370	2015-04-16T01:21:48.443	50	GSM1598545	SRR1782822.bw	CD Female with Macroscopic inflammation and Deep Ulcer (CCFA_Risk_138)	tissue: Ileal biopsy; Sex: Female; age at diagnosis: 11.75; paris age: A1b; diagnosis: CD; l2 type: iCD; histopathology: Macroscopic inflammation; deep ulcer: Yes	icd
SRP042228	SRS833140	SRX861863	SRR1782821	22204516	22204516	1	FALSE	FALSE	20575042	1017007623	NA	NA	2015-01-30T16:53:30.120	2015-04-16T01:16:14.460	2015-04-16T01:21:48.137	50	GSM1598544	SRR1782821.bw	CD Male with Microscopic inflammation and No Deep Ulcer (CCFA_Risk_137)	tissue: Ileal biopsy; Sex: Male; age at diagnosis: 15.83; paris age: A1b; diagnosis: CD; l2 type: cCD; histopathology: Microscopic inflammation; deep ulcer: No	ccd
SRP042228	SRS833141	SRX861865	SRR1782823	22019545	22019545	1	FALSE	FALSE	20007660	986586824	NA	NA	2015-01-30T16:50:11.583	2015-04-16T01:16:18.370	2015-04-16T01:21:47.803	50	GSM1598546	SRR1782823.bw	CD Male with Macroscopic inflammation and Deep Ulcer (CCFA_Risk_139)	tissue: Ileal biopsy; Sex: Male; age at diagnosis: 11.50; paris age: A1b; diagnosis: CD; l2 type: iCD; histopathology: Macroscopic inflammation; deep ulcer: Yes	icd
SRP042228	SRS833142	SRX861868	SRR1782826	20168921	20168921	1	FALSE	FALSE	18738545	926941762	NA	NA	2015-01-30T16:58:59.480	2015-04-16T01:16:22.853	2015-04-16T01:21:47.460	50	GSM1598549	SRR1782826.bw	CD Male with Macroscopic inflammation and Deep Ulcer (CCFA_Risk_142)	tissue: Ileal biopsy; Sex: Male; age at diagnosis: 6.25; paris age: A1a; diagnosis: CD; l2 type: iCD; histopathology: Macroscopic inflammation; deep ulcer: Yes	icd
SRP042228	SRS833143	SRX861872	SRR1782830	8485063	8485063	1	FALSE	FALSE	7375049	370501215	NA	NA	2015-01-30T16:50:52.093	2015-04-16T01:15:17.107	2015-04-16T01:21:47.140	50	GSM1598553	SRR1782830.bw	CD Female with Macroscopic inflammation and Deep Ulcer (CCFA_Risk_146)	tissue: Ileal biopsy; Sex: Female; age at diagnosis: 7.25; paris age: A1a; diagnosis: CD; l2 type: iCD; histopathology: Macroscopic inflammation; deep ulcer: Yes	icd
SRP042228	SRS833144	SRX861870	SRR1782828	29029665	29029665	1	FALSE	FALSE	26667623	1343021312	NA	NA	2015-01-30T16:51:44.563	2015-04-16T01:16:25.863	2015-04-16T01:21:46.747	50	GSM1598551	SRR1782828.bw	UC Female (CCFA_Risk_144)	tissue: Ileal biopsy; Sex: Female; age at diagnosis: 13.08; paris age: A1b; diagnosis: UC; l2 type: UC; histopathology: NA; deep ulcer: NA	uc
SRP042228	SRS833145	SRX861871	SRR1782829	28781403	28781403	1	FALSE	FALSE	26722727	1347227256	NA	NA	2015-01-30T16:59:02.793	2015-04-16T01:16:27.283	2015-04-16T01:21:46.453	50	GSM1598552	SRR1782829.bw	CD Female with Macroscopic inflammation and Deep Ulcer (CCFA_Risk_145)	tissue: Ileal biopsy; Sex: Female; age at diagnosis: 11.25; paris age: A1b; diagnosis: CD; l2 type: iCD; histopathology: Macroscopic inflammation; deep ulcer: Yes	icd
SRP042228	SRS833147	SRX861873	SRR1782831	6994162	6994162	1	FALSE	FALSE	6001074	301524414	NA	NA	2015-01-30T16:58:42.343	2015-04-16T01:15:18.487	2015-04-16T01:21:45.830	50	GSM1598554	SRR1782831.bw	CD Male with Macroscopic inflammation and Deep Ulcer (CCFA_Risk_147)	tissue: Ileal biopsy; Sex: Male; age at diagnosis: 11.08; paris age: A1b; diagnosis: CD; l2 type: iCD; histopathology: Macroscopic inflammation; deep ulcer: Yes	icd
SRP042228	SRS833148	SRX861876	SRR1782834	41895962	41895962	1	FALSE	FALSE	37483773	1887530318	NA	NA	2015-01-30T16:57:42.717	2015-04-16T01:17:16.333	2015-04-16T01:21:45.533	50	GSM1598557	SRR1782834.bw	CD Male with Macroscopic inflammation and Deep Ulcer (CCFA_Risk_150)	tissue: Ileal biopsy; Sex: Male; age at diagnosis: 10.67; paris age: A1b; diagnosis: CD; l2 type: iCD; histopathology: Macroscopic inflammation; deep ulcer: Yes	icd
SRP042228	SRS833149	SRX861874	SRR1782832	12671167	12671167	1	FALSE	FALSE	11891549	599603257	NA	NA	2015-01-30T16:53:09.493	2015-04-16T01:17:13.100	2015-04-16T01:21:45.173	50	GSM1598555	SRR1782832.bw	CD Male with Macroscopic inflammation and Deep Ulcer (CCFA_Risk_148)	tissue: Ileal biopsy; Sex: Male; age at diagnosis: 8.83; paris age: A1a; diagnosis: CD; l2 type: iCD; histopathology: Macroscopic inflammation; deep ulcer: Yes	icd
SRP042228	SRS833150	SRX861877	SRR1782835	7367586	7367586	1	FALSE	FALSE	5907515	296102781	NA	NA	2015-01-30T16:59:51.310	2015-04-16T01:17:17.600	2015-04-16T01:21:44.890	50	GSM1598558	SRR1782835.bw	UC Female (CCFA_Risk_151)	tissue: Ileal biopsy; Sex: Female; age at diagnosis: 6.75; paris age: A1a; diagnosis: UC; l2 type: UC; histopathology: NA; deep ulcer: NA	uc
SRP042228	SRS833151	SRX861879	SRR1782837	11770875	11770875	1	FALSE	FALSE	10433434	524010146	NA	NA	2015-01-30T16:55:47.653	2015-04-16T01:17:21.297	2015-04-16T01:21:44.550	50	GSM1598560	SRR1782837.bw	UC Male (CCFA_Risk_153)	tissue: Ileal biopsy; Sex: Male; age at diagnosis: 8.50; paris age: A1a; diagnosis: UC; l2 type: UC; histopathology: NA; deep ulcer: NA	uc
SRP042228	SRS833152	SRX861878	SRR1782836	45914209	45914209	1	FALSE	FALSE	42596172	2145777252	NA	NA	2015-01-30T16:56:42.633	2015-04-16T01:17:19.347	2015-04-16T01:21:44.317	50	GSM1598559	SRR1782836.bw	UC Male (CCFA_Risk_152)	tissue: Ileal biopsy; Sex: Male; age at diagnosis: 9.67; paris age: A1a; diagnosis: UC; l2 type: UC; histopathology: NA; deep ulcer: NA	uc
SRP042228	SRS833153	SRX861880	SRR1782838	11507487	11507487	1	FALSE	FALSE	10537929	530256405	NA	NA	2015-01-30T16:53:12.933	2015-04-16T01:17:23.250	2015-04-16T01:21:44.027	50	GSM1598561	SRR1782838.bw	UC Female (CCFA_Risk_154)	tissue: Ileal biopsy; Sex: Female; age at diagnosis: 14.42; paris age: A1b; diagnosis: UC; l2 type: UC; histopathology: NA; deep ulcer: NA	uc
SRP042228	SRS833154	SRX861881	SRR1782839	12336129	12336129	1	FALSE	FALSE	11225582	564530561	NA	NA	2015-01-30T16:52:31.260	2015-04-16T01:17:25.040	2015-04-16T01:21:43.707	50	GSM1598562	SRR1782839.bw	UC Female (CCFA_Risk_155)	tissue: Ileal biopsy; Sex: Female; age at diagnosis: 13.17; paris age: A1b; diagnosis: UC; l2 type: UC; histopathology: NA; deep ulcer: NA	uc
SRP042228	SRS833155	SRX861882	SRR1782840	18270217	18270217	1	FALSE	FALSE	16357022	821872225	NA	NA	2015-01-30T16:56:04.143	2015-04-16T01:17:26.310	2015-04-16T01:21:43.377	50	GSM1598563	SRR1782840.bw	CD Female with No Microscopic or Macroscopic inflammation and No Deep Ulcer (CCFA_Risk_156)	tissue: Ileal biopsy; Sex: Female; age at diagnosis: 6.75; paris age: A1a; diagnosis: CD; l2 type: cCD; histopathology: Normal; deep ulcer: No	ccd
SRP042228	SRS833156	SRX861875	SRR1782833	17411101	17411101	1	FALSE	FALSE	16188953	814022448	NA	NA	2015-01-30T17:02:31.247	2015-04-16T01:17:14.760	2015-04-16T01:21:43.077	50	GSM1598556	SRR1782833.bw	CD Male with Macroscopic inflammation and No Deep Ulcer (CCFA_Risk_149)	tissue: Ileal biopsy; Sex: Male; age at diagnosis: 11.17; paris age: A1b; diagnosis: CD; l2 type: iCD; histopathology: Macroscopic inflammation; deep ulcer: No	icd
SRP042228	SRS833157	SRX861884	SRR1782842	30248083	30248083	1	FALSE	FALSE	27066265	1360122219	NA	NA	2015-01-30T16:59:32.190	2015-04-16T01:17:29.403	2015-04-16T01:21:42.813	50	GSM1598565	SRR1782842.bw	CD Female with No Microscopic or Macroscopic inflammation and No Deep Ulcer (CCFA_Risk_158)	tissue: Ileal biopsy; Sex: Female; age at diagnosis: 7.83; paris age: A1a; diagnosis: CD; l2 type: cCD; histopathology: Normal; deep ulcer: No	ccd
SRP042228	SRS833158	SRX861883	SRR1782841	15428428	15428428	1	FALSE	FALSE	13636391	684453700	NA	NA	2015-01-30T16:56:48.347	2015-04-16T01:17:27.820	2015-04-16T01:21:42.360	50	GSM1598564	SRR1782841.bw	CD Female with Microscopic inflammation and No Deep Ulcer (CCFA_Risk_157)	tissue: Ileal biopsy; Sex: Female; age at diagnosis: 8.83; paris age: A1a; diagnosis: CD; l2 type: cCD; histopathology: Microscopic inflammation; deep ulcer: No	ccd
SRP042228	SRS833159	SRX861885	SRR1782843	10867867	10867867	1	FALSE	FALSE	9806679	492901011	NA	NA	2015-01-30T17:02:06.597	2015-04-16T01:17:30.883	2015-04-16T01:21:42.153	50	GSM1598566	SRR1782843.bw	CD Female with Microscopic inflammation and No Deep Ulcer (CCFA_Risk_159)	tissue: Ileal biopsy; Sex: Female; age at diagnosis: 11.92; paris age: A1b; diagnosis: CD; l2 type: cCD; histopathology: Microscopic inflammation; deep ulcer: No	ccd
SRP042228	SRS833160	SRX861887	SRR1782845	10075934	10075934	1	FALSE	FALSE	9225858	464107956	NA	NA	2015-01-30T16:56:25.507	2015-04-16T01:17:34.677	2015-04-16T01:21:41.747	50	GSM1598568	SRR1782845.bw	CD Female with Microscopic inflammation and No Deep Ulcer (CCFA_Risk_161)	tissue: Ileal biopsy; Sex: Female; age at diagnosis: 8.83; paris age: A1a; diagnosis: CD; l2 type: cCD; histopathology: Microscopic inflammation; deep ulcer: No	ccd
SRP042228	SRS833161	SRX861886	SRR1782844	19458850	19458850	1	FALSE	FALSE	17340999	871318716	NA	NA	2015-01-30T16:53:34.240	2015-04-16T01:17:32.870	2015-04-16T01:21:41.473	50	GSM1598567	SRR1782844.bw	CD Male with Microscopic inflammation and No Deep Ulcer (CCFA_Risk_160)	tissue: Ileal biopsy; Sex: Male; age at diagnosis: 12.58; paris age: A1b; diagnosis: CD; l2 type: cCD; histopathology: Microscopic inflammation; deep ulcer: No	ccd
SRP042228	SRS833162	SRX861888	SRR1782846	14559679	14559679	1	FALSE	FALSE	13050698	655250236	NA	NA	2015-01-30T16:53:03.053	2015-04-16T01:17:36.440	2015-04-16T01:21:41.197	50	GSM1598569	SRR1782846.bw	CD Female with Microscopic inflammation and No Deep Ulcer (CCFA_Risk_162)	tissue: Ileal biopsy; Sex: Female; age at diagnosis: 9.75; paris age: A1a; diagnosis: CD; l2 type: cCD; histopathology: Microscopic inflammation; deep ulcer: No	ccd
SRP042228	SRS833163	SRX861889	SRR1782847	1336085	1336085	1	FALSE	FALSE	1279833	63370923	NA	NA	2015-01-30T16:55:12.680	2015-04-16T01:17:38.160	2015-04-16T01:21:40.873	50	GSM1598570	SRR1782847.bw	CD Female with Macroscopic inflammation and Deep Ulcer (CCFA_Risk_163)	tissue: Ileal biopsy; Sex: Female; age at diagnosis: 9.25; paris age: A1a; diagnosis: CD; l2 type: iCD; histopathology: Macroscopic inflammation; deep ulcer: Yes	icd
SRP042228	SRS833164	SRX861890	SRR1782848	1241864	1241864	1	FALSE	FALSE	1195492	59284944	NA	NA	2015-01-30T17:01:36.397	2015-04-16T01:17:39.570	2015-04-16T01:21:40.600	50	GSM1598571	SRR1782848.bw	CD Female with No Microscopic or Macroscopic inflammation and No Deep Ulcer (CCFA_Risk_164)	tissue: Ileal biopsy; Sex: Female; age at diagnosis: 8.83; paris age: A1a; diagnosis: CD; l2 type: cCD; histopathology: Normal; deep ulcer: No	ccd
SRP042228	SRS833165	SRX861891	SRR1782849	1341507	1341507	1	FALSE	FALSE	1286646	63700267	NA	NA	2015-01-30T16:52:42.600	2015-04-16T01:17:41.427	2015-04-16T01:21:40.320	50	GSM1598572	SRR1782849.bw	CD Female with Macroscopic inflammation and Deep Ulcer (CCFA_Risk_165)	tissue: Ileal biopsy; Sex: Female; age at diagnosis: 9.75; paris age: A1a; diagnosis: CD; l2 type: iCD; histopathology: Macroscopic inflammation; deep ulcer: Yes	icd
SRP042228	SRS833166	SRX861892	SRR1782850	1156066	1156066	1	FALSE	FALSE	1112101	55116227	NA	NA	2015-01-30T16:57:02.190	2015-04-16T01:17:42.660	2015-04-16T01:21:40.047	50	GSM1598573	SRR1782850.bw	CD Male with Macroscopic inflammation and No Deep Ulcer (CCFA_Risk_166)	tissue: Ileal biopsy; Sex: Male; age at diagnosis: 9.58; paris age: A1a; diagnosis: CD; l2 type: iCD; histopathology: Macroscopic inflammation; deep ulcer: No	icd
SRP042228	SRS833167	SRX861893	SRR1782851	1286037	1286037	1	FALSE	FALSE	1233352	61108885	NA	NA	2015-01-30T17:00:44.250	2015-04-16T01:17:44.030	2015-04-16T01:21:39.803	50	GSM1598574	SRR1782851.bw	CD Male with Macroscopic inflammation and Deep Ulcer (CCFA_Risk_167)	tissue: Ileal biopsy; Sex: Male; age at diagnosis: 9.58; paris age: A1a; diagnosis: CD; l2 type: iCD; histopathology: Macroscopic inflammation; deep ulcer: Yes	icd
SRP042228	SRS833168	SRX861894	SRR1782852	1123000	1123000	1	FALSE	FALSE	1086432	53856517	NA	NA	2015-01-30T16:58:18.180	2015-04-16T01:17:45.453	2015-04-16T01:21:39.460	50	GSM1598575	SRR1782852.bw	CD Male with Macroscopic inflammation and No Deep Ulcer (CCFA_Risk_168)	tissue: Ileal biopsy; Sex: Male; age at diagnosis: 9.25; paris age: A1a; diagnosis: CD; l2 type: iCD; histopathology: Macroscopic inflammation; deep ulcer: No	icd
SRP042228	SRS833169	SRX861895	SRR1782853	1261695	1261695	1	FALSE	FALSE	1215235	60231903	NA	NA	2015-01-30T16:56:35.173	2015-04-16T01:17:47.090	2015-04-16T01:21:39.187	50	GSM1598576	SRR1782853.bw	CD Male with Macroscopic inflammation and No Deep Ulcer (CCFA_Risk_169)	tissue: Ileal biopsy; Sex: Male; age at diagnosis: 9.08; paris age: A1a; diagnosis: CD; l2 type: iCD; histopathology: Macroscopic inflammation; deep ulcer: No	icd
SRP042228	SRS833170	SRX861897	SRR1782855	22480291	22480291	1	FALSE	FALSE	21119035	1044554661	NA	NA	2015-01-30T17:01:50.973	2015-04-16T01:17:49.743	2015-04-16T01:21:38.933	50	GSM1598578	SRR1782855.bw	CD Male with Macroscopic inflammation and Deep Ulcer (CCFA_Risk_171)	tissue: Ileal biopsy; Sex: Male; age at diagnosis: 16.42; paris age: A1b; diagnosis: CD; l2 type: iCD; histopathology: Macroscopic inflammation; deep ulcer: Yes	icd
SRP042228	SRS833171	SRX861898	SRR1782856	20414205	20414205	1	FALSE	FALSE	19185698	948193634	NA	NA	2015-01-30T17:00:15.697	2015-04-16T01:17:51.627	2015-04-16T01:21:38.663	50	GSM1598579	SRR1782856.bw	CD Male with Macroscopic inflammation and No Deep Ulcer (CCFA_Risk_172)	tissue: Ileal biopsy; Sex: Male; age at diagnosis: 16.08; paris age: A1b; diagnosis: CD; l2 type: iCD; histopathology: Macroscopic inflammation; deep ulcer: No	icd
SRP042228	SRS833172	SRX861896	SRR1782854	24169252	24169252	1	FALSE	FALSE	22768715	1126699336	NA	NA	2015-01-30T16:51:20.007	2015-04-16T01:17:48.333	2015-04-16T01:21:38.360	50	GSM1598577	SRR1782854.bw	CD Male with Macroscopic inflammation and Deep Ulcer (CCFA_Risk_170)	tissue: Ileal biopsy; Sex: Male; age at diagnosis: 9.00; paris age: A1a; diagnosis: CD; l2 type: iCD; histopathology: Macroscopic inflammation; deep ulcer: Yes	icd
SRP042228	SRS833173	SRX861899	SRR1782857	16686753	16686753	1	FALSE	FALSE	15906261	787914013	NA	NA	2015-01-30T17:02:03.620	2016-02-04T01:13:20.570	2016-02-04T01:16:20.177	50	GSM1598580	SRR1782857.bw	CD Female with Macroscopic inflammation and No Deep Ulcer (CCFA_Risk_173)	tissue: Ileal biopsy; Sex: Female; age at diagnosis: 8.92; paris age: A1a; diagnosis: CD; l2 type: iCD; histopathology: Macroscopic inflammation; deep ulcer: No	icd
SRP042228	SRS833174	SRX861900	SRR1782858	18861438	18861438	1	FALSE	FALSE	17726633	877016554	NA	NA	2015-01-30T17:00:34.983	2015-04-16T01:17:54.713	2015-04-16T01:21:37.747	50	GSM1598581	SRR1782858.bw	CD Male with Macroscopic inflammation and No Deep Ulcer (CCFA_Risk_174)	tissue: Ileal biopsy; Sex: Male; age at diagnosis: 7.92; paris age: A1a; diagnosis: CD; l2 type: iCD; histopathology: Macroscopic inflammation; deep ulcer: No	icd
SRP042228	SRS833175	SRX861901	SRR1782859	18947132	18947132	1	FALSE	FALSE	17968009	889750044	NA	NA	2015-01-30T17:02:25.213	2016-02-04T01:13:21.783	2016-02-04T01:16:19.933	50	GSM1598582	SRR1782859.bw	CD Male with Macroscopic inflammation and No Deep Ulcer (CCFA_Risk_175)	tissue: Ileal biopsy; Sex: Male; age at diagnosis: 7.92; paris age: A1a; diagnosis: CD; l2 type: iCD; histopathology: Macroscopic inflammation; deep ulcer: No	icd
SRP042228	SRS833176	SRX861902	SRR1782860	22828928	22828928	1	FALSE	FALSE	21749731	1076572256	NA	NA	2015-01-30T16:58:49.543	2015-04-16T01:16:29.057	2015-04-16T01:21:37.120	50	GSM1598583	SRR1782860.bw	CD Male with Macroscopic inflammation and Deep Ulcer (CCFA_Risk_176)	tissue: Ileal biopsy; Sex: Male; age at diagnosis: 8.92; paris age: A1a; diagnosis: CD; l2 type: iCD; histopathology: Macroscopic inflammation; deep ulcer: Yes	icd
SRP042228	SRS833177	SRX861903	SRR1782861	18987747	18987747	1	FALSE	FALSE	17747701	877825734	NA	NA	2015-01-30T16:53:16.990	2015-04-16T01:16:30.540	2015-04-16T01:21:36.733	50	GSM1598584	SRR1782861.bw	CD Male with Macroscopic inflammation and Deep Ulcer (CCFA_Risk_177)	tissue: Ileal biopsy; Sex: Male; age at diagnosis: 9.58; paris age: A1a; diagnosis: CD; l2 type: iCD; histopathology: Macroscopic inflammation; deep ulcer: Yes	icd
SRP042228	SRS833178	SRX861904	SRR1782862	16191900	16191900	1	FALSE	FALSE	15174388	751282539	NA	NA	2015-01-30T17:01:11.050	2016-02-04T01:13:23.033	2016-02-04T01:16:19.700	50	GSM1598585	SRR1782862.bw	CD Male with Macroscopic inflammation and No Deep Ulcer (CCFA_Risk_178)	tissue: Ileal biopsy; Sex: Male; age at diagnosis: 6.75; paris age: A1a; diagnosis: CD; l2 type: iCD; histopathology: Macroscopic inflammation; deep ulcer: No	icd
SRP042228	SRS833179	SRX861905	SRR1782863	16267184	16267184	1	FALSE	FALSE	15355282	760229190	NA	NA	2015-01-30T16:51:01.503	2015-04-16T01:16:34.143	2015-04-16T01:21:36.047	50	GSM1598586	SRR1782863.bw	CD Male with Macroscopic inflammation and No Deep Ulcer (CCFA_Risk_179)	tissue: Ileal biopsy; Sex: Male; age at diagnosis: 8.83; paris age: A1a; diagnosis: CD; l2 type: iCD; histopathology: Macroscopic inflammation; deep ulcer: No	icd
SRP042228	SRS833180	SRX861906	SRR1782864	12523176	12523176	1	FALSE	FALSE	10364848	512373631	NA	NA	2015-01-30T16:56:22.287	2015-04-16T01:16:35.560	2015-04-16T01:21:35.543	50	GSM1598587	SRR1782864.bw	Not IBD Female (CCFA_Risk_180)	tissue: Ileal biopsy; Sex: Female; age at diagnosis: 12.67; paris age: A1b; diagnosis: Not IBD; l2 type: Not IBD; histopathology: NA; deep ulcer: NA	ctrl
SRP042228	SRS833181	SRX861908	SRR1782866	19840479	19840479	1	FALSE	FALSE	18488287	913543582	NA	NA	2015-01-30T17:01:07.640	2015-04-16T01:16:39.133	2015-04-16T01:21:35.213	50	GSM1598589	SRR1782866.bw	CD Male with Macroscopic inflammation and No Deep Ulcer (CCFA_Risk_182)	tissue: Ileal biopsy; Sex: Male; age at diagnosis: 9.17; paris age: A1a; diagnosis: CD; l2 type: iCD; histopathology: Macroscopic inflammation; deep ulcer: No	icd
SRP042228	SRS833182	SRX861907	SRR1782865	20750263	20750263	1	FALSE	FALSE	19036202	938803237	NA	NA	2015-01-30T16:55:54.370	2015-04-16T01:16:37.250	2015-04-16T01:21:34.937	50	GSM1598588	SRR1782865.bw	CD Male with Macroscopic inflammation and Deep Ulcer (CCFA_Risk_181)	tissue: Ileal biopsy; Sex: Male; age at diagnosis: 8.42; paris age: A1a; diagnosis: CD; l2 type: iCD; histopathology: Macroscopic inflammation; deep ulcer: Yes	icd
SRP042228	SRS833183	SRX861909	SRR1782867	16604188	16604188	1	FALSE	FALSE	15434883	762119693	NA	NA	2015-01-30T17:00:57.660	2016-02-04T01:13:23.927	2016-02-04T01:16:19.477	50	GSM1598590	SRR1782867.bw	CD Male with Macroscopic inflammation and Deep Ulcer (CCFA_Risk_183)	tissue: Ileal biopsy; Sex: Male; age at diagnosis: 7.33; paris age: A1a; diagnosis: CD; l2 type: iCD; histopathology: Macroscopic inflammation; deep ulcer: Yes	icd
SRP042228	SRS833184	SRX861910	SRR1782868	20609607	20609607	1	FALSE	FALSE	19032507	939932034	NA	NA	2015-01-30T16:57:56.770	2015-04-16T01:16:41.833	2015-04-16T01:21:34.353	50	GSM1598591	SRR1782868.bw	CD Male with Microscopic inflammation and No Deep Ulcer (CCFA_Risk_184)	tissue: Ileal biopsy; Sex: Male; age at diagnosis: 5.67; paris age: A1a; diagnosis: CD; l2 type: cCD; histopathology: Microscopic inflammation; deep ulcer: No	ccd
SRP042228	SRS833186	SRX861914	SRR1782872	19945312	19945312	1	FALSE	FALSE	18679446	923190096	NA	NA	2015-01-30T17:01:53.723	2015-04-16T01:16:48.883	2015-04-16T01:21:33.370	50	GSM1598595	SRR1782872.bw	CD Female with Macroscopic inflammation and No Deep Ulcer (CCFA_Risk_188)	tissue: Ileal biopsy; Sex: Female; age at diagnosis: 6.17; paris age: A1a; diagnosis: CD; l2 type: iCD; histopathology: Macroscopic inflammation; deep ulcer: No	icd
SRP042228	SRS833187	SRX861916	SRR1782874	19338033	19338033	1	FALSE	FALSE	17762270	876748338	NA	NA	2015-01-30T16:59:19.767	2015-04-16T01:16:51.903	2015-04-16T01:21:33.140	50	GSM1598597	SRR1782874.bw	CD Male with Macroscopic inflammation and No Deep Ulcer (CCFA_Risk_190)	tissue: Ileal biopsy; Sex: Male; age at diagnosis: 7.17; paris age: A1a; diagnosis: CD; l2 type: iCD; histopathology: Macroscopic inflammation; deep ulcer: No	icd
SRP042228	SRS833188	SRX861917	SRR1782875	20664053	20664053	1	FALSE	FALSE	19079415	942914633	NA	NA	2015-01-30T16:52:48.480	2015-04-16T01:16:53.140	2015-04-16T01:21:32.893	50	GSM1598598	SRR1782875.bw	CD Female with Macroscopic inflammation and No Deep Ulcer (CCFA_Risk_191)	tissue: Ileal biopsy; Sex: Female; age at diagnosis: 14.50; paris age: A1b; diagnosis: CD; l2 type: iCD; histopathology: Macroscopic inflammation; deep ulcer: No	icd
SRP042228	SRS833190	SRX861912	SRR1782870	20939485	20939485	1	FALSE	FALSE	19355118	955874290	NA	NA	2015-01-30T16:50:21.657	2015-04-16T01:16:44.560	2015-04-16T01:21:32.430	50	GSM1598593	SRR1782870.bw	CD Male with Macroscopic inflammation and No Deep Ulcer (CCFA_Risk_186)	tissue: Ileal biopsy; Sex: Male; age at diagnosis: 9.25; paris age: A1a; diagnosis: CD; l2 type: iCD; histopathology: Macroscopic inflammation; deep ulcer: No	icd
SRP042228	SRS833191	SRX861913	SRR1782871	18156364	18156364	1	FALSE	FALSE	16664763	822075264	NA	NA	2015-01-30T16:53:43.633	2015-04-16T01:16:46.553	2015-04-16T01:21:32.180	50	GSM1598594	SRR1782871.bw	CD Male with Macroscopic inflammation and No Deep Ulcer (CCFA_Risk_187)	tissue: Ileal biopsy; Sex: Male; age at diagnosis: 8.00; paris age: A1a; diagnosis: CD; l2 type: iCD; histopathology: Macroscopic inflammation; deep ulcer: No	icd
SRP042228	SRS833192	SRX861919	SRR1782877	21066483	21066483	1	FALSE	FALSE	19720206	975505813	NA	NA	2015-01-30T17:01:24.247	2015-04-16T01:16:56.187	2015-04-16T01:21:31.707	50	GSM1598600	SRR1782877.bw	CD Female with Macroscopic inflammation and Deep Ulcer (CCFA_Risk_193)	tissue: Ileal biopsy; Sex: Female; age at diagnosis: 15.25; paris age: A1b; diagnosis: CD; l2 type: iCD; histopathology: Macroscopic inflammation; deep ulcer: Yes	icd
SRP042228	SRS833193	SRX861915	SRR1782873	21792513	21792513	1	FALSE	FALSE	20383674	1007224219	NA	NA	2015-01-30T16:49:08.900	2015-04-16T01:16:50.130	2015-04-16T01:21:31.527	50	GSM1598596	SRR1782873.bw	CD Female with Macroscopic inflammation and No Deep Ulcer (CCFA_Risk_189)	tissue: Ileal biopsy; Sex: Female; age at diagnosis: 8.00; paris age: A1a; diagnosis: CD; l2 type: iCD; histopathology: Macroscopic inflammation; deep ulcer: No	icd
SRP042228	SRS833194	SRX861920	SRR1782878	18763216	18763216	1	FALSE	FALSE	17555753	868153445	NA	NA	2015-01-30T16:55:44.797	2015-04-16T01:16:57.870	2015-04-16T01:21:31.263	50	GSM1598601	SRR1782878.bw	CD Female with No Microscopic or Macroscopic inflammation and No Deep Ulcer (CCFA_Risk_194)	tissue: Ileal biopsy; Sex: Female; age at diagnosis: 9.50; paris age: A1a; diagnosis: CD; l2 type: cCD; histopathology: Normal; deep ulcer: No	ccd
SRP042228	SRS833195	SRX861921	SRR1782879	15617970	15617970	1	FALSE	FALSE	13630085	673554873	NA	NA	2015-01-30T16:49:26.590	2015-04-16T01:16:59.563	2015-04-16T01:21:31.003	50	GSM1598602	SRR1782879.bw	CD Male with No Microscopic or Macroscopic inflammation and No Deep Ulcer (CCFA_Risk_195)	tissue: Ileal biopsy; Sex: Male; age at diagnosis: 14.33; paris age: A1b; diagnosis: CD; l2 type: cCD; histopathology: Normal; deep ulcer: No	ccd
SRP042228	SRS833196	SRX861922	SRR1782880	19187581	19187581	1	FALSE	FALSE	17921229	887063607	NA	NA	2015-01-30T16:55:50.733	2015-04-16T01:17:01.570	2015-04-16T01:21:30.820	50	GSM1598603	SRR1782880.bw	CD Female with Macroscopic inflammation and Deep Ulcer (CCFA_Risk_196)	tissue: Ileal biopsy; Sex: Female; age at diagnosis: 13.92; paris age: A1b; diagnosis: CD; l2 type: iCD; histopathology: Macroscopic inflammation; deep ulcer: Yes	icd
SRP042228	SRS833197	SRX861925	SRR1782883	20401609	20401609	1	FALSE	FALSE	18810529	928974602	NA	NA	2015-01-30T16:51:50.723	2015-04-16T01:17:06.590	2015-04-16T01:21:30.530	50	GSM1598606	SRR1782883.bw	CD Female with Macroscopic inflammation and Deep Ulcer (CCFA_Risk_199)	tissue: Ileal biopsy; Sex: Female; age at diagnosis: 14.33; paris age: A1b; diagnosis: CD; l2 type: iCD; histopathology: Macroscopic inflammation; deep ulcer: Yes	icd
SRP042228	SRS833198	SRX861923	SRR1782881	18595429	18595429	1	FALSE	FALSE	17256275	854045684	NA	NA	2015-01-30T16:55:16.057	2015-04-16T01:17:03.490	2015-04-16T01:21:30.270	50	GSM1598604	SRR1782881.bw	CD Male with Macroscopic inflammation and No Deep Ulcer (CCFA_Risk_197)	tissue: Ileal biopsy; Sex: Male; age at diagnosis: 11.25; paris age: A1b; diagnosis: CD; l2 type: iCD; histopathology: Macroscopic inflammation; deep ulcer: No	icd
SRP042228	SRS833199	SRX861924	SRR1782882	20203533	20203533	1	FALSE	FALSE	18862360	933429744	NA	NA	2015-01-30T17:01:17.947	2015-04-16T01:17:04.847	2015-04-16T01:21:30.013	50	GSM1598605	SRR1782882.bw	CD Male with No Microscopic or Macroscopic inflammation and No Deep Ulcer (CCFA_Risk_198)	tissue: Ileal biopsy; Sex: Male; age at diagnosis: 13.75; paris age: A1b; diagnosis: CD; l2 type: cCD; histopathology: Normal; deep ulcer: No	ccd
SRP042228	SRS833200	SRX861926	SRR1782884	20189434	20189434	1	FALSE	FALSE	19028178	941328492	NA	NA	2015-01-30T16:55:41.400	2015-04-16T01:17:08.443	2015-04-16T01:21:29.753	50	GSM1598607	SRR1782884.bw	CD Female with Macroscopic inflammation and No Deep Ulcer (CCFA_Risk_200)	tissue: Ileal biopsy; Sex: Female; age at diagnosis: 15.58; paris age: A1b; diagnosis: CD; l2 type: iCD; histopathology: Macroscopic inflammation; deep ulcer: No	icd
SRP042228	SRS833201	SRX861927	SRR1782885	23051617	23051617	1	FALSE	FALSE	21720354	1075049064	NA	NA	2015-01-30T16:54:08.793	2015-04-16T01:17:10.060	2015-04-16T01:21:29.500	50	GSM1598608	SRR1782885.bw	CD Female with Macroscopic inflammation and No Deep Ulcer (CCFA_Risk_201)	tissue: Ileal biopsy; Sex: Female; age at diagnosis: 15.00; paris age: A1b; diagnosis: CD; l2 type: iCD; histopathology: Macroscopic inflammation; deep ulcer: No	icd
SRP042228	SRS833202	SRX861928	SRR1782886	21270833	21270833	1	FALSE	FALSE	20083196	993845734	NA	NA	2015-01-30T16:53:59.420	2015-04-16T01:17:11.790	2015-04-16T01:21:29.253	50	GSM1598609	SRR1782886.bw	CD Female with Macroscopic inflammation and Deep Ulcer (CCFA_Risk_202)	tissue: Ileal biopsy; Sex: Female; age at diagnosis: 14.75; paris age: A1b; diagnosis: CD; l2 type: iCD; histopathology: Macroscopic inflammation; deep ulcer: Yes	icd
SRP042228	SRS833203	SRX861929	SRR1782887	19012727	19012727	1	FALSE	FALSE	17848805	882476461	NA	NA	2015-01-30T16:59:41.167	2015-04-16T01:18:36.567	2015-04-16T01:21:29.010	50	GSM1598610	SRR1782887.bw	CD Male with Macroscopic inflammation and Deep Ulcer (CCFA_Risk_203)	tissue: Ileal biopsy; Sex: Male; age at diagnosis: 16.83; paris age: A1b; diagnosis: CD; l2 type: iCD; histopathology: Macroscopic inflammation; deep ulcer: Yes	icd
SRP042228	SRS833204	SRX861930	SRR1782888	18214170	18214170	1	FALSE	FALSE	17027003	840851931	NA	NA	2015-01-30T17:01:42.260	2015-04-16T01:18:38.333	2015-04-16T01:21:28.747	50	GSM1598611	SRR1782888.bw	CD Female with Macroscopic inflammation and No Deep Ulcer (CCFA_Risk_204)	tissue: Ileal biopsy; Sex: Female; age at diagnosis: 16.92; paris age: A1b; diagnosis: CD; l2 type: iCD; histopathology: Macroscopic inflammation; deep ulcer: No	icd
SRP042228	SRS833205	SRX861931	SRR1782889	17965419	17965419	1	FALSE	FALSE	17007535	841440432	NA	NA	2015-01-30T17:01:00.877	2015-04-16T01:18:40.170	2015-04-16T01:21:28.480	50	GSM1598612	SRR1782889.bw	CD Female with Macroscopic inflammation and No Deep Ulcer (CCFA_Risk_205)	tissue: Ileal biopsy; Sex: Female; age at diagnosis: 15.42; paris age: A1b; diagnosis: CD; l2 type: iCD; histopathology: Macroscopic inflammation; deep ulcer: No	icd
SRP042228	SRS833206	SRX861934	SRR1782892	18423631	18423631	1	FALSE	FALSE	16962275	837428461	NA	NA	2015-01-30T16:57:25.683	2016-02-04T01:13:25.990	2016-02-04T01:16:19.240	50	GSM1598615	SRR1782892.bw	CD Male with Macroscopic inflammation and No Deep Ulcer (CCFA_Risk_208)	tissue: Ileal biopsy; Sex: Male; age at diagnosis: 12.75; paris age: A1b; diagnosis: CD; l2 type: iCD; histopathology: Macroscopic inflammation; deep ulcer: No	icd
SRP042228	SRS833207	SRX861932	SRR1782890	19870817	19870817	1	FALSE	FALSE	18619179	920136507	NA	NA	2015-01-30T16:52:54.210	2015-04-16T01:18:41.890	2015-04-16T01:21:27.983	50	GSM1598613	SRR1782890.bw	CD Female with No Microscopic or Macroscopic inflammation and No Deep Ulcer (CCFA_Risk_206)	tissue: Ileal biopsy; Sex: Female; age at diagnosis: 15.33; paris age: A1b; diagnosis: CD; l2 type: cCD; histopathology: Normal; deep ulcer: No	ccd
SRP042228	SRS833208	SRX861933	SRR1782891	20739122	20739122	1	FALSE	FALSE	19259019	951462879	NA	NA	2015-01-30T16:53:37.093	2016-02-04T01:13:25.057	2016-02-04T01:16:19.017	50	GSM1598614	SRR1782891.bw	CD Male with Macroscopic inflammation and No Deep Ulcer (CCFA_Risk_207)	tissue: Ileal biopsy; Sex: Male; age at diagnosis: 16.5; paris age: A1b; diagnosis: CD; l2 type: iCD; histopathology: Macroscopic inflammation; deep ulcer: No	icd
SRP042228	SRS833209	SRX861935	SRR1782893	17955993	17955993	1	FALSE	FALSE	16755916	828447620	NA	NA	2015-01-30T16:57:46.807	2015-04-16T01:18:46.613	2015-04-16T01:21:27.267	50	GSM1598616	SRR1782893.bw	CD Male with Macroscopic inflammation and No Deep Ulcer (CCFA_Risk_209)	tissue: Ileal biopsy; Sex: Male; age at diagnosis: 11.17; paris age: A1b; diagnosis: CD; l2 type: iCD; histopathology: Macroscopic inflammation; deep ulcer: No	icd
SRP042228	SRS833210	SRX861936	SRR1782894	15906982	15906982	1	FALSE	FALSE	14499393	715729711	NA	NA	2015-01-30T16:58:04.470	2015-04-16T01:18:48.627	2015-04-16T01:21:26.800	50	GSM1598617	SRR1782894.bw	CD Male with Macroscopic inflammation and No Deep Ulcer (CCFA_Risk_210)	tissue: Ileal biopsy; Sex: Male; age at diagnosis: 15.33; paris age: A1b; diagnosis: CD; l2 type: iCD; histopathology: Macroscopic inflammation; deep ulcer: No	icd
SRP042228	SRS833211	SRX861939	SRR1782897	16394777	16394777	1	FALSE	FALSE	15275877	754680549	NA	NA	2015-01-30T16:52:24.663	2015-04-16T01:18:53.227	2015-04-16T01:21:26.500	50	GSM1598620	SRR1782897.bw	CD Female with Macroscopic inflammation and Deep Ulcer (CCFA_Risk_213)	tissue: Ileal biopsy; Sex: Female; age at diagnosis: 16.25; paris age: A1b; diagnosis: CD; l2 type: iCD; histopathology: Macroscopic inflammation; deep ulcer: Yes	icd
SRP042228	SRS833212	SRX861938	SRR1782896	21876625	21876625	1	FALSE	FALSE	20447790	1010811514	NA	NA	2015-01-30T17:00:28.430	2015-04-16T01:18:51.597	2015-04-16T01:21:26.143	50	GSM1598619	SRR1782896.bw	CD Female with Macroscopic inflammation and Deep Ulcer (CCFA_Risk_212)	tissue: Ileal biopsy; Sex: Female; age at diagnosis: 12.00; paris age: A1b; diagnosis: CD; l2 type: iCD; histopathology: Macroscopic inflammation; deep ulcer: Yes	icd
SRP042228	SRS833213	SRX861937	SRR1782895	20085090	20085090	1	FALSE	FALSE	18899449	934818312	NA	NA	2015-01-30T16:58:39.040	2015-04-16T01:18:50.323	2015-04-16T01:21:25.843	50	GSM1598618	SRR1782895.bw	CD Male with Macroscopic inflammation and No Deep Ulcer (CCFA_Risk_211)	tissue: Ileal biopsy; Sex: Male; age at diagnosis: 15.00; paris age: A1b; diagnosis: CD; l2 type: iCD; histopathology: Macroscopic inflammation; deep ulcer: No	icd
SRP042228	SRS833214	SRX861940	SRR1782898	21917751	21917751	1	FALSE	FALSE	20640335	1020637901	NA	NA	2015-01-30T16:53:49.827	2015-04-16T01:18:55.123	2015-04-16T01:21:25.493	50	GSM1598621	SRR1782898.bw	CD Female with Macroscopic inflammation and No Deep Ulcer (CCFA_Risk_214)	tissue: Ileal biopsy; Sex: Female; age at diagnosis: 15.58; paris age: A1b; diagnosis: CD; l2 type: iCD; histopathology: Macroscopic inflammation; deep ulcer: No	icd
SRP042228	SRS833215	SRX861942	SRR1782900	19846568	19846568	1	FALSE	FALSE	18877265	933549862	NA	NA	2015-01-30T16:51:10.470	2015-04-16T01:18:58.083	2015-04-16T01:21:25.113	50	GSM1598623	SRR1782900.bw	CD Male with Macroscopic inflammation and Deep Ulcer (CCFA_Risk_216)	tissue: Ileal biopsy; Sex: Male; age at diagnosis: 12.42; paris age: A1b; diagnosis: CD; l2 type: iCD; histopathology: Macroscopic inflammation; deep ulcer: Yes	icd
SRP042228	SRS833216	SRX861943	SRR1782901	23699857	23699857	1	FALSE	FALSE	22270787	1100168079	NA	NA	2015-01-30T17:00:18.993	2015-04-16T01:18:59.633	2015-04-16T01:21:24.833	50	GSM1598624	SRR1782901.bw	CD Male with Macroscopic inflammation and Deep Ulcer (CCFA_Risk_217)	tissue: Ileal biopsy; Sex: Male; age at diagnosis: 11.92; paris age: A1b; diagnosis: CD; l2 type: iCD; histopathology: Macroscopic inflammation; deep ulcer: Yes	icd
SRP042228	SRS833217	SRX861941	SRR1782899	20854265	20854265	1	FALSE	FALSE	19754628	977242351	NA	NA	2015-01-30T16:49:32.107	2015-04-16T01:18:56.560	2015-04-16T01:21:24.523	50	GSM1598622	SRR1782899.bw	CD Male with No Microscopic or Macroscopic inflammation and No Deep Ulcer (CCFA_Risk_215)	tissue: Ileal biopsy; Sex: Male; age at diagnosis: 13.83; paris age: A1b; diagnosis: CD; l2 type: cCD; histopathology: Normal; deep ulcer: No	ccd
SRP042228	SRS833218	SRX861944	SRR1782902	22557697	22557697	1	FALSE	FALSE	21128162	1044325759	NA	NA	2015-01-30T16:49:35.133	2015-04-16T01:19:01.110	2015-04-16T01:21:24.280	50	GSM1598625	SRR1782902.bw	CD Female with Macroscopic inflammation and Deep Ulcer (CCFA_Risk_218)	tissue: Ileal biopsy; Sex: Female; age at diagnosis: 15.83; paris age: A1b; diagnosis: CD; l2 type: iCD; histopathology: Macroscopic inflammation; deep ulcer: Yes	icd
SRP042228	SRS833219	SRX861945	SRR1782903	20312974	20312974	1	FALSE	FALSE	19268960	954245200	NA	NA	2015-01-30T16:58:14.170	2015-04-16T01:19:03.123	2015-04-16T01:21:24.013	50	GSM1598626	SRR1782903.bw	CD Male with Macroscopic inflammation and Deep Ulcer (CCFA_Risk_219)	tissue: Ileal biopsy; Sex: Male; age at diagnosis: 13.58; paris age: A1b; diagnosis: CD; l2 type: iCD; histopathology: Macroscopic inflammation; deep ulcer: Yes	icd
SRP042228	SRS833220	SRX861947	SRR1782905	18177004	18177004	1	FALSE	FALSE	16893347	834500896	NA	NA	2015-01-30T16:49:40.980	2015-04-16T01:19:06.933	2015-04-16T01:21:23.670	50	GSM1598628	SRR1782905.bw	CD Female with Macroscopic inflammation and No Deep Ulcer (CCFA_Risk_221)	tissue: Ileal biopsy; Sex: Female; age at diagnosis: 10.75; paris age: A1b; diagnosis: CD; l2 type: iCD; histopathology: Macroscopic inflammation; deep ulcer: No	icd
SRP042228	SRS833221	SRX861946	SRR1782904	22686239	22686239	1	FALSE	FALSE	21329589	1054466485	NA	NA	2015-01-30T16:51:17.037	2015-04-16T01:19:05.023	2015-04-16T01:21:23.403	50	GSM1598627	SRR1782904.bw	CD Male with No Microscopic or Macroscopic inflammation and No Deep Ulcer (CCFA_Risk_220)	tissue: Ileal biopsy; Sex: Male; age at diagnosis: 12.67; paris age: A1b; diagnosis: CD; l2 type: cCD; histopathology: Normal; deep ulcer: No	ccd
SRP042228	SRS833222	SRX861949	SRR1782907	18381720	18381720	1	FALSE	FALSE	17293527	855205996	NA	NA	2015-01-30T16:49:49.703	2015-04-16T01:19:10.117	2015-04-16T01:21:23.027	50	GSM1598630	SRR1782907.bw	CD Female with Macroscopic inflammation and Deep Ulcer (CCFA_Risk_223)	tissue: Ileal biopsy; Sex: Female; age at diagnosis: 10.67; paris age: A1b; diagnosis: CD; l2 type: iCD; histopathology: Macroscopic inflammation; deep ulcer: Yes	icd
SRP042228	SRS833223	SRX861948	SRR1782906	18679644	18679644	1	FALSE	FALSE	17311873	854955109	NA	NA	2015-01-30T16:54:23.250	2015-04-16T01:19:08.563	2015-04-16T01:21:22.757	50	GSM1598629	SRR1782906.bw	CD Female with Macroscopic inflammation and No Deep Ulcer (CCFA_Risk_222)	tissue: Ileal biopsy; Sex: Female; age at diagnosis: 16.50; paris age: A1b; diagnosis: CD; l2 type: iCD; histopathology: Macroscopic inflammation; deep ulcer: No	icd
SRP042228	SRS833224	SRX861950	SRR1782908	17552587	17552587	1	FALSE	FALSE	16452094	813371214	NA	NA	2015-01-30T16:56:51.423	2015-04-16T01:19:11.710	2015-04-16T01:21:22.533	50	GSM1598631	SRR1782908.bw	CD Male with Macroscopic inflammation and No Deep Ulcer (CCFA_Risk_224)	tissue: Ileal biopsy; Sex: Male; age at diagnosis: 12.08; paris age: A1b; diagnosis: CD; l2 type: iCD; histopathology: Macroscopic inflammation; deep ulcer: No	icd
SRP042228	SRS833225	SRX861951	SRR1782909	21641694	21641694	1	FALSE	FALSE	19998695	988032558	NA	NA	2015-01-30T17:02:12.387	2015-04-16T01:19:13.710	2015-04-16T01:24:46.067	50	GSM1598632	SRR1782909.bw	CD Female with Macroscopic inflammation and No Deep Ulcer (CCFA_Risk_225)	tissue: Ileal biopsy; Sex: Female; age at diagnosis: 15.42; paris age: A1b; diagnosis: CD; l2 type: iCD; histopathology: Macroscopic inflammation; deep ulcer: No	icd
SRP042228	SRS833226	SRX861953	SRR1782911	18206239	18206239	1	FALSE	FALSE	16636098	820829578	NA	NA	2015-01-30T17:05:59.210	2015-04-16T01:19:16.300	2015-04-16T01:24:45.557	50	GSM1598634	SRR1782911.bw	CD Male with Macroscopic inflammation and No Deep Ulcer (CCFA_Risk_227)	tissue: Ileal biopsy; Sex: Male; age at diagnosis: 13.17; paris age: A1b; diagnosis: CD; l2 type: iCD; histopathology: Macroscopic inflammation; deep ulcer: No	icd
SRP042228	SRS833227	SRX861952	SRR1782910	20990574	20990574	1	FALSE	FALSE	19503132	963957535	NA	NA	2015-01-30T17:03:38.473	2015-04-16T01:19:14.970	2015-04-16T01:24:45.073	50	GSM1598633	SRR1782910.bw	UC Female (CCFA_Risk_226)	tissue: Ileal biopsy; Sex: Female; age at diagnosis: 11.92; paris age: A1b; diagnosis: UC; l2 type: UC; histopathology: NA; deep ulcer: NA	uc
SRP042228	SRS833228	SRX861954	SRR1782912	40141437	40141437	1	FALSE	FALSE	37095268	1830958691	NA	NA	2015-01-30T17:03:57.350	2015-04-16T01:19:17.777	2015-04-16T01:24:44.807	50	GSM1598635	SRR1782912.bw	CD Male with Macroscopic inflammation and No Deep Ulcer (CCFA_Risk_228)	tissue: Ileal biopsy; Sex: Male; age at diagnosis: 10.83; paris age: A1b; diagnosis: CD; l2 type: iCD; histopathology: Macroscopic inflammation; deep ulcer: No	icd
SRP042228	SRS833229	SRX861955	SRR1782913	23950373	23950373	1	FALSE	FALSE	22390498	1106466716	NA	NA	2015-01-30T17:03:51.173	2015-04-16T01:19:19.517	2015-04-16T01:24:44.557	50	GSM1598636	SRR1782913.bw	CD Male with Macroscopic inflammation and Deep Ulcer (CCFA_Risk_229)	tissue: Ileal biopsy; Sex: Male; age at diagnosis: 15.50; paris age: A1b; diagnosis: CD; l2 type: iCD; histopathology: Macroscopic inflammation; deep ulcer: Yes	icd
SRP042228	SRS833230	SRX861957	SRR1782915	23804308	23804308	1	FALSE	FALSE	21883328	1080489974	NA	NA	2015-01-30T17:04:22.867	2015-04-16T01:19:23.070	2015-04-16T01:24:44.290	50	GSM1598638	SRR1782915.bw	CD Female with Macroscopic inflammation and Deep Ulcer (CCFA_Risk_231)	tissue: Ileal biopsy; Sex: Female; age at diagnosis: 10.17; paris age: A1b; diagnosis: CD; l2 type: iCD; histopathology: Macroscopic inflammation; deep ulcer: Yes	icd
SRP042228	SRS833231	SRX861956	SRR1782914	19550662	19550662	1	FALSE	FALSE	17933141	884277631	NA	NA	2015-01-30T17:04:42.353	2015-04-16T01:19:21.347	2015-04-16T01:24:44.033	50	GSM1598637	SRR1782914.bw	CD Male with Macroscopic inflammation and Deep Ulcer (CCFA_Risk_230)	tissue: Ileal biopsy; Sex: Male; age at diagnosis: 16.75; paris age: A1b; diagnosis: CD; l2 type: iCD; histopathology: Macroscopic inflammation; deep ulcer: Yes	icd
SRP042228	SRS833232	SRX861958	SRR1782916	16443720	16443720	1	FALSE	FALSE	15213345	751783655	NA	NA	2015-01-30T17:03:28.960	2015-04-16T01:19:25.247	2015-04-16T01:24:43.703	50	GSM1598639	SRR1782916.bw	UC Male (CCFA_Risk_232)	tissue: Ileal biopsy; Sex: Male; age at diagnosis: 8.50; paris age: A1a; diagnosis: UC; l2 type: UC; histopathology: NA; deep ulcer: NA	uc
SRP042228	SRS833233	SRX861960	SRR1782918	20399509	20399509	1	FALSE	FALSE	19082140	943074651	NA	NA	2015-01-30T17:05:40.957	2015-04-16T01:19:29.363	2015-04-16T01:24:43.420	50	GSM1598641	SRR1782918.bw	UC Male (CCFA_Risk_234)	tissue: Ileal biopsy; Sex: Male; age at diagnosis: 13.75; paris age: A1b; diagnosis: UC; l2 type: UC; histopathology: NA; deep ulcer: NA	uc
SRP042228	SRS833234	SRX861961	SRR1782919	21257710	21257710	1	FALSE	FALSE	19568810	966480698	NA	NA	2015-01-30T17:06:05.247	2015-04-16T01:19:31.220	2015-04-16T01:24:43.133	50	GSM1598642	SRR1782919.bw	UC Female (CCFA_Risk_235)	tissue: Ileal biopsy; Sex: Female; age at diagnosis: 16.58; paris age: A1b; diagnosis: UC; l2 type: UC; histopathology: NA; deep ulcer: NA	uc
SRP042228	SRS833235	SRX861962	SRR1782920	21511457	21511457	1	FALSE	FALSE	19873017	981029837	NA	NA	2015-01-30T17:05:06.120	2015-04-16T01:17:58.213	2015-04-16T01:21:22.250	50	GSM1598643	SRR1782920.bw	CD Female with Macroscopic inflammation and Deep Ulcer (CCFA_Risk_236)	tissue: Ileal biopsy; Sex: Female; age at diagnosis: 12.42; paris age: A1b; diagnosis: CD; l2 type: iCD; histopathology: Macroscopic inflammation; deep ulcer: Yes	icd
SRP042228	SRS833236	SRX861959	SRR1782917	20842847	20842847	1	FALSE	FALSE	19014544	939022454	NA	NA	2015-01-30T17:06:15.277	2015-04-16T01:19:27.197	2015-04-16T01:24:42.870	50	GSM1598640	SRR1782917.bw	UC Male (CCFA_Risk_233)	tissue: Ileal biopsy; Sex: Male; age at diagnosis: 14.00; paris age: A1b; diagnosis: UC; l2 type: UC; histopathology: NA; deep ulcer: NA	uc
SRP042228	SRS833237	SRX861964	SRR1782922	10495093	10495093	1	FALSE	FALSE	9144184	452904573	NA	NA	2015-01-30T17:04:55.393	2015-04-16T01:18:01.573	2015-04-16T01:21:21.980	50	GSM1598645	SRR1782922.bw	UC Male (CCFA_Risk_238)	tissue: Ileal biopsy; Sex: Male; age at diagnosis: 5.75; paris age: A1a; diagnosis: UC; l2 type: UC; histopathology: NA; deep ulcer: NA	uc
SRP042228	SRS833238	SRX861963	SRR1782921	21067712	21067712	1	FALSE	FALSE	19570813	967125760	NA	NA	2015-01-30T17:06:50.240	2015-04-16T01:17:59.807	2015-04-16T01:21:21.710	50	GSM1598644	SRR1782921.bw	CD Male with Macroscopic inflammation and No Deep Ulcer (CCFA_Risk_237)	tissue: Ileal biopsy; Sex: Male; age at diagnosis: 12.58; paris age: A1b; diagnosis: CD; l2 type: iCD; histopathology: Macroscopic inflammation; deep ulcer: No	icd
SRP042228	SRS833239	SRX861965	SRR1782923	18446338	18446338	1	FALSE	FALSE	17556266	870337671	NA	NA	2015-01-30T17:06:41.427	2015-04-16T01:18:03.483	2015-04-16T01:21:21.227	50	GSM1598646	SRR1782923.bw	UC Male (CCFA_Risk_239)	tissue: Ileal biopsy; Sex: Male; age at diagnosis: 15.00; paris age: A1b; diagnosis: UC; l2 type: UC; histopathology: NA; deep ulcer: NA	uc
SRP042228	SRS833240	SRX861967	SRR1782925	19861713	19861713	1	FALSE	FALSE	18760337	929581931	NA	NA	2015-01-30T17:04:31.023	2015-04-16T01:18:07.317	2015-04-16T01:21:20.983	50	GSM1598648	SRR1782925.bw	UC Female (CCFA_Risk_241)	tissue: Ileal biopsy; Sex: Female; age at diagnosis: 12.00; paris age: A1b; diagnosis: UC; l2 type: UC; histopathology: NA; deep ulcer: NA	uc
SRP042228	SRS833241	SRX861966	SRR1782924	17501352	17501352	1	FALSE	FALSE	16432329	813916054	NA	NA	2015-01-30T17:05:43.903	2015-04-16T01:18:05.367	2015-04-16T01:21:20.763	50	GSM1598647	SRR1782924.bw	UC Female (CCFA_Risk_240)	tissue: Ileal biopsy; Sex: Female; age at diagnosis: 11.83; paris age: A1b; diagnosis: UC; l2 type: UC; histopathology: NA; deep ulcer: NA	uc
SRP042228	SRS833242	SRX861968	SRR1782926	16982900	16982900	1	FALSE	FALSE	15886649	787030386	NA	NA	2015-01-30T17:06:53.277	2015-04-16T01:18:09.500	2015-04-16T01:21:20.487	50	GSM1598649	SRR1782926.bw	UC Male (CCFA_Risk_242)	tissue: Ileal biopsy; Sex: Male; age at diagnosis: 13.25; paris age: A1b; diagnosis: UC; l2 type: UC; histopathology: NA; deep ulcer: NA	uc
SRP042228	SRS833243	SRX861971	SRR1782929	16976111	16976111	1	FALSE	FALSE	16049982	795449066	NA	NA	2015-01-30T17:03:47.947	2015-04-16T01:18:13.800	2015-04-16T01:21:20.213	50	GSM1598652	SRR1782929.bw	UC Female (CCFA_Risk_245)	tissue: Ileal biopsy; Sex: Female; age at diagnosis: 14.92; paris age: A1b; diagnosis: UC; l2 type: UC; histopathology: NA; deep ulcer: NA	uc
SRP042228	SRS833244	SRX861969	SRR1782927	16270438	16270438	1	FALSE	FALSE	15318650	759110917	NA	NA	2015-01-30T17:03:53.887	2015-04-16T01:18:10.973	2015-04-16T01:21:19.940	50	GSM1598650	SRR1782927.bw	UC Male (CCFA_Risk_243)	tissue: Ileal biopsy; Sex: Male; age at diagnosis: 11.58; paris age: A1b; diagnosis: UC; l2 type: UC; histopathology: NA; deep ulcer: NA	uc
SRP042228	SRS833245	SRX861970	SRR1782928	15977735	15977735	1	FALSE	FALSE	15161551	751325782	NA	NA	2015-01-30T17:04:19.967	2015-04-16T01:18:12.283	2015-04-16T01:21:19.640	50	GSM1598651	SRR1782928.bw	UC Female (CCFA_Risk_244)	tissue: Ileal biopsy; Sex: Female; age at diagnosis: 15.58; paris age: A1b; diagnosis: UC; l2 type: UC; histopathology: NA; deep ulcer: NA	uc
SRP042228	SRS833246	SRX861974	SRR1782932	18665571	18665571	1	FALSE	FALSE	17791432	881970488	NA	NA	2015-01-30T17:05:15.430	2015-04-16T01:18:18.733	2015-04-16T01:21:19.397	50	GSM1598655	SRR1782932.bw	UC Female (CCFA_Risk_248)	tissue: Ileal biopsy; Sex: Female; age at diagnosis: 13.67; paris age: A1b; diagnosis: UC; l2 type: UC; histopathology: NA; deep ulcer: NA	uc
SRP042228	SRS833247	SRX861975	SRR1782933	11135193	11135193	1	FALSE	FALSE	9721238	480035176	NA	NA	2015-01-30T17:03:42.047	2015-04-16T01:18:20.187	2015-04-16T01:21:19.150	50	GSM1598656	SRR1782933.bw	UC Female (CCFA_Risk_249)	tissue: Ileal biopsy; Sex: Female; age at diagnosis: 16.92; paris age: A1b; diagnosis: UC; l2 type: UC; histopathology: NA; deep ulcer: NA	uc
SRP042228	SRS833248	SRX861972	SRR1782930	16994062	16994062	1	FALSE	FALSE	16129202	799222602	NA	NA	2015-01-30T17:06:27.620	2015-04-16T01:18:15.193	2015-04-16T01:21:18.820	50	GSM1598653	SRR1782930.bw	UC Male (CCFA_Risk_246)	tissue: Ileal biopsy; Sex: Male; age at diagnosis: 14.92; paris age: A1b; diagnosis: UC; l2 type: UC; histopathology: NA; deep ulcer: NA	uc
SRP042228	SRS833249	SRX861973	SRR1782931	18666049	18666049	1	FALSE	FALSE	17748358	879713194	NA	NA	2015-01-30T17:05:32.027	2015-04-16T01:18:16.853	2015-04-16T01:21:18.500	50	GSM1598654	SRR1782931.bw	UC Female (CCFA_Risk_247)	tissue: Ileal biopsy; Sex: Female; age at diagnosis: 6.33; paris age: A1a; diagnosis: UC; l2 type: UC; histopathology: NA; deep ulcer: NA	uc
SRP042228	SRS833250	SRX861976	SRR1782934	17325396	17325396	1	FALSE	FALSE	16574537	821876233	NA	NA	2015-01-30T17:04:17.107	2015-04-16T01:18:21.383	2015-04-16T01:21:18.157	50	GSM1598657	SRR1782934.bw	UC Male (CCFA_Risk_250)	tissue: Ileal biopsy; Sex: Male; age at diagnosis: 6.92; paris age: A1a; diagnosis: UC; l2 type: UC; histopathology: NA; deep ulcer: NA	uc
SRP042228	SRS833251	SRX861977	SRR1782935	18669395	18669395	1	FALSE	FALSE	17755197	880186306	NA	NA	2015-01-30T17:07:02.920	2015-04-16T01:18:22.723	2015-04-16T01:21:17.820	50	GSM1598658	SRR1782935.bw	UC Female (CCFA_Risk_251)	tissue: Ileal biopsy; Sex: Female; age at diagnosis: 16.83; paris age: A1b; diagnosis: UC; l2 type: UC; histopathology: NA; deep ulcer: NA	uc
SRP042228	SRS833252	SRX861978	SRR1782936	11726329	11726329	1	FALSE	FALSE	10437153	517429773	NA	NA	2015-01-30T17:04:58.850	2015-04-16T01:18:25.023	2015-04-16T01:21:17.553	50	GSM1598659	SRR1782936.bw	CD Female with Macroscopic inflammation and Deep Ulcer (CCFA_Risk_252)	tissue: Ileal biopsy; Sex: Female; age at diagnosis: 14.92; paris age: A1b; diagnosis: CD; l2 type: iCD; histopathology: Macroscopic inflammation; deep ulcer: Yes	icd
SRP042228	SRS833254	SRX861979	SRR1782937	19335193	19335193	1	FALSE	FALSE	18429388	913793557	NA	NA	2015-01-30T17:05:24.543	2015-04-16T01:18:26.890	2015-04-16T01:21:16.927	50	GSM1598660	SRR1782937.bw	CD Male with No Microscopic or Macroscopic inflammation and No Deep Ulcer (CCFA_Risk_253)	tissue: Ileal biopsy; Sex: Male; age at diagnosis: 15.08; paris age: A1b; diagnosis: CD; l2 type: cCD; histopathology: Normal; deep ulcer: No	ccd
SRP042228	SRS833255	SRX861981	SRR1782939	20293746	20293746	1	FALSE	FALSE	19346869	958837972	NA	NA	2015-01-30T16:58:00.027	2015-04-16T01:18:30.443	2015-04-16T01:21:16.610	50	GSM1598662	SRR1782939.bw	CD Male with Macroscopic inflammation and Deep Ulcer (CCFA_Risk_255)	tissue: Ileal biopsy; Sex: Male; age at diagnosis: 14.42; paris age: A1b; diagnosis: CD; l2 type: iCD; histopathology: Macroscopic inflammation; deep ulcer: Yes	icd
SRP042228	SRS833256	SRX861982	SRR1782940	19057856	19057856	1	FALSE	FALSE	18264353	905487085	NA	NA	2015-01-30T16:51:38.483	2015-04-16T01:18:31.800	2015-04-16T01:21:16.320	50	GSM1598663	SRR1782940.bw	CD Female with Macroscopic inflammation and Deep Ulcer (CCFA_Risk_256)	tissue: Ileal biopsy; Sex: Female; age at diagnosis: 12.83; paris age: A1b; diagnosis: CD; l2 type: iCD; histopathology: Macroscopic inflammation; deep ulcer: Yes	icd
SRP042228	SRS833257	SRX861983	SRR1782941	16262842	16262842	1	FALSE	FALSE	15507572	768018386	NA	NA	2015-01-30T17:00:41.183	2015-04-16T01:18:33.450	2015-04-16T01:21:16.030	50	GSM1598664	SRR1782941.bw	CD Male with Macroscopic inflammation and Deep Ulcer (CCFA_Risk_257)	tissue: Ileal biopsy; Sex: Male; age at diagnosis: 11.42; paris age: A1b; diagnosis: CD; l2 type: iCD; histopathology: Macroscopic inflammation; deep ulcer: Yes	icd
SRP042228	SRS833258	SRX861984	SRR1782942	15130440	15130440	1	FALSE	FALSE	14412781	714409461	NA	NA	2015-01-30T17:02:15.733	2015-04-16T01:18:35.080	2015-04-16T01:21:15.220	50	GSM1598665	SRR1782942.bw	CD Male with Macroscopic inflammation and No Deep Ulcer (CCFA_Risk_258)	tissue: Ileal biopsy; Sex: Male; age at diagnosis: 11.92; paris age: A1b; diagnosis: CD; l2 type: iCD; histopathology: Macroscopic inflammation; deep ulcer: No	icd
SRP042228	SRS833259	SRX861987	SRR1782945	18032601	18032601	1	FALSE	FALSE	17146440	849757307	NA	NA	2015-01-30T16:56:54.740	2015-04-16T01:22:02.763	2015-04-16T01:24:42.560	50	GSM1598668	SRR1782945.bw	CD Male with Macroscopic inflammation and Deep Ulcer (CCFA_Risk_261)	tissue: Ileal biopsy; Sex: Male; age at diagnosis: 10.75; paris age: A1b; diagnosis: CD; l2 type: iCD; histopathology: Macroscopic inflammation; deep ulcer: Yes	icd
SRP042228	SRS833261	SRX861986	SRR1782944	21366991	21366991	1	FALSE	FALSE	20392288	1010931279	NA	NA	2015-01-30T16:55:06.247	2015-04-16T01:22:01.127	2015-04-16T01:24:41.837	50	GSM1598667	SRR1782944.bw	CD Male with Macroscopic inflammation and Deep Ulcer (CCFA_Risk_260)	tissue: Ileal biopsy; Sex: Male; age at diagnosis: 12.75; paris age: A1b; diagnosis: CD; l2 type: iCD; histopathology: Macroscopic inflammation; deep ulcer: Yes	icd
SRP042228	SRS833262	SRX861989	SRR1782947	23102757	23102757	1	FALSE	FALSE	21120833	1044444746	NA	NA	2015-01-30T17:00:04.717	2015-04-16T01:22:05.500	2015-04-16T01:24:41.483	50	GSM1598670	SRR1782947.bw	CD Male with Macroscopic inflammation and Deep Ulcer (CCFA_Risk_263)	tissue: Ileal biopsy; Sex: Male; age at diagnosis: 12.00; paris age: A1b; diagnosis: CD; l2 type: iCD; histopathology: Macroscopic inflammation; deep ulcer: Yes	icd
SRP042228	SRS833263	SRX861990	SRR1782948	23917225	23917225	1	FALSE	FALSE	22001698	1090287390	NA	NA	2015-01-30T17:02:22.183	2015-04-16T01:22:07.073	2015-04-16T01:24:41.130	50	GSM1598671	SRR1782948.bw	CD Male with Macroscopic inflammation and Deep Ulcer (CCFA_Risk_264)	tissue: Ileal biopsy; Sex: Male; age at diagnosis: 15.50; paris age: A1b; diagnosis: CD; l2 type: iCD; histopathology: Macroscopic inflammation; deep ulcer: Yes	icd
SRP042228	SRS833264	SRX861991	SRR1782949	20509176	20509176	1	FALSE	FALSE	18922347	936942454	NA	NA	2015-01-30T16:58:07.840	2015-04-16T01:22:08.503	2015-04-16T01:24:40.800	50	GSM1598672	SRR1782949.bw	CD Male with Microscopic inflammation and No Deep Ulcer (CCFA_Risk_265)	tissue: Ileal biopsy; Sex: Male; age at diagnosis: 12.83; paris age: A1b; diagnosis: CD; l2 type: cCD; histopathology: Microscopic inflammation; deep ulcer: No	ccd
SRP042228	SRS833265	SRX861994	SRR1782952	32327649	32327649	1	FALSE	FALSE	29996616	1483489490	NA	NA	2015-01-30T16:56:31.587	2015-04-16T01:19:35.710	2015-04-16T01:24:40.433	50	GSM1598675	SRR1782952.bw	CD Male with Macroscopic inflammation and No Deep Ulcer (CCFA_Risk_268)	tissue: Ileal biopsy; Sex: Male; age at diagnosis: 15.75; paris age: A1b; diagnosis: CD; l2 type: iCD; histopathology: Macroscopic inflammation; deep ulcer: No	icd
SRP042228	SRS833266	SRX861992	SRR1782950	21861518	21861518	1	FALSE	FALSE	20255153	1003813355	NA	NA	2015-01-30T16:57:08.557	2015-04-16T01:19:32.853	2015-04-16T01:24:40.030	50	GSM1598673	SRR1782950.bw	CD Male with Microscopic inflammation and No Deep Ulcer (CCFA_Risk_266)	tissue: Ileal biopsy; Sex: Male; age at diagnosis: 15.92; paris age: A1b; diagnosis: CD; l2 type: cCD; histopathology: Microscopic inflammation; deep ulcer: No	ccd
SRP042228	SRS833267	SRX861995	SRR1782953	20795516	20795516	1	FALSE	FALSE	19064053	944575650	NA	NA	2015-01-30T16:54:05.593	2015-04-16T01:19:37.020	2015-04-16T01:24:39.563	50	GSM1598676	SRR1782953.bw	CD Male with Macroscopic inflammation and Deep Ulcer (CCFA_Risk_269)	tissue: Ileal biopsy; Sex: Male; age at diagnosis: 13.92; paris age: A1b; diagnosis: CD; l2 type: iCD; histopathology: Macroscopic inflammation; deep ulcer: Yes	icd
SRP042228	SRS833268	SRX861993	SRR1782951	20551125	20551125	1	FALSE	FALSE	18938805	937838925	NA	NA	2015-01-30T16:54:53.057	2015-04-16T01:19:34.500	2015-04-16T01:24:39.233	50	GSM1598674	SRR1782951.bw	CD Female with Macroscopic inflammation and No Deep Ulcer (CCFA_Risk_267)	tissue: Ileal biopsy; Sex: Female; age at diagnosis: 13.67; paris age: A1b; diagnosis: CD; l2 type: iCD; histopathology: Macroscopic inflammation; deep ulcer: No	icd
SRP042228	SRS833269	SRX861996	SRR1782954	7272966	7272966	1	FALSE	FALSE	5370270	263780247	NA	NA	2015-01-30T16:59:57.047	2015-04-16T01:19:38.310	2015-04-16T01:24:38.930	50	GSM1598677	SRR1782954.bw	CD Male with No Microscopic or Macroscopic inflammation and No Deep Ulcer (CCFA_Risk_270)	tissue: Ileal biopsy; Sex: Male; age at diagnosis: 16.75; paris age: A1b; diagnosis: CD; l2 type: cCD; histopathology: Normal; deep ulcer: No	ccd
SRP042228	SRS833270	SRX861997	SRR1782955	16715442	16715442	1	FALSE	FALSE	15205725	751237861	NA	NA	2015-01-30T16:54:44.023	2015-04-16T01:19:39.583	2015-04-16T01:24:38.530	50	GSM1598678	SRR1782955.bw	CD Male with No Microscopic or Macroscopic inflammation and No Deep Ulcer (CCFA_Risk_271)	tissue: Ileal biopsy; Sex: Male; age at diagnosis: 11.67; paris age: A1b; diagnosis: CD; l2 type: cCD; histopathology: Normal; deep ulcer: No	ccd
SRP042228	SRS833271	SRX861998	SRR1782956	26861158	26861158	1	FALSE	FALSE	24930894	1233910850	NA	NA	2015-01-30T17:01:29.560	2015-04-16T01:19:41.413	2015-04-16T01:24:38.253	50	GSM1598679	SRR1782956.bw	UC Female (CCFA_Risk_272)	tissue: Ileal biopsy; Sex: Female; age at diagnosis: 12.00; paris age: A1b; diagnosis: UC; l2 type: UC; histopathology: NA; deep ulcer: NA	uc
SRP042228	SRS833272	SRX861999	SRR1782957	9675782	9675782	1	FALSE	FALSE	9056900	448176108	NA	NA	2015-01-30T17:00:00.263	2015-04-16T01:19:43.070	2015-04-16T01:24:38.020	50	GSM1598680	SRR1782957.bw	CD Male with Microscopic inflammation and No Deep Ulcer (CCFA_Risk_273)	tissue: Ileal biopsy; Sex: Male; age at diagnosis: 16.92; paris age: A1b; diagnosis: CD; l2 type: cCD; histopathology: Microscopic inflammation; deep ulcer: No	ccd
SRP042228	SRS833273	SRX861988	SRR1782946	17638992	17638992	1	FALSE	FALSE	16426615	814057847	NA	NA	2015-01-30T16:49:46.930	2015-04-16T01:22:04.320	2015-04-16T01:24:37.747	50	GSM1598669	SRR1782946.bw	CD Male with Macroscopic inflammation and No Deep Ulcer (CCFA_Risk_262)	tissue: Ileal biopsy; Sex: Male; age at diagnosis: 15.67; paris age: A1b; diagnosis: CD; l2 type: iCD; histopathology: Macroscopic inflammation; deep ulcer: No	icd
SRP042228	SRS833274	SRX862001	SRR1782959	13924257	13924257	1	FALSE	FALSE	10939016	540131025	NA	NA	2015-01-30T16:57:12.620	2016-02-04T01:13:26.990	2016-02-04T01:16:18.630	50	GSM1598682	SRR1782959.bw	CD Female with Macroscopic inflammation and Deep Ulcer (CCFA_Risk_275)	tissue: Ileal biopsy; Sex: Female; age at diagnosis: 10.83; paris age: A1b; diagnosis: CD; l2 type: iCD; histopathology: Macroscopic inflammation; deep ulcer: Yes	icd
SRP042228	SRS833275	SRX862000	SRR1782958	19856021	19856021	1	FALSE	FALSE	18617667	921844946	NA	NA	2015-01-30T16:56:06.987	2015-04-16T01:19:44.897	2015-04-16T01:24:37.067	50	GSM1598681	SRR1782958.bw	CD Female with No Microscopic or Macroscopic inflammation and No Deep Ulcer (CCFA_Risk_274)	tissue: Ileal biopsy; Sex: Female; age at diagnosis: 12.33; paris age: A1b; diagnosis: CD; l2 type: cCD; histopathology: Normal; deep ulcer: No	ccd
SRP042228	SRS833276	SRX862002	SRR1782960	22833235	22833235	1	FALSE	FALSE	21276025	1051996368	NA	NA	2015-01-30T16:50:28.080	2015-04-16T01:19:48.030	2015-04-16T01:24:36.810	50	GSM1598683	SRR1782960.bw	CD Male with Macroscopic inflammation and Deep Ulcer (CCFA_Risk_276)	tissue: Ileal biopsy; Sex: Male; age at diagnosis: 13.25; paris age: A1b; diagnosis: CD; l2 type: iCD; histopathology: Macroscopic inflammation; deep ulcer: Yes	icd
SRP042228	SRS833277	SRX862003	SRR1782961	22000236	22000236	1	FALSE	FALSE	20629716	1020759230	NA	NA	2015-01-30T16:52:34.463	2015-04-16T01:19:49.633	2015-04-16T01:24:36.530	50	GSM1598684	SRR1782961.bw	UC Male (CCFA_Risk_277)	tissue: Ileal biopsy; Sex: Male; age at diagnosis: 7.25; paris age: A1a; diagnosis: UC; l2 type: UC; histopathology: NA; deep ulcer: NA	uc
SRP042228	SRS833278	SRX862004	SRR1782962	16878949	16878949	1	FALSE	FALSE	15289904	756422593	NA	NA	2015-01-30T16:52:08.277	2015-04-16T01:19:51.673	2015-04-16T01:24:36.273	50	GSM1598685	SRR1782962.bw	CD Male with Microscopic inflammation and No Deep Ulcer (CCFA_Risk_278)	tissue: Ileal biopsy; Sex: Male; age at diagnosis: 15.83; paris age: A1b; diagnosis: CD; l2 type: cCD; histopathology: Microscopic inflammation; deep ulcer: No	ccd
SRP042228	SRS833279	SRX862006	SRR1782964	22411461	22411461	1	FALSE	FALSE	20453512	1008739188	NA	NA	2015-01-30T16:59:06.353	2015-04-16T01:19:55.023	2015-04-16T01:24:36.013	50	GSM1598687	SRR1782964.bw	UC Female (CCFA_Risk_280)	tissue: Ileal biopsy; Sex: Female; age at diagnosis: 16.58; paris age: A1b; diagnosis: UC; l2 type: UC; histopathology: NA; deep ulcer: NA	uc
SRP042228	SRS833280	SRX862005	SRR1782963	20155428	20155428	1	FALSE	FALSE	18183791	898767764	NA	NA	2015-01-30T16:53:00.160	2015-04-16T01:19:53.657	2015-04-16T01:24:35.727	50	GSM1598686	SRR1782963.bw	CD Female with Microscopic inflammation and No Deep Ulcer (CCFA_Risk_279)	tissue: Ileal biopsy; Sex: Female; age at diagnosis: 14.25; paris age: A1b; diagnosis: CD; l2 type: cCD; histopathology: Microscopic inflammation; deep ulcer: No	ccd
SRP042228	SRS833281	SRX862007	SRR1782965	17793558	17793558	1	FALSE	FALSE	16504476	814957803	NA	NA	2015-01-30T16:57:50.190	2015-04-16T01:19:56.167	2015-04-16T01:24:35.470	50	GSM1598688	SRR1782965.bw	CD Male with No Microscopic or Macroscopic inflammation and No Deep Ulcer (CCFA_Risk_281)	tissue: Ileal biopsy; Sex: Male; age at diagnosis: 16.50; paris age: A1b; diagnosis: CD; l2 type: cCD; histopathology: Normal; deep ulcer: No	ccd
SRP042228	SRS833282	SRX862008	SRR1782966	35082697	35082697	1	FALSE	FALSE	32487473	1604654326	NA	NA	2015-01-30T17:01:32.873	2015-04-16T01:19:57.423	2015-04-16T01:24:35.137	50	GSM1598689	SRR1782966.bw	UC Male (CCFA_Risk_282)	tissue: Ileal biopsy; Sex: Male; age at diagnosis: 16.50; paris age: A1b; diagnosis: UC; l2 type: UC; histopathology: NA; deep ulcer: NA	uc
SRP042228	SRS833283	SRX862010	SRR1782968	19911011	19911011	1	FALSE	FALSE	18290370	902505347	NA	NA	2015-01-30T17:04:14.697	2015-04-16T01:20:00.343	2015-04-16T01:24:34.887	50	GSM1598691	SRR1782968.bw	UC Male (CCFA_Risk_284)	tissue: Ileal biopsy; Sex: Male; age at diagnosis: 15.33; paris age: A1b; diagnosis: UC; l2 type: UC; histopathology: NA; deep ulcer: NA	uc
SRP042228	SRS833284	SRX862009	SRR1782967	16411819	16411819	1	FALSE	FALSE	15100474	737079118	NA	NA	2015-01-30T16:57:05.190	2015-04-16T01:19:58.990	2015-04-16T01:24:34.617	50	GSM1598690	SRR1782967.bw	UC Male (CCFA_Risk_283)	tissue: Ileal biopsy; Sex: Male; age at diagnosis: 15.50; paris age: A1b; diagnosis: UC; l2 type: UC; histopathology: NA; deep ulcer: NA	uc
SRP042228	SRS833285	SRX862011	SRR1782969	12948757	12948757	1	FALSE	FALSE	11940887	589190465	NA	NA	2015-01-30T17:05:46.830	2015-04-16T01:20:02.083	2015-04-16T01:24:34.353	50	GSM1598692	SRR1782969.bw	CD Female with Microscopic inflammation and No Deep Ulcer (CCFA_Risk_285)	tissue: Ileal biopsy; Sex: Female; age at diagnosis: 12.67; paris age: A1b; diagnosis: CD; l2 type: cCD; histopathology: Microscopic inflammation; deep ulcer: No	ccd
SRP042228	SRS833286	SRX862012	SRR1782970	22906132	22906132	1	FALSE	FALSE	20451383	1007456660	NA	NA	2015-01-30T17:04:52.167	2015-04-16T01:20:03.493	2015-04-16T01:24:34.083	50	GSM1598693	SRR1782970.bw	CD Male with Microscopic inflammation and No Deep Ulcer (CCFA_Risk_286)	tissue: Ileal biopsy; Sex: Male; age at diagnosis: 6.58; paris age: A1a; diagnosis: CD; l2 type: cCD; histopathology: Microscopic inflammation; deep ulcer: No	ccd
SRP042228	SRS833287	SRX862013	SRR1782971	14818402	14818402	1	FALSE	FALSE	13108765	646253873	NA	NA	2015-01-30T17:06:32.650	2015-04-16T01:20:05.223	2015-04-16T01:24:33.817	50	GSM1598694	SRR1782971.bw	CD Female with No Microscopic or Macroscopic inflammation and No Deep Ulcer (CCFA_Risk_287)	tissue: Ileal biopsy; Sex: Female; age at diagnosis: 16.25; paris age: A1b; diagnosis: CD; l2 type: cCD; histopathology: Normal; deep ulcer: No	ccd
SRP042228	SRS833288	SRX862014	SRR1782972	14666926	14666926	1	FALSE	FALSE	13065233	644440807	NA	NA	2015-01-30T17:06:56.500	2015-04-16T01:21:15.623	2015-04-16T01:24:33.547	50	GSM1598695	SRR1782972.bw	UC Male (CCFA_Risk_288)	tissue: Ileal biopsy; Sex: Male; age at diagnosis: 13.75; paris age: A1b; diagnosis: UC; l2 type: UC; histopathology: NA; deep ulcer: NA	uc
SRP042228	SRS833289	SRX862015	SRR1782973	8331471	8331471	1	FALSE	FALSE	7282889	358938196	NA	NA	2015-01-30T17:05:21.537	2015-04-16T01:21:17.263	2015-04-16T01:24:33.277	50	GSM1598696	SRR1782973.bw	CD Female with No Microscopic or Macroscopic inflammation and No Deep Ulcer (CCFA_Risk_289)	tissue: Ileal biopsy; Sex: Female; age at diagnosis: 14.08; paris age: A1b; diagnosis: CD; l2 type: cCD; histopathology: Normal; deep ulcer: No	ccd
SRP042228	SRS833290	SRX862016	SRR1782974	23895761	23895761	1	FALSE	FALSE	21229482	1046714320	NA	NA	2015-01-30T17:06:08.047	2015-04-16T01:21:18.557	2015-04-16T01:24:33.013	50	GSM1598697	SRR1782974.bw	UC Male (CCFA_Risk_290)	tissue: Ileal biopsy; Sex: Male; age at diagnosis: 13.75; paris age: A1b; diagnosis: UC; l2 type: UC; histopathology: NA; deep ulcer: NA	uc
SRP042228	SRS833291	SRX862017	SRR1782975	11301378	11301378	1	FALSE	FALSE	10141055	500458378	NA	NA	2015-01-30T17:04:28.507	2015-04-16T01:21:19.787	2015-04-16T01:24:32.690	50	GSM1598698	SRR1782975.bw	UC Male (CCFA_Risk_291)	tissue: Ileal biopsy; Sex: Male; age at diagnosis: 7.42; paris age: A1a; diagnosis: UC; l2 type: UC; histopathology: NA; deep ulcer: NA	uc
SRP042228	SRS833292	SRX862018	SRR1782976	15040602	15040602	1	FALSE	FALSE	13709888	677098128	NA	NA	2015-01-30T17:06:47.560	2015-04-16T01:21:21.023	2015-04-16T01:24:32.290	50	GSM1598699	SRR1782976.bw	UC Male (CCFA_Risk_292)	tissue: Ileal biopsy; Sex: Male; age at diagnosis: 10.83; paris age: A1b; diagnosis: UC; l2 type: UC; histopathology: NA; deep ulcer: NA	uc
SRP042228	SRS833293	SRX862019	SRR1782977	21400532	21400532	1	FALSE	FALSE	18981469	935631667	NA	NA	2015-01-30T17:05:53.073	2015-04-16T01:21:22.730	2015-04-16T01:24:31.947	50	GSM1598700	SRR1782977.bw	CD Female with Microscopic inflammation and No Deep Ulcer (CCFA_Risk_293)	tissue: Ileal biopsy; Sex: Female; age at diagnosis: 12.50; paris age: A1b; diagnosis: CD; l2 type: cCD; histopathology: Microscopic inflammation; deep ulcer: No	ccd
SRP042228	SRS833295	SRX862021	SRR1782979	16777998	16777998	1	FALSE	FALSE	15934331	788569556	NA	NA	2015-01-30T17:04:08.423	2015-04-16T01:21:25.940	2015-04-16T01:24:31.263	50	GSM1598702	SRR1782979.bw	UC Male (CCFA_Risk_295)	tissue: Ileal biopsy; Sex: Male; age at diagnosis: 9.42; paris age: A1a; diagnosis: UC; l2 type: UC; histopathology: NA; deep ulcer: NA	uc
SRP042228	SRS833296	SRX862022	SRR1782980	20423776	20423776	1	FALSE	FALSE	19359575	957891538	NA	NA	2015-01-30T17:07:06.017	2015-04-16T01:21:27.900	2015-04-16T01:24:30.883	50	GSM1598703	SRR1782980.bw	CD Male with Macroscopic inflammation and Deep Ulcer (CCFA_Risk_296)	tissue: Ileal biopsy; Sex: Male; age at diagnosis: 10.58; paris age: A1b; diagnosis: CD; l2 type: iCD; histopathology: Macroscopic inflammation; deep ulcer: Yes	icd
SRP042228	SRS833297	SRX862023	SRR1782981	18971065	18971065	1	FALSE	FALSE	17970028	890029858	NA	NA	2015-01-30T17:04:39.317	2015-04-16T01:21:29.227	2015-04-16T01:24:30.530	50	GSM1598704	SRR1782981.bw	UC Male (CCFA_Risk_297)	tissue: Ileal biopsy; Sex: Male; age at diagnosis: 15.83; paris age: A1b; diagnosis: UC; l2 type: UC; histopathology: NA; deep ulcer: NA	uc
SRP042228	SRS833298	SRX862024	SRR1782982	20848004	20848004	1	FALSE	FALSE	19800998	980874170	NA	NA	2015-01-30T17:06:30.033	2015-04-16T01:21:30.517	2015-04-16T01:24:30.223	50	GSM1598705	SRR1782982.bw	UC Male (CCFA_Risk_298)	tissue: Ileal biopsy; Sex: Male; age at diagnosis: 15.92; paris age: A1b; diagnosis: UC; l2 type: UC; histopathology: NA; deep ulcer: NA	uc
SRP042228	SRS833299	SRX862027	SRR1782985	20731578	20731578	1	FALSE	FALSE	19883016	985472808	NA	NA	2015-01-30T17:06:35.820	2016-02-04T01:13:31.677	2016-02-04T01:16:17.970	50	GSM1598708	SRR1782985.bw	UC Famale (CCFA_Risk_301)	tissue: Ileal biopsy; Sex: Female; age at diagnosis: 16.67; paris age: A1b; diagnosis: UC; l2 type: UC; histopathology: NA; deep ulcer: NA	uc
SRP042228	SRS833300	SRX862025	SRR1782983	21519253	21519253	1	FALSE	FALSE	20458598	1013225418	NA	NA	2015-01-30T17:05:37.647	2015-04-16T01:21:31.850	2015-04-16T01:24:29.617	50	GSM1598706	SRR1782983.bw	CD Male with No Microscopic or Macroscopic inflammation and No Deep Ulcer (CCFA_Risk_299)	tissue: Ileal biopsy; Sex: Male; age at diagnosis: 12.75; paris age: A1b; diagnosis: CD; l2 type: cCD; histopathology: Normal; deep ulcer: No	ccd
SRP042228	SRS833301	SRX862029	SRR1782987	22770782	22770782	1	FALSE	FALSE	20653668	1020424287	NA	NA	2015-01-30T17:05:09.230	2016-02-04T01:13:32.653	2016-02-04T01:16:17.683	50	GSM1598710	SRR1782987.bw	CD Male with Microscopic inflammation and No Deep Ulcer (CCFA_Risk_303)	tissue: Ileal biopsy; Sex: Male; age at diagnosis: 15.33; paris age: A1b; diagnosis: CD; l2 type: iCD; histopathology: Microscopic inflammation; deep ulcer: No	icd
SRP042228	SRS833302	SRX862026	SRR1782984	23361224	23361224	1	FALSE	FALSE	22013988	1088810416	NA	NA	2015-01-30T17:06:11.760	2016-02-04T01:13:30.063	2016-02-04T01:16:17.460	50	GSM1598707	SRR1782984.bw	CD Male with Macroscopic inflammation and Deep Ulcer (CCFA_Risk_300)	tissue: Ileal biopsy; Sex: Male; age at diagnosis: 13; paris age: A1b; diagnosis: CD; l2 type: iCD; histopathology: Macroscopic inflammation; deep ulcer: Yes	icd
SRP042228	SRS833303	SRX862028	SRR1782986	18104833	18104833	1	FALSE	FALSE	17383837	862043226	NA	NA	2015-01-30T17:06:23.893	2015-04-16T01:21:37.363	2015-04-16T01:24:28.647	50	GSM1598709	SRR1782986.bw	UC Male (CCFA_Risk_302)	tissue: Ileal biopsy; Sex: Male; age at diagnosis: 17.08; paris age: A1b; diagnosis: UC; l2 type: UC; histopathology: NA; deep ulcer: NA	uc
SRP042228	SRS833304	SRX862030	SRR1782988	25741529	25741529	1	FALSE	FALSE	23642901	1168581747	NA	NA	2015-01-30T17:05:28.197	2015-04-16T01:21:40.230	2015-04-16T01:24:28.290	50	GSM1598711	SRR1782988.bw	CD Male with Microscopic inflammation and No Deep Ulcer (CCFA_Risk_304)	tissue: Ileal biopsy; Sex: Male; age at diagnosis: 10.83; paris age: A1b; diagnosis: CD; l2 type: cCD; histopathology: Microscopic inflammation; deep ulcer: No	ccd
SRP042228	SRS833305	SRX862032	SRR1782990	13386264	13386264	1	FALSE	FALSE	12305864	608408526	NA	NA	2015-01-30T17:04:25.773	2015-04-16T01:21:43.493	2015-04-16T01:24:27.910	50	GSM1598713	SRR1782990.bw	UC Female (CCFA_Risk_306)	tissue: Ileal biopsy; Sex: Female; age at diagnosis: 16.33; paris age: A1b; diagnosis: UC; l2 type: UC; histopathology: NA; deep ulcer: NA	uc
SRP042228	SRS833306	SRX862033	SRR1782991	19351529	19351529	1	FALSE	FALSE	17164431	847478749	NA	NA	2015-01-30T17:04:00.777	2015-04-16T01:21:45.070	2015-04-16T01:24:27.603	50	GSM1598714	SRR1782991.bw	CD Male with Microscopic inflammation and No Deep Ulcer (CCFA_Risk_307)	tissue: Ileal biopsy; Sex: Male; age at diagnosis: 11.83; paris age: A1b; diagnosis: CD; l2 type: cCD; histopathology: Microscopic inflammation; deep ulcer: No	ccd
SRP042228	SRS833307	SRX862031	SRR1782989	19866060	19866060	1	FALSE	FALSE	17630659	871132805	NA	NA	2015-01-30T17:03:32.100	2015-04-16T01:21:41.870	2015-04-16T01:24:27.230	50	GSM1598712	SRR1782989.bw	UC Male (CCFA_Risk_305)	tissue: Ileal biopsy; Sex: Male; age at diagnosis: 13.58; paris age: A1b; diagnosis: UC; l2 type: UC; histopathology: NA; deep ulcer: NA	uc
SRP042228	SRS833308	SRX862034	SRR1782992	21290124	21290124	1	FALSE	FALSE	19094422	942896330	NA	NA	2015-01-30T17:03:44.933	2015-04-16T01:21:46.517	2015-04-16T01:24:26.910	50	GSM1598715	SRR1782992.bw	UC Male (CCFA_Risk_308)	tissue: Ileal biopsy; Sex: Male; age at diagnosis: 15.75; paris age: A1b; diagnosis: UC; l2 type: UC; histopathology: NA; deep ulcer: NA	uc
SRP042228	SRS833309	SRX862035	SRR1782993	14846344	14846344	1	FALSE	FALSE	13713903	678984205	NA	NA	2015-01-30T17:04:05.460	2015-04-16T01:21:47.833	2015-04-16T01:24:26.357	50	GSM1598716	SRR1782993.bw	CD Female with Microscopic inflammation and No Deep Ulcer (CCFA_Risk_309)	tissue: Ileal biopsy; Sex: Female; age at diagnosis: 13.67; paris age: A1b; diagnosis: CD; l2 type: cCD; histopathology: Microscopic inflammation; deep ulcer: No	ccd
SRP042228	SRS833310	SRX862037	SRR1782995	15615862	15615862	1	FALSE	FALSE	14187586	700812339	NA	NA	2015-01-30T17:04:36.627	2016-02-04T01:13:33.910	2016-02-04T01:16:17.187	50	GSM1598718	SRR1782995.bw	CD Male with Microscopic inflammation and No Deep Ulcer (CCFA_Risk_311)	tissue: Ileal biopsy; Sex: Male; age at diagnosis: 13.83; paris age: A1b; diagnosis: CD; l2 type: cCD; histopathology: Microscopic inflammation; deep ulcer: No	ccd
SRP042228	SRS833311	SRX862036	SRR1782994	26006064	26006064	1	FALSE	FALSE	23330737	1151951758	NA	NA	2015-01-30T17:05:49.943	2015-04-16T01:21:49.047	2015-04-16T01:24:25.837	50	GSM1598717	SRR1782994.bw	CD Female with Macroscopic inflammation and No Deep Ulcer (CCFA_Risk_310)	tissue: Ileal biopsy; Sex: Female; age at diagnosis: 13.17; paris age: A1b; diagnosis: CD; l2 type: iCD; histopathology: Macroscopic inflammation; deep ulcer: No	icd
SRP042228	SRS833312	SRX862038	SRR1782996	21769195	21769195	1	FALSE	FALSE	19623026	969070819	NA	NA	2015-01-30T17:04:33.817	2015-04-16T01:21:51.420	2015-04-16T01:24:25.590	50	GSM1598719	SRR1782996.bw	CD Male with Microscopic inflammation and No Deep Ulcer (CCFA_Risk_312)	tissue: Ileal biopsy; Sex: Male; age at diagnosis: 10.67; paris age: A1b; diagnosis: CD; l2 type: cCD; histopathology: Microscopic inflammation; deep ulcer: No	ccd
SRP042228	SRS833313	SRX862040	SRR1782998	17978346	17978346	1	FALSE	FALSE	16031153	791779905	NA	NA	2015-01-30T17:06:21.100	2015-04-16T01:21:54.917	2015-04-16T01:24:25.307	50	GSM1598721	SRR1782998.bw	CD Male with No Microscopic or Macroscopic inflammation and No Deep Ulcer (CCFA_Risk_314)	tissue: Ileal biopsy; Sex: Male; age at diagnosis: 11.00; paris age: A1b; diagnosis: CD; l2 type: cCD; histopathology: Normal; deep ulcer: No	ccd
SRP042228	SRS833314	SRX862041	SRR1782999	12191656	12191656	1	FALSE	FALSE	10658708	525124437	NA	NA	2015-01-30T17:06:59.713	2015-04-16T01:21:56.450	2015-04-16T01:24:25.060	50	GSM1598722	SRR1782999.bw	UC Female (CCFA_Risk_315)	tissue: Ileal biopsy; Sex: Female; age at diagnosis: 14.92; paris age: A1b; diagnosis: UC; l2 type: UC; histopathology: NA; deep ulcer: NA	uc
SRP042228	SRS833315	SRX862039	SRR1782997	20622821	20622821	1	FALSE	FALSE	18529711	912758929	NA	NA	2015-01-30T17:05:56.340	2015-04-16T01:21:53.123	2015-04-16T01:24:24.793	50	GSM1598720	SRR1782997.bw	CD Female with Macroscopic inflammation and No Deep Ulcer (CCFA_Risk_313)	tissue: Ileal biopsy; Sex: Female; age at diagnosis: 5.42; paris age: A1a; diagnosis: CD; l2 type: iCD; histopathology: Macroscopic inflammation; deep ulcer: No	icd
SRP042228	SRS833316	SRX862042	SRR1783000	19079826	19079826	1	FALSE	FALSE	17172467	849180681	NA	NA	2015-01-30T17:05:34.747	2016-02-04T01:13:34.823	2016-02-04T01:16:16.963	50	GSM1598723	SRR1783000.bw	UC Female (CCFA_Risk_316)	tissue: Ileal biopsy; Sex: Female; age at diagnosis: 16.91; paris age: A1b; diagnosis: UC; l2 type: UC; histopathology: NA; deep ulcer: NA	uc
SRP042228	SRS833317	SRX862043	SRR1783001	12967272	12967272	1	FALSE	FALSE	11130160	549925026	NA	NA	2015-01-30T17:06:17.970	2015-04-16T01:22:32.997	2015-04-16T01:24:24.230	50	GSM1598724	SRR1783001.bw	CD Male with Microscopic inflammation and No Deep Ulcer (CCFA_Risk_317)	tissue: Ileal biopsy; Sex: Male; age at diagnosis: 10.50; paris age: A1b; diagnosis: CD; l2 type: cCD; histopathology: Microscopic inflammation; deep ulcer: No	ccd
SRP042228	SRS833318	SRX862044	SRR1783002	8849771	8849771	1	FALSE	FALSE	7625504	376624530	NA	NA	2015-01-30T17:03:35.197	2015-04-16T01:22:34.263	2015-04-16T01:24:23.953	50	GSM1598725	SRR1783002.bw	UC Female (CCFA_Risk_318)	tissue: Ileal biopsy; Sex: Female; age at diagnosis: 4.50; paris age: A1a; diagnosis: UC; l2 type: UC; histopathology: NA; deep ulcer: NA	uc
SRP042228	SRS833319	SRX862045	SRR1783003	29317374	29317374	1	FALSE	FALSE	26840668	1327487245	NA	NA	2015-01-30T17:05:18.373	2015-04-16T01:22:35.610	2015-04-16T01:24:23.673	50	GSM1598726	SRR1783003.bw	UC Male (CCFA_Risk_319)	tissue: Ileal biopsy; Sex: Male; age at diagnosis: 11.00; paris age: A1b; diagnosis: UC; l2 type: UC; histopathology: NA; deep ulcer: NA	uc
SRP042228	SRS833320	SRX862046	SRR1783004	19200950	19200950	1	FALSE	FALSE	17633405	872945242	NA	NA	2015-01-30T17:05:02.400	2015-04-16T01:22:37.213	2015-04-16T01:24:23.407	50	GSM1598727	SRR1783004.bw	CD Female with No Microscopic or Macroscopic inflammation and No Deep Ulcer (CCFA_Risk_320)	tissue: Ileal biopsy; Sex: Female; age at diagnosis: 15.75; paris age: A1b; diagnosis: CD; l2 type: cCD; histopathology: Normal; deep ulcer: No	ccd
SRP042228	SRS833321	SRX862047	SRR1783005	16002422	16002422	1	FALSE	FALSE	14582728	704428450	NA	NA	2015-01-30T17:06:02.013	2015-04-16T01:22:38.760	2015-04-16T01:24:23.103	50	GSM1598728	SRR1783005.bw	CD Female with No Microscopic or Macroscopic inflammation and No Deep Ulcer (CCFA_Risk_321)	tissue: Ileal biopsy; Sex: Female; age at diagnosis: 9.58; paris age: A1a; diagnosis: CD; l2 type: cCD; histopathology: Normal; deep ulcer: No	ccd
SRP042228	SRS833322	SRX862048	SRR1783006	14271381	14271381	1	FALSE	FALSE	13010596	643129837	NA	NA	2015-01-30T17:04:11.990	2015-04-16T01:22:40.360	2015-04-16T01:24:22.723	50	GSM1598729	SRR1783006.bw	UC Male (CCFA_Risk_322)	tissue: Ileal biopsy; Sex: Male; age at diagnosis: 14.17; paris age: A1b; diagnosis: UC; l2 type: UC; histopathology: NA; deep ulcer: NA	uc
