# Supplementary material for: Identifying subtype-specific molecular pathways in Crohn’s disease through RNA-seq and protein–protein interaction network analysis
Source: J Transl Autoimmun. 2025 Dec 23;12:100337. doi: 10.1016/j.jtauto.2025.100337 (PMC12810328; doi:10.1016/j.jtauto.2025.100337)
Supplement: MMC S5 — . [file mmc5.csv]

Dataset_ID	Total_samples	CD_subtypes	Controls	Tissue_type	Read_depth
GSE193677	2031	ICD, CCD	Yes	Biopsy	High
GSE57945	322	ICD, CCD	Yes	Biopsy	Moderate
