# Supplementary material for: Identifying subtype-specific molecular pathways in Crohn’s disease through RNA-seq and protein–protein interaction network analysis
Source: J Transl Autoimmun. 2025 Dec 23;12:100337. doi: 10.1016/j.jtauto.2025.100337 (PMC12810328; doi:10.1016/j.jtauto.2025.100337)
Supplement: MMC S6 — . [file mmc6.csv]

subtype	module	module_size	Leading_Term	FDR	rep_genes
CCD	3	145	TOLL-LIKE RECEPTOR SIGNALING (SPP1 MODULE)	1.81e-15	SPP1, NOS2, CAMK2G, CDC25B, CSF1R, EHMT2
CCD	12	17	REACTOME_NEDDYLATION	1.61e-05	IGHV3OR15-7, CUL5, TP53, CA2, CUL1
CCD	4	25	REACTOME_INTERLEUKIN_3_INTERLEUKIN_5_AND_GM_CSF_SIGNALING	7.43e-05	KRT17, KRT6B, COPS5, SHC1, AP2M1
CCD	6	22	REACTOME_INTERLEUKIN_4_AND_INTERLEUKIN_13_SIGNALING	4.34e-02	SPPL3, CSK, IL6, nsp16, CA4
CCD	8	27	(no significant term)		S100A9, S100A8, E6, ASB3, NUAK1
ICD	8	129	ARGININE AND PROLINE METABOLISM (CKB MODULE)	5.04e-15	CKB, NOS2, HSP90AA1, NME2, CALM1, HTR1B
ICD	21	49	REACTOME_MRNA_SPLICING	5.90e-09	KHDRBS2, CSF2, ILF3, HNRNPA1, DOCK4
ICD	3	49	REACTOME_PLASMA_LIPOPROTEIN_ASSEMBLY_REMODELING_AND_CLEARANCE	7.04e-05	APOA1, ALB, IGKC, CDK5RAP3, PAN2
ICD	12	32	REACTOME_TOLL_LIKE_RECEPTOR_TLR1_TLR2_CASCADE	4.16e-04	E6, E7, KRT7, PIGR, S100A11
ICD	15	29	REACTOME_S_PHASE	9.05e-04	CDK20, NTRK1, CDK12, PSMC6, AKT1
